# Supplementary material for: Fast females, slow males: accelerated ageing and reproductive senescence in Drosophila melanogaster females across diverse social environments
Source: Evol Lett. 2025 Nov 8;10(1):42–53. doi: 10.1093/evlett/qraf041 (PMC12870849; doi:10.1093/evlett/qraf041)
Supplement: qraf041_Supplemental_Files [file qraf041_supplemental_files.zip]

Archive with 3 entries (3 files):
- code.Rmd
- Datasets D1-D9.xlsx
- Supp_material.docx
