# Supplementary material for: Fast females, slow males: accelerated ageing and reproductive senescence in Drosophila melanogaster females across diverse social environments
Source: Evol Lett. 2025 Nov 8;10(1):42–53. doi: 10.1093/evlett/qraf041 (PMC12870849; doi:10.1093/evlett/qraf041)
Supplement: qraf041_Supplemental_Files [file qraf041_supplemental_files.zip › code.Rmd]

---
title: "Code for Harrison et al. Fast females, slow males"
authors: "Lauren Harrison, Jessica Hughes, Amanda Bretman, Alexei Maklakov & Tracey Chapman"
date: "`r Sys.Date()`"
output: 
  html_document:
    toc: true
    toc_float: true
    collapsed: false
    number_sections: false 
    df_print: paged
    theme: paper
    highlight: tango 
---

```{r setup, include=FALSE}
knitr::opts_chunk$set(echo = TRUE)
```

# Data Exploration

## Packages and Datasets

Load required packages for analysis.

```{r}
# required packages
library(pacman)
pacman::p_load(car, dplyr, effects, ggplot2, glmmTMB, DHARMa, 
               tidyr, ggpubr, reshape2, emmeans, survival, devtools, bbmle, 
               ranger, ggfortify, ggridges, survminer, dabestr, BaSTA, popbio,
               hablar)
```

Datasets:

```{r}
# load datasets

 # survival
  surv <- read.csv("./survival.csv")
  
  # ageing / BASTA
  basta_surv <- read.csv("basta_surv.csv") # numeric only surv data
  
  # fitness
  fitness <- read.csv("./fitness.csv")
  
  # offspring for Lambda indv calculation
  offspring <- read.csv("./offspring.csv") 
  
  # courtship and activity
  courtship <- read.csv("./courtship_categorical.csv")
  
  # mating
  mating <- read.csv("./successful_mating.csv")
  
  # mean offspring dataset for post hoc investigation
  fig_data <- read.csv("./mean-offspring-all.csv")

```

## Survival

We will first look at the survival data as this is a bit simpler to analyse than our fitness data.

Here, we want to visualise what the data looks like. We can look for patterns that can inform further analysis and note what the distribution of data points looks like (i.e, are our data normally distributed?). We can also generate some summary statistics.

First, let's reorganise the dataset:

```{r}

#   split data by sex 

#   males:
surv_male <- surv %>%
  filter(Sex == "Male")

#   females:
surv_female <- surv %>%
  filter(Sex == "Female")

```

### Summary statistics for each sex x treatment group:

Mean survival (days) for males

```{r}
summary_males <- surv_male %>% 
                          group_by(Treatment) %>% # group data by treatment
                          summarise(mean = mean(Days_Alive), # gives the mean
                          SD = sd(Days_Alive), # standard deviation
                          n = n()) # sample size

summary_males
```

Mean survival (days) for females

```{r}
summary_females <- surv_female %>% 
                              group_by(Treatment) %>%
                              summarise(mean = mean(Days_Alive), 
                              SD = sd(Days_Alive),
                              n = n())

summary_females
```

### Kaplan-Meier survival curves

Let's look at the survival data in more detail using Kaplan-Meier survival curves. We have included 'censored' individuals (that were otherwise lost or left the experiment but not recorded as 'dead') in the `Status` factor. Censored flies are represented by crosses in the plots.

Males:

```{r}
#   simple survival model with treatment as fixed factor
fit_male <- survfit(Surv(Days_Alive, Status) ~ Treatment, data = surv_male)

#   plot the model
ggsurvplot(fit_male, data = surv_male, 
             font.x = 22,
             font.y = 22,
             font.tickslab = 22,
            palette = c("#1D58A5", "#334B49", 
                        "#198580", "#A6ABBD"), 
            xlim = c(0,90), 
            xlab = "Age (days)")
```

Females:

```{r}
fit_female <- survfit(Surv(Days_Alive, Status) ~ Treatment, data = surv_female)

ggsurvplot(fit_female, data = surv_female, 
             font.x = 22,
             font.y = 22,
             font.tickslab = 22,
             palette = c("#1D58A5", "#334B49", 
                         "#198580", "#A6ABBD"), 
            xlim = c(0,90),
             xlab = "Age (days)")
```

### Cox proportional hazards models

We can go a bit further by running a Cox regression to analyse our survival data. Since we expected there to be a significant `Sex*Treatment` interaction our first model will include this term:

```{r}
cox_all <- coxph(Surv(Days_Alive, Status) ~ Sex*Treatment, 
             data = surv)

summary(cox_all)
```

Since we do not see a significant interaction between sex and treatment, but there is a significant treatment effect, we can split our data by sex and rerun Cox regression models with only treatment as a fixed factor. These Cox models use our Alone social treatment as the intercept to compare all other treatment effects. As our Alone treatment was considered a control we won't change this.

Where we see significant effects we can then run a post-hoc multiple comparisons log-rank test to determine which treatment is driving the significant treatment effect.

```{r}
#   males
cox_male <- coxph(Surv(Days_Alive, Status) ~ Treatment, 
             data = surv_male)

summary(cox_male)

#   pairwise test to determine direction of significance
cox_male_test <- pairwise_survdiff(Surv(Days_Alive, Status) ~ Treatment, 
                                   data = surv_male, 
                                   p.adjust.method = "bonferroni") 
# NOTE: bonferroni p-value adjustment to account for multiple testing


cox_male_test

#   females

cox_female <- coxph(Surv(Days_Alive, Status) ~ Treatment, 
                  data = surv_female)

summary(cox_female)

#   pairwise test
cox_female_test <- pairwise_survdiff(Surv(Days_Alive, Status) ~ Treatment, 
                                     data = surv_female, 
                                     p.adjust.method = "bonferroni")

cox_female_test
```

------------------------------------------------------------------------

## Reproduction

Let's now explore the fitness dataset. These data are the (adult) offspring counts from our 24hr mating assays or "reproduction windows". This means that we have repeated counts for each individual up to 13 weeks. As such, we need to reorganise the dataset so that all the counts for each individual share a common column name. We can do this using the `melt` function to essentially 'spread' the data:

```{r}
fitness_reshape <- data.frame(melt(fitness, id.vars = c("Fly_ID", "Block", 
                                                        "Sex", "Treatment"),
                      measure.vars = c("Offspring_Week1", "Offspring_Week2", 
                                       "Offspring_Week3", "Offspring_Week4", 
                                       "Offspring_Week5", "Offspring_Week6", 
                                       "Offspring_Week7", "Offspring_Week8", 
                                       "Offspring_Week9", "Offspring_Week10", 
                                       "Offspring_Week11", "Offspring_Week12", 
                                       "Offspring_Week13"), 
                      variable.name = "Mating_Assay", value.name = "Offspring"))

# the first name list is used to keep the data grouped correctly
# then we want to collapse all of the Offspring count columns into a 
#   single column named "Mating Assay" which will record the count week
# finally we create a new column for the count data itself called "Offspring"


str(fitness_reshape) # make sure this has worked how we want it to

# split data by sex 
fitness_male <- fitness_reshape %>%
  filter(Sex == "Male")

fitness_female <- fitness_reshape %>%
  filter(Sex == "Female")

# split data by treatment not sex (for plots)

# alone
alone <- fitness_reshape %>%
  filter(Treatment == "Alone")

# same sex
same_sex <- fitness_reshape %>%
  filter(Treatment == "Same sex")

# mixed sex
mixed_sex <- fitness_reshape %>%
  filter(Treatment == "Mixed sex")

# opposite sex
opp_sex <- fitness_reshape %>%
  filter(Treatment == "Opposite sex")

```

### Visualising the data

```{r}
# label list to change axis labels
labellist <- c("1", "2", "3", "4", "5", "6", "7",
               "8", "9", "10", "11", "12", "13")

# plot for manuscript - facet by treatment with each sex in the same plot

# alone
reprod_alone <-ggplot(alone, aes(x = Mating_Assay, y = Offspring, 
  colour = Sex)) +
  geom_jitter(alpha = 0.2, show.legend = F) +
  stat_summary(fun.data="mean_cl_boot", geom="errorbar", width=0.3, show.legend = F) +
  stat_summary(fun.data="mean_cl_boot", geom="point", size = 3, show.legend = F) +
  stat_summary(aes(y=Offspring, group = Sex), fun.y= mean,geom = "line",  size = 1, show.legend = F)+
  xlab("Age (Weeks)") +
  ylab("Offspring Number") +
  scale_x_discrete(labels= labellist) +
  theme_classic(base_size = 22) +
  scale_color_manual(values = c("#C25757", "#4F609C")) 

reprod_alone 

# same sex
reprod_same <-ggplot(same_sex, aes(x = Mating_Assay, y = Offspring, 
  colour = Sex)) +
  geom_jitter(alpha = 0.2, show.legend = F) +
  stat_summary(fun.data="mean_cl_boot", geom="errorbar", width=0.3, show.legend = F) +
  stat_summary(fun.data="mean_cl_boot", geom="point", size = 3, show.legend = F) +
  stat_summary(aes(y=Offspring, group = Sex), fun.y= mean,geom = "line",  size = 1, show.legend = F)+
  xlab("Age (Weeks)") +
  ylab("Offspring Number") +
  scale_x_discrete(labels= labellist) +
  theme_classic(base_size = 22) +
  scale_color_manual(values = c("#C25757", "#4F609C")) 

reprod_same

# mixed sex
reprod_mix <-ggplot(mixed_sex, aes(x = Mating_Assay, y = Offspring, 
  colour = Sex)) +
  geom_jitter(alpha = 0.2, show.legend = F) +
  stat_summary(fun.data="mean_cl_boot", geom="errorbar", width=0.3, show.legend = F) +
  stat_summary(fun.data="mean_cl_boot", geom="point", size = 3, show.legend = F) +
  stat_summary(aes(y=Offspring, group = Sex), fun.y= mean,geom = "line",  size = 1, show.legend = F)+
  xlab("Age (Weeks)") +
  ylab("Offspring Number") +
  scale_x_discrete(labels= labellist) +
  theme_classic(base_size = 22) +
  scale_color_manual(values = c("#C25757", "#4F609C")) 

reprod_mix

# opp sex
reprod_opp <-ggplot(opp_sex, aes(x = Mating_Assay, y = Offspring, 
  colour = Sex)) +
  geom_jitter(alpha = 0.2, show.legend = F) +
  stat_summary(fun.data="mean_cl_boot", geom="errorbar", width=0.3, show.legend = F) +
  stat_summary(fun.data="mean_cl_boot", geom="point", size = 3, show.legend = F) +
  stat_summary(aes(y=Offspring, group = Sex), fun.y= mean,geom = "line",  size = 1, show.legend = F)+
  xlab("Age (Weeks)") +
  ylab("Offspring Number") +
  scale_x_discrete(labels= labellist) +
  theme_classic(base_size = 22) +
  scale_color_manual(values = c("#C25757", "#4F609C")) 

reprod_opp
```

------------------------------------------------------------------------

### Lambda for individual-level reproductive success

We can calculate lambda(ind) by creating a Leslie matrix of offspring x weeks for each individual:

We can calculate lambda(ind) by creating a Leslie matrix of offspring x weeks for each individual:

```{r}
#   Create Lambda
Lind <- matrix(ncol = 3, nrow = nrow(offspring))
 for (i in 1:nrow(offspring)){
 Les <- matrix(0, ncol = 14, nrow = 14) # no. mating assays + 1
  diag(Les[-1,]) <- rep(1, 13) # no. mating assays
  Fert <- c(0, as.numeric(as.vector(offspring[i,][5:17]))) # offspring columns
  Fert[is.na(Fert)] <- 0
  Les[1,] <- c(Fert)
  class(Les) <- "leslie.matrix"
  Lambda <- popbio::eigen.analysis(Les)$lambda1
  Lind[i, 1:3] <- c(paste0(offspring$Sex[i]), 
                    paste0(offspring$Treatment[i]), Lambda)
   }

 Lind <- as.data.frame(Lind)
 names(Lind) <- c( "Sex", "Treatment", "Lambda") # new dataframe with Lambda ind

 Lind$Lambda <- as.numeric(as.character(Lind$Lambda))

#save
 write.csv(Lind, "lambda.csv", row.names = F) #dataset with just lambda
```

### Visualising Lambda(ind)

Plot lambda with `dabestr` package to look at overall mean differences for each of the sexes:

```{r echo=TRUE}
# lambda for each sex plotted on its own
# males

Lind <- read.csv("./lambda.csv")

Lind$Lambda <- as.numeric(as.character(Lind$Lambda))

male.lambda <- 
  Lind %>% 
  filter(Sex == "Male") %>%
  dabest(Treatment, Lambda, 
         idx = list(c("Alone", "Mixed sex", "Opposite sex", "Same sex")),
         paired = FALSE
        )

male.lambda.mean_diff <- male.lambda %>% mean_diff() 

plot(male.lambda.mean_diff, color.column = Treatment,
     palette = c("#1D58A5", "#334B49", 
                 "#198580", "#A6ABBD"), 
     rawplot.markersize = 1.5,
     rawplot.ylabel = "Reproductive index (λind)",
     axes.title.fontsize = 10)

# females

female.lambda <- 
  Lind %>% 
  filter(Sex == "Female") %>%
  dabest(Treatment, Lambda, 
         idx = list(c("Alone", "Mixed sex", "Opposite sex", "Same sex")),
         paired = FALSE
        )

female.lambda.mean_diff <- female.lambda %>% mean_diff() 

# females
plot(female.lambda.mean_diff, color.column = Treatment,
     palette = c("#1D58A5", "#334B49", 
                 "#198580", "#A6ABBD"), 
     rawplot.markersize = 1.5,
     rawplot.ylabel = "Reproductive index (λind)",
     axes.title.fontsize = 10)
```

------------------------------------------------------------------------

# Data Analysis - Models

## Survival

We are going to use the `BaSTA` package to analyse our survival data as it allows us to compare and run multiple models with different distributions to find the 'best fit' for each treatment group. Please refer to the [vignette](https://cran.r-project.org/web/packages/BaSTA/BaSTA.pdf) for further information on the BaSTA package.


### BaSTA models

```{r eval=FALSE, include=FALSE}
# load specific basta dataset that has no characters in it
basta_surv <- read.csv("basta_surv.csv")

## Check data consistency
newdata <- DataCheck(basta_surv, studyStart = 1, studyEnd = 89)

## Run multi version of BaSTA on the data
model1 <- multibasta(basta_surv, studyStart = 1, studyEnd = 89, 
                     updateJumps = TRUE, models = c("EX", "GO", "LO"), 
                     parallel = TRUE, ncpus = 8, 
                     nsim = 4, niter = 150000, burin = 15001, thinning = 150)

## Print results:
summary(model1, digits = 3)

saveRDS(model1, file = "model1.rda")

# model with best fit for the data is the Gompertz with Makeham shape
```

```{r eval=FALSE, include=FALSE}
# model to use for survival/mortaltiy
model_best <- basta(basta_surv, studyStart = 1, studyEnd = 89, 
                    updateJumps = TRUE, parallel = TRUE, ncpus = 8, 
                    nsim = 4, niter = 150000, burnin = 15001, 
                    thinning = 150, shape = "Makeham", model = "GO", 
                    lifeTable = TRUE)

summary(model_best, digits = 3)

print(model_best)

saveRDS(model_best, file = "model_best.rda")

plot(model_best, plot.trace = FALSE, fancy = TRUE)
```

```{r eval=FALSE, include=FALSE}
#split dataset by sex and rerun models to look for treatment effects 

male.basta <- 
  basta_surv %>% 
  filter(male == 1)

female.basta <-
  basta_surv %>%
  filter(female == 1)

# male BASTA
model_male <- basta(male.basta, studyStart = 1, studyEnd = 89, 
                    updateJumps = TRUE, parallel = TRUE, ncpus = 8, 
                    nsim = 4, niter = 150000, burnin = 15001, 
                    thinning = 150, shape = "Makeham", model = "GO", 
                    lifeTable = TRUE)

print(model_male)

# save model output so we don't have to rerun model
saveRDS(model_male, file = "model_male.rda")

plot(model_male, plot.trace = FALSE, trace.name = "theta", fancy = FALSE)

# female BASTA
model_female <- basta(female.basta, studyStart = 1, studyEnd = 89, 
                    updateJumps = TRUE, parallel = TRUE, ncpus = 8, 
                    nsim = 4, niter = 150000, burnin = 15001, 
                    thinning = 150, shape = "Makeham", model = "GO", 
                    lifeTable = TRUE)

print(model_female)

saveRDS(model_female, file = "model_female.rda")

plot(model_female, plot.trace = FALSE, trace.name = "theta", fancy = FALSE)

```

I've run these models and saved the output to save computing time. We can just reload the saved versions of the files here:

```{r}
# load specific basta dataset that has no characters in it
basta_surv <- read.csv("basta_surv.csv")

# read saved model output
  # multibasta model
model1 = readRDS("model1.rda")
  # best model with all covariates
model_best = readRDS("model_best.rda")
  # male-only best model
model_male = readRDS("model_male.rda")
  # female-only best model
model_female = readRDS("model_female.rda")
```

Model output for multibasta and the best-fitting model:

```{r}
summary(model1, digits = 3) #multibasta model

summary(model_best, digits = 3) # best fitting model

# plot the best fit
plot(model_best, plot.trace = FALSE, trace.name = "theta", fancy = FALSE)
```

This model is a bit confusing, let's split by sex and rerun:

```{r}
#split dataset by sex and rerun models to look for treatment effects 

male.basta <- 
  basta_surv %>% 
  filter(male == 1)

female.basta <-
  basta_surv %>%
  filter(female == 1)

# males 
summary(model_male)

# male plot
plot(model_male, plot.trace = FALSE, 
     col = c("#1D58A5", "#A6ABBD", 
              "#198580", "#334B49"),
     names.legend = c("Alone", "Same Sex", "Opposite Sex", "Mixed Sex"),
     xlim = c(0, 90), fancy = TRUE)

# females
summary(model_female)

# female plot
plot(model_female, plot.trace = FALSE, 
     col = c("#1D58A5", "#A6ABBD", 
              "#198580", "#334B49"),
     names.legend = c("Alone", "Same Sex", "Opposite Sex", "Mixed Sex"),
     xlim = c(0, 90), fancy = TRUE)

```

Please note that we present the models where males and females are treated separately in the manuscript.

We can use the pairwise comparisons from the Mean Kullback-Leibler discrepancy calibration (KLDC) to determine differences between treatments. Note that values **above** 0.8 are considered significant thus indicate significant differences between treatments (as stated in Lind *et al* 2021 Proc B paper).

Other notes: 1. covariate structure needs to be "fused" as we have categorical and not continuous covariates (as needed for "prop.haz" structure), and our model has a Makeham shape (and not simple as needed for "all.in.mort") 2. censored individuals are coded as 0 in the death column as we do not know when they died 

------------------------------------------------------------------------

## Reproduction

We will use the package `glmmTMB` to run our statistical analysis and the `DHARMa` package to check model residuals and model fit. To determine significance we will run an ANOVA on the final model.

We have two different measures of reproduction that we wish to analyse: 
a) lambda - this value accounts for age and early vs late life reproduction and therefore includes only sex and treatment as fixed factors 
b) age-specific reproduction - this looks at the no. offspring produced over time and therefore includes week as a continuous factor in the full model 

All our models will include Block number (Block_ID) as a random effect.

### A. Lambda

```{r}
lambda_m1 <- glmmTMB(Lambda ~ Treatment*Sex + (1 | Block), 
                       zi= ~ 1, family = "poisson", data = offspring)


summary(lambda_m1)
lambda_s1<- simulateResiduals(lambda_m1)
plot(lambda_s1) # indicates strong sex differences in data, split by sex?


# males
male_lambda_m0 <- glmmTMB(Lambda ~ Treatment + (1 | Block), 
                       zi= ~ 1, family = "poisson", data = male.Lind)
male_lambda_m1 <- glmmTMB(Lambda ~ Treatment + (1 | Block), 
                       zi= ~ 1, family = "compois", data = male.Lind) #best model
male_lambda_m2 <- glmmTMB(Lambda ~ Treatment + (1 | Block), 
                       zi= ~ Treatment, family = "compois", data = male.Lind)

anova(male_lambda_m0, male_lambda_m1, male_lambda_m2)

# best model
summary(male_lambda_m1)
male_lambda_s1<- simulateResiduals(male_lambda_m1)
plot(male_lambda_s1) 

#Anova
car::Anova(male_lambda_m1, type = "II") 

# females
female_lambda_m0 <- glmmTMB(Lambda ~ Treatment + (1 | Block), 
                       zi= ~ 1, family = "poisson", data = female.Lind)
female_lambda_m1 <- glmmTMB(Lambda ~ Treatment + (1 | Block), 
                       zi= ~ 1, family = "compois", data = female.Lind) # best model
female_lambda_m2 <- glmmTMB(Lambda ~ Treatment + (1 | Block), 
                       zi= ~ Treatment, family = "compois", data = female.Lind)

anova(female_lambda_m0, female_lambda_m1, female_lambda_m2)

# best model
summary(female_lambda_m1)
female_lambda_s1<- simulateResiduals(female_lambda_m1)
plot(female_lambda_s1) 

#Anova
car::Anova(female_lambda_m1, type = "II")

# when split by sex we don't see any treatment effects on lambda
```

### Visualising Lambda(ind)

Plot lambda with `dabestr` package to look at overall mean differences for each of the sexes:

```{r echo=TRUE}
# lambda for each sex plotted on its own
# males

Lind <- read.csv("./lambda.csv")

Lind$Lambda <- as.numeric(as.character(Lind$Lambda))

male.lambda <- 
  Lind %>% 
  filter(Sex == "Male") %>%
  dabest(Treatment, Lambda, 
         idx = list(c("Alone", "Mixed sex", "Opposite sex", "Same sex")),
         paired = FALSE
        )

male.lambda.mean_diff <- male.lambda %>% mean_diff() 

plot(male.lambda.mean_diff, color.column = Treatment,
     palette = c("#1D58A5", "#334B49", 
                 "#198580", "#A6ABBD"), 
     rawplot.markersize = 1.5,
     rawplot.ylabel = "Reproductive index (λind)",
     axes.title.fontsize = 10)

# females

female.lambda <- 
  Lind %>% 
  filter(Sex == "Female") %>%
  dabest(Treatment, Lambda, 
         idx = list(c("Alone", "Mixed sex", "Opposite sex", "Same sex")),
         paired = FALSE
        )

female.lambda.mean_diff <- female.lambda %>% mean_diff() 

# females
plot(female.lambda.mean_diff, color.column = Treatment,
     palette = c("#1D58A5", "#334B49", 
                 "#198580", "#A6ABBD"), 
     rawplot.markersize = 1.5,
     rawplot.ylabel = "Reproductive index (λind)",
     axes.title.fontsize = 10)
```


### B. Age-Specific Fecundity

Here we are going to split the dataset by sex and run each model for sex separately. This is because we are interested in the differences in age-specific fecundity within the treatments and not between sexes. Since we have 13 weeks of 'mating windows' we will use weeks 1-13 as a continuous variable to keep some power in our analysis.  

```{r}
# rename "Offspring_WeekX to just the week number

fecund <- fitness_reshape %>%
                   mutate(Mating_Assay = recode_factor(Mating_Assay,
                       "Offspring_Week1" = "1",
                        "Offspring_Week2" = "2",
                        "Offspring_Week3" = "3",
                        "Offspring_Week4" = "4", 
                        "Offspring_Week5" = "5",
                        "Offspring_Week6" = "6",
                        "Offspring_Week7" = "7",
                        "Offspring_Week8" = "8",
                        "Offspring_Week9" = "9",
                        "Offspring_Week10" = "10",
                        "Offspring_Week11" = "11",
                        "Offspring_Week12" = "12",
                        "Offspring_Week13" = "13"))

fecund <- fecund %>% 
  convert(num(Mating_Assay)) %>%
  mutate(Mating_Assay2 = Mating_Assay^2) 

```


```{r}
# males
# split data by sex 
fecund_male <- fecund %>%
  filter(Sex == "Male")

# add observation level random effect to try to counteract overdispersion
fecund_male <- fecund_male %>%
  mutate(obs = seq_len(nrow(.))) %>%
  convert(fct(obs))
```


Analysis for males:

```{r eval=FALSE, include=FALSE}
# run a base poisson and check for zero-inflation/overdispersion
male_fecund_m0 <- glmmTMB(Offspring ~ Treatment + Mating_Assay + 
              (1 | Block) + (1 | Fly_ID), 
              data=fecund_male, family = "poisson")

# base poisson with OLRE
male_fecund_m0.2 <- glmmTMB(Offspring ~ Treatment + Mating_Assay + 
              (1 | Block) + (1 | Fly_ID) + (1 | obs), 
              data=fecund_male, family = "poisson")

# simulate residuals and check both models
male_fecund_s1<- simulateResiduals(male_fecund_m0)
male_fecund_s2 <- simulateResiduals(male_fecund_m0.2)
plot(male_fecund_s1) # probably needs a quadratic term for age
plot(male_fecund_s2) 
testZeroInflation(male_fecund_s1) # very zero-inflated
testDispersion(male_fecund_s1)
bbmle::AICctab(male_fecund_m0, male_fecund_m0.2)

# make a bunch of models then compare fit 
  # basic poisson with OLRE
male_fecund_m1<-glmmTMB(Offspring ~ Treatment + Mating_Assay + 
            (1 | Block) + (1 | Fly_ID) + (1 | obs), zi= ~ 1, family = "poisson", 
              data = fecund_male)
male_fecund_m2<-glmmTMB(Offspring ~ Treatment + Mating_Assay + 
            (1 | Block) + (1 | Fly_ID) + (1 | obs), 
            zi= ~ Treatment, family = "poisson", 
              data = fecund_male)
male_fecund_m3<-glmmTMB(Offspring ~ Treatment + Mating_Assay + 
            (1 | Block) + (1 | Fly_ID) + (1 | obs), 
            zi= ~ Mating_Assay, family = "poisson", 
              data = fecund_male)
male_fecund_m4<-glmmTMB(Offspring ~ Treatment + Mating_Assay + 
            (1 | Block) + (1 | Fly_ID) + (1 | obs), 
            zi= ~ Treatment + Mating_Assay, 
              family = "poisson", data = fecund_male)

  # poisson w/ quadratic term
male_fecund_m5<-glmmTMB(Offspring ~ Treatment*Mating_Assay2 + 
                        Treatment*Mating_Assay + 
                        (1| Block) + (1| Fly_ID) + (1 | obs), 
                        zi= ~ 0, family = "poisson", data = fecund_male)
male_fecund_m6<-glmmTMB(Offspring ~ Treatment*Mating_Assay2 + 
                        Treatment*Mating_Assay + 
                        (1| Block) + (1| Fly_ID) + (1 | obs), 
                        zi= ~ 1, family = "poisson", data = fecund_male)
male_fecund_m7<-glmmTMB(Offspring ~ Treatment*Mating_Assay2 + 
                        Treatment*Mating_Assay + 
                        (1| Block) + (1| Fly_ID) + (1 | obs), 
                        zi= ~ Treatment, family = "poisson", data = fecund_male)
male_fecund_m8<-glmmTMB(Offspring ~ Treatment*Mating_Assay2 + 
                        Treatment*Mating_Assay + 
                        (1| Block) + (1| Fly_ID) + (1 | obs), 
                        zi= ~ Treatment + Mating_Assay, 
                        family = "poisson", data = fecund_male)
male_fecund_m9<-glmmTMB(Offspring ~ Treatment*Mating_Assay2 + 
                        Treatment*Mating_Assay + 
                        (1| Block) + (1| Fly_ID) + (1 | obs), 
                        zi= ~ Treatment + Mating_Assay + Mating_Assay2, 
                        family = "poisson", data = fecund_male)
male_fecund_m10<-glmmTMB(Offspring ~ Treatment*Mating_Assay2 + 
                        Treatment*Mating_Assay + 
                        (1| Block) + (1| Fly_ID) + (1 | obs), 
                        zi= ~ Treatment*Mating_Assay + Mating_Assay2, 
                        family = "poisson", data = fecund_male)
male_fecund_m11<-glmmTMB(Offspring ~ Treatment*Mating_Assay2 + 
                        Treatment*Mating_Assay + 
                        (1| Block) + (1| Fly_ID), 
                        zi= ~ Treatment*Mating_Assay2 + Mating_Assay, 
                        family = "poisson", data = fecund_male)
male_fecund_m12<-glmmTMB(Offspring ~ Treatment*Mating_Assay2 + 
                        Treatment*Mating_Assay + 
                        (1| Block) + (1| Fly_ID), 
                        zi= ~ Treatment*Mating_Assay + Treatment*Mating_Assay2, 
                        family = "poisson", data = fecund_male)

  # nbinom2
male_fecund_m13<-glmmTMB(Offspring ~ Treatment*Mating_Assay2 + 
                        Treatment*Mating_Assay + 
                        (1| Block) + (1| Fly_ID) + (1 | obs), 
                        zi= ~ 0, family = "nbinom2", data = fecund_male)
male_fecund_m14<-glmmTMB(Offspring ~ Treatment*Mating_Assay2 + 
                        Treatment*Mating_Assay + 
                        (1| Block) + (1| Fly_ID) + (1 | obs), 
                        zi= ~ 1, family = "nbinom2", data = fecund_male)
male_fecund_m15<-glmmTMB(Offspring ~ Treatment*Mating_Assay2 + 
                        Treatment*Mating_Assay + 
                        (1| Block) + (1| Fly_ID) + (1 | obs), 
                        zi= ~ Treatment, family = "nbinom2", data = fecund_male)
male_fecund_m16<-glmmTMB(Offspring ~ Treatment*Mating_Assay2 + 
                        Treatment*Mating_Assay + 
                        (1| Block) + (1| Fly_ID) + (1 | obs), 
                        zi= ~ Treatment + Mating_Assay, family = "nbinom2", 
                        data = fecund_male)
male_fecund_m17<-glmmTMB(Offspring ~ Treatment*Mating_Assay2 + 
                        Treatment*Mating_Assay + 
                        (1| Block) + (1| Fly_ID), 
                        zi= ~ Treatment + Mating_Assay + Mating_Assay2, 
                        family = "nbinom2", 
                        data = fecund_male)
male_fecund_m18<-glmmTMB(Offspring ~ Treatment*Mating_Assay2 + 
                        Treatment*Mating_Assay + (1| Block) + (1| Fly_ID), 
                        zi= ~ Treatment*Mating_Assay + Mating_Assay2, 
                        family = "nbinom2", 
                        data = fecund_male)
#add random effects into zero-inflated part of modeand compare
male_fecund_m18.2<-glmmTMB(Offspring ~ Treatment*Mating_Assay2 + 
                        Treatment*Mating_Assay + (1| Block) + (1| Fly_ID), 
                        zi= ~ Treatment*Mating_Assay + Mating_Assay2 + 
                        (1| Block) + (1| Fly_ID), 
                        family = "nbinom2", 
                        data = fecund_male)
male_fecund_m19<-glmmTMB(Offspring ~ Treatment*Mating_Assay2 + 
                        Treatment*Mating_Assay + (1| Block) + (1| Fly_ID), 
                        zi= ~ Treatment*Mating_Assay2 + Mating_Assay + 
                        (1| Block) + (1| Fly_ID), 
                        family = "nbinom2", 
                        data = fecund_male)
male_fecund_m20<-glmmTMB(Offspring ~ Treatment*Mating_Assay2 + 
                        Treatment*Mating_Assay + (1| Block) + (1| Fly_ID), 
                        zi= ~ Treatment*Mating_Assay2 + Treatment*Mating_Assay +
                        (1| Block) + (1| Fly_ID), 
                        family = "nbinom2", 
                        data = fecund_male)


  # genpois
male_fecund_m21<-glmmTMB(Offspring ~ Treatment*Mating_Assay2 + 
                         Treatment*Mating_Assay + 
                          (1| Block) + (1| Fly_ID) + (1 | obs), 
                         zi= ~ 0, family = "genpois", data = fecund_male)
male_fecund_m22<-glmmTMB(Offspring ~ Treatment*Mating_Assay2 + 
                         Treatment*Mating_Assay + 
                         (1| Block) + (1| Fly_ID), 
                         zi= ~ 1, family = "genpois", data = fecund_male)
male_fecund_m23<-glmmTMB(Offspring ~ Treatment*Mating_Assay2 + 
                         Treatment*Mating_Assay + 
                          (1| Block) + (1| Fly_ID), 
                         zi= ~ Treatment, family = "genpois", 
                         data = fecund_male)
male_fecund_m24<-glmmTMB(Offspring ~ Treatment*Mating_Assay2 + 
                         Treatment*Mating_Assay + 
                         (1| Block) + (1| Fly_ID), 
                         zi= ~ Treatment + Mating_Assay, family = "genpois", 
                         data = fecund_male)
male_fecund_m25<-glmmTMB(Offspring ~ Treatment*Mating_Assay2 + 
                         Treatment*Mating_Assay + 
                         (1| Block) + (1| Fly_ID), 
                         zi= ~ Treatment + Mating_Assay + Mating_Assay2, 
                         family = "genpois", 
                         data = fecund_male)
male_fecund_m26<-glmmTMB(Offspring ~ Treatment*Mating_Assay2 + 
                         Treatment*Mating_Assay + (1| Block) + (1| Fly_ID), 
                         zi= ~ Treatment*Mating_Assay + Mating_Assay2, 
                         family = "genpois", 
                         data = fecund_male)
male_fecund_m27<-glmmTMB(Offspring ~ Treatment*Mating_Assay2 + 
                         Treatment*Mating_Assay + (1| Block) + (1| Fly_ID), 
                         zi= ~ Treatment*Mating_Assay2 + Mating_Assay, 
                         family = "genpois", 
                         data = fecund_male)
male_fecund_m28<-glmmTMB(Offspring ~ Treatment*Mating_Assay2 + 
                         Treatment*Mating_Assay + (1| Block) + (1| Fly_ID), 
                         zi= ~ Treatment*Mating_Assay2 + 
                         Treatment*Mating_Assay + (1| Block) + (1| Fly_ID), 
                         family = "genpois", 
                         data = fecund_male)

  # compois
male_fecund_m29<-glmmTMB(Offspring ~ Treatment*Mating_Assay + 
                         Treatment*Mating_Assay2 + (1| Block) + (1| Fly_ID), 
                         zi= ~ 0, family = "compois", data = fecund_male)
male_fecund_m30<-glmmTMB(Offspring ~ Treatment*Mating_Assay + 
                         Treatment*Mating_Assay2 + (1| Block) + (1| Fly_ID), 
                         zi= ~ 1, family = "compois", data = fecund_male)
male_fecund_m31<-glmmTMB(Offspring ~ Treatment*Mating_Assay + 
                         Treatment*Mating_Assay2 + (1| Block) + (1| Fly_ID), 
                         zi= ~ Treatment, family = "compois", 
                         data = fecund_male)
male_fecund_m32<-glmmTMB(Offspring ~ Treatment*Mating_Assay + 
                         Treatment*Mating_Assay2 + (1| Block) + (1| Fly_ID), 
                         zi= ~ Treatment + Mating_Assay, family = "compois", 
                         data = fecund_male)
male_fecund_m33<-glmmTMB(Offspring ~ Treatment*Mating_Assay + 
                         Treatment*Mating_Assay2 + 
                         (1| Block) + (1| Fly_ID), 
                         zi= ~ Treatment + Mating_Assay + Mating_Assay2, 
                         family = "compois", 
                         data = fecund_male)
male_fecund_m34<-glmmTMB(Offspring ~ Treatment*Mating_Assay + 
                         Treatment*Mating_Assay2 + (1| Block) + (1| Fly_ID), 
                         zi= ~ Treatment*Mating_Assay + Mating_Assay2, 
                         family = "compois", 
                         data = fecund_male)
male_fecund_m35<-glmmTMB(Offspring ~ Treatment*Mating_Assay + 
                         Treatment*Mating_Assay2 + 
                         (1| Block) + (1| Fly_ID), 
                         zi= ~ Treatment*Mating_Assay2 + Mating_Assay, 
                         family = "compois", 
                         data = fecund_male)
male_fecund_m36<-glmmTMB(Offspring ~ Treatment*Mating_Assay + 
                         Treatment*Mating_Assay2 + 
                         (1| Block) + (1| Fly_ID), 
                         zi= ~ Treatment*Mating_Assay2 + Treatment*Mating_Assay, 
                         family = "compois", 
                         data = fecund_male)

  # create list and check
ALL_MFEC <-list(male_fecund_m1, male_fecund_m2, male_fecund_m3, male_fecund_m4, 
          male_fecund_m5, male_fecund_m6, male_fecund_m7, male_fecund_m8, 
          male_fecund_m9, male_fecund_m10, male_fecund_m11, male_fecund_m12, 
          male_fecund_m13, male_fecund_m14, male_fecund_m15, male_fecund_m16, 
          male_fecund_m17, male_fecund_m18, male_fecund_m19, male_fecund_m20, 
          male_fecund_m21, male_fecund_m22, male_fecund_m23, male_fecund_m24, 
          male_fecund_m25, male_fecund_m26, male_fecund_m27) 

#check
dream::validate(ALL_MFEC)

# AIC table
bbmle::AICctab(male_fecund_m1, male_fecund_m2, male_fecund_m3, male_fecund_m4, 
          male_fecund_m5, male_fecund_m6, male_fecund_m7, male_fecund_m8, 
          male_fecund_m9, male_fecund_m10, male_fecund_m11, male_fecund_m12, 
          male_fecund_m13, male_fecund_m14, male_fecund_m15, male_fecund_m16, 
          male_fecund_m17, male_fecund_m18, male_fecund_m19, male_fecund_m20, 
          male_fecund_m21, male_fecund_m22, male_fecund_m23, male_fecund_m24, 
          male_fecund_m25, male_fecund_m26, male_fecund_m27) 

bbmle::AICctab(male_fecund_m18, male_fecund_m18.2, male_fecund_m19, 
               male_fecund_m20, male_fecund_m33, male_fecund_m34, 
               male_fecund_m35, male_fecund_m36)

anova(male_fecund_m1, male_fecund_m2, male_fecund_m3, male_fecund_m4, 
          male_fecund_m5, male_fecund_m6, male_fecund_m7, male_fecund_m8, 
          male_fecund_m9, male_fecund_m10, male_fecund_m11, male_fecund_m12, 
          male_fecund_m13, male_fecund_m14, male_fecund_m15, male_fecund_m16, 
          male_fecund_m17, male_fecund_m18, male_fecund_m19, male_fecund_m20, 
          male_fecund_m21, male_fecund_m22, male_fecund_m23, male_fecund_m24, 
          male_fecund_m25, male_fecund_m26, male_fecund_m27, male_fecund_m28,
          male_fecund_m29, male_fecund_m30, male_fecund_m31, male_fecund_m32,
          male_fecund_m33, male_fecund_m34, male_fecund_m35, male_fecund_m36)
```

Best model (presented in manuscript):

```{r}
#  best model
male_fecund_m18<-glmmTMB(Offspring ~ Treatment*Mating_Assay2 + 
                        Treatment*Mating_Assay + (1| Block) + (1| Fly_ID), 
                        zi= ~ Treatment*Mating_Assay + Mating_Assay2, 
                        family = "nbinom2", 
                        data = fecund_male)

summary(male_fecund_m18) 
s1<- simulateResiduals(male_fecund_m18)
plot(s1)
testZeroInflation(s1) # deals with the zero-inflation nicely
testDispersion(s1) # some outliers but this is a neg. binom model so should be ok?

  # Anova
car::Anova(male_fecund_m18) #this is a complicated model!

```

Female analysis:

```{r}
# females

# split dataset by sex
fecund_female <- fecund %>%
  filter(Sex == "Female")

# add observation level random effect to try to counteract overdispersion
fecund_female <- fecund_female %>%
  mutate(obs = seq_len(nrow(.))) %>%
  convert(fct(obs))
```


```{r eval=FALSE, include=FALSE}
# run a base poisson and check for zero-inflation/overdispersion
female_fecund_m0 <- glmmTMB(Offspring ~ Treatment + Mating_Assay + 
              (1 | Block) + (1 | Fly_ID), 
              data=fecund_female, family = "poisson")

# base poisson with OLRE
female_fecund_m0.2 <- glmmTMB(Offspring ~ Treatment + Mating_Assay + 
              (1 | Block) + (1 | Fly_ID) + (1 | obs), 
              data=fecund_female, family = "poisson")

# simulate residuals and check both models
female_fecund_s1<- simulateResiduals(female_fecund_m0)
female_fecund_s2 <- simulateResiduals(female_fecund_m0.2)
plot(female_fecund_s1) # probably needs a quadratic term for age
plot(female_fecund_s2) 
testZeroInflation(female_fecund_s1) # very zero-inflated
testDispersion(female_fecund_s1)
bbmle::AICctab(female_fecund_m0, female_fecund_m0.2)

# make a bunch of models then compare fit 
  # basic poisson with OLRE
female_fecund_m1<-glmmTMB(Offspring ~ Treatment + Mating_Assay + 
            (1 | Block) + (1 | Fly_ID) + (1 | obs), zi= ~ 1, family = "poisson", 
              data = fecund_female)
female_fecund_m2<-glmmTMB(Offspring ~ Treatment + Mating_Assay + 
            (1 | Block) + (1 | Fly_ID) + (1 | obs), 
            zi= ~ Treatment, family = "poisson", 
              data = fecund_female)
female_fecund_m3<-glmmTMB(Offspring ~ Treatment + Mating_Assay + 
            (1 | Block) + (1 | Fly_ID) + (1 | obs), 
            zi= ~ Mating_Assay, family = "poisson", 
              data = fecund_female)
female_fecund_m4<-glmmTMB(Offspring ~ Treatment + Mating_Assay + 
            (1 | Block) + (1 | Fly_ID) + (1 | obs), 
            zi= ~ Treatment + Mating_Assay, 
              family = "poisson", data = fecund_female)

  # poisson w/ quadratic term
female_fecund_m5<-glmmTMB(Offspring ~ Treatment*Mating_Assay2 + 
                        Treatment*Mating_Assay + 
                        (1| Block) + (1| Fly_ID) + (1 | obs), 
                        zi= ~ 0, family = "poisson", data = fecund_female)
female_fecund_m6<-glmmTMB(Offspring ~ Treatment*Mating_Assay2 + 
                        Treatment*Mating_Assay + 
                        (1| Block) + (1| Fly_ID) + (1 | obs), 
                        zi= ~ 1, family = "poisson", data = fecund_female)
female_fecund_m7<-glmmTMB(Offspring ~ Treatment*Mating_Assay2 + 
                        Treatment*Mating_Assay + 
                        (1| Block) + (1| Fly_ID) + (1 | obs), 
                        zi= ~ Treatment, family = "poisson", data = fecund_female)
female_fecund_m8<-glmmTMB(Offspring ~ Treatment*Mating_Assay2 + 
                        Treatment*Mating_Assay + 
                        (1| Block) + (1| Fly_ID) + (1 | obs), 
                        zi= ~ Treatment + Mating_Assay, 
                        family = "poisson", data = fecund_female)
female_fecund_m9<-glmmTMB(Offspring ~ Treatment*Mating_Assay2 + 
                        Treatment*Mating_Assay + 
                        (1| Block) + (1| Fly_ID) + (1 | obs), 
                        zi= ~ Treatment + Mating_Assay + Mating_Assay2, 
                        family = "poisson", data = fecund_female)
female_fecund_m10<-glmmTMB(Offspring ~ Treatment*Mating_Assay2 + 
                        Treatment*Mating_Assay + 
                        (1| Block) + (1| Fly_ID) + (1 | obs), 
                        zi= ~ Treatment*Mating_Assay + Mating_Assay2, 
                        family = "poisson", data = fecund_female)
female_fecund_m11<-glmmTMB(Offspring ~ Treatment*Mating_Assay2 + 
                        Treatment*Mating_Assay + 
                        (1| Block) + (1| Fly_ID), 
                        zi= ~ Treatment*Mating_Assay2 + Mating_Assay, 
                        family = "poisson", data = fecund_female)
female_fecund_m12<-glmmTMB(Offspring ~ Treatment*Mating_Assay2 + 
                        Treatment*Mating_Assay + 
                        (1| Block) + (1| Fly_ID), 
                        zi= ~ Treatment*Mating_Assay + Treatment*Mating_Assay2, 
                        family = "poisson", data = fecund_female)

  # nbinom2
female_fecund_m13<-glmmTMB(Offspring ~ Treatment*Mating_Assay2 + 
                        Treatment*Mating_Assay + 
                        (1| Block) + (1| Fly_ID) + (1 | obs), 
                        zi= ~ 0, family = "nbinom2", data = fecund_female)
female_fecund_m14<-glmmTMB(Offspring ~ Treatment*Mating_Assay2 + 
                        Treatment*Mating_Assay + 
                        (1| Block) + (1| Fly_ID) + (1 | obs), 
                        zi= ~ 1, family = "nbinom2", data = fecund_female)
female_fecund_m15<-glmmTMB(Offspring ~ Treatment*Mating_Assay2 + 
                        Treatment*Mating_Assay + 
                        (1| Block) + (1| Fly_ID) + (1 | obs), 
                        zi= ~ Treatment, family = "nbinom2", data = fecund_female)
female_fecund_m16<-glmmTMB(Offspring ~ Treatment*Mating_Assay2 + 
                        Treatment*Mating_Assay + 
                        (1| Block) + (1| Fly_ID) + (1 | obs), 
                        zi= ~ Treatment + Mating_Assay, family = "nbinom2", 
                        data = fecund_female)
female_fecund_m17<-glmmTMB(Offspring ~ Treatment*Mating_Assay2 + 
                        Treatment*Mating_Assay + 
                        (1| Block) + (1| Fly_ID), 
                        zi= ~ Treatment + Mating_Assay + Mating_Assay2, 
                        family = "nbinom2", 
                        data = fecund_female)
female_fecund_m18<-glmmTMB(Offspring ~ Treatment*Mating_Assay2 + 
                        Treatment*Mating_Assay + (1| Block) + (1| Fly_ID), 
                        zi= ~ Treatment*Mating_Assay + Mating_Assay2, 
                        family = "nbinom2", 
                        data = fecund_female)
female_fecund_m19<-glmmTMB(Offspring ~ Treatment*Mating_Assay2 + 
                        Treatment*Mating_Assay + (1| Block) + (1| Fly_ID), 
                        zi= ~ Treatment*Mating_Assay2 + Mating_Assay, 
                        family = "nbinom2", 
                        data = fecund_female)
female_fecund_m20<-glmmTMB(Offspring ~ Treatment*Mating_Assay2 + 
                        Treatment*Mating_Assay + (1| Block) + (1| Fly_ID), 
                        zi= ~ Treatment*Mating_Assay2 + Treatment*Mating_Assay, 
                        family = "nbinom2", 
                        data = fecund_female)


  # genpois
female_fecund_m21<-glmmTMB(Offspring ~ Treatment*Mating_Assay2 + 
                         Treatment*Mating_Assay + 
                          (1| Block) + (1| Fly_ID) + (1 | obs), 
                         zi= ~ 0, family = "genpois", data = fecund_female)
female_fecund_m22<-glmmTMB(Offspring ~ Treatment*Mating_Assay2 + 
                         Treatment*Mating_Assay + 
                         (1| Block) + (1| Fly_ID), 
                         zi= ~ 1, family = "genpois", data = fecund_female)
female_fecund_m23<-glmmTMB(Offspring ~ Treatment*Mating_Assay2 + 
                         Treatment*Mating_Assay + 
                          (1| Block) + (1| Fly_ID), 
                         zi= ~ Treatment, family = "genpois", 
                         data = fecund_female)
female_fecund_m24<-glmmTMB(Offspring ~ Treatment*Mating_Assay2 + 
                         Treatment*Mating_Assay + 
                         (1| Block) + (1| Fly_ID), 
                         zi= ~ Treatment + Mating_Assay, family = "genpois", 
                         data = fecund_female)
female_fecund_m25<-glmmTMB(Offspring ~ Treatment*Mating_Assay2 + 
                         Treatment*Mating_Assay + 
                         (1| Block) + (1| Fly_ID), 
                         zi= ~ Treatment + Mating_Assay + Mating_Assay2, 
                         family = "genpois", 
                         data = fecund_female)
female_fecund_m26<-glmmTMB(Offspring ~ Treatment*Mating_Assay2 + 
                         Treatment*Mating_Assay + (1| Block) + (1| Fly_ID), 
                         zi= ~ Treatment*Mating_Assay + Mating_Assay2, 
                         family = "genpois", 
                         data = fecund_female)
female_fecund_m27<-glmmTMB(Offspring ~ Treatment*Mating_Assay2 + 
                         Treatment*Mating_Assay + (1| Block) + (1| Fly_ID), 
                         zi= ~ Treatment*Mating_Assay2 + Mating_Assay, 
                         family = "genpois", 
                         data = fecund_female)
female_fecund_m28<-glmmTMB(Offspring ~ Treatment*Mating_Assay2 + 
                         Treatment*Mating_Assay + (1| Block) + (1| Fly_ID), 
                         zi= ~ Treatment*Mating_Assay2 + 
                         Treatment*Mating_Assay, 
                         family = "genpois", 
                         data = fecund_female)

  # compois - these models won't run for some reason
female_fecund_m29<-glmmTMB(Offspring ~ Treatment*Mating_Assay + 
                         Treatment*Mating_Assay2 + (1| Block) + (1| Fly_ID), 
                         zi= ~ 0, family = "compois", data = fecund_female)
female_fecund_m29.1<-glmmTMB(Offspring ~ Treatment*Mating_Assay + 
                            (1| Block) + (1| Fly_ID), 
                            zi= ~ 0, family = "compois", data = fecund_female)
female_fecund_m29.2<-glmmTMB(Offspring ~ Treatment*Mating_Assay + 
                            (1| Block) + (1| Fly_ID), 
                            zi= ~ Treatment, family = "compois", 
                            data = fecund_female)
female_fecund_m29.3<-glmmTMB(Offspring ~ Treatment*Mating_Assay + 
                            (1| Block) + (1| Fly_ID), 
                            zi= ~ Mating_Assay, family = "compois", 
                            data = fecund_female)
female_fecund_m29.4<-glmmTMB(Offspring ~ Treatment*Mating_Assay + 
                            (1| Block) + (1| Fly_ID), 
                            zi= ~ Treatment*Mating_Assay, family = "compois", 
                            data = fecund_female)
female_fecund_m30<-glmmTMB(Offspring ~ Treatment*Mating_Assay + 
                         Treatment*Mating_Assay2 + (1| Block) + (1| Fly_ID), 
                         zi= ~ 1, family = "compois", data = fecund_female)
female_fecund_m31<-glmmTMB(Offspring ~ Treatment*Mating_Assay + 
                         Treatment*Mating_Assay2 + (1| Block) + (1| Fly_ID), 
                         zi= ~ Treatment, family = "compois", 
                         data = fecund_female)
female_fecund_m32<-glmmTMB(Offspring ~ Treatment*Mating_Assay + 
                         Treatment*Mating_Assay2 + (1| Block) + (1| Fly_ID), 
                         zi= ~ Treatment + Mating_Assay, family = "compois", 
                         data = fecund_female)
female_fecund_m33<-glmmTMB(Offspring ~ Treatment*Mating_Assay + 
                         Treatment*Mating_Assay2 + (1| Block) + (1| Fly_ID), 
                         zi= ~ Treatment + Mating_Assay + Mating_Assay2, 
                         family = "compois", 
                         data = fecund_female)
female_fecund_m34<-glmmTMB(Offspring ~ Treatment*Mating_Assay + 
                         Treatment*Mating_Assay2 + (1| Block) + (1| Fly_ID), 
                         zi= ~ Treatment*Mating_Assay + Mating_Assay2, 
                         family = "compois", 
                         data = fecund_female)
female_fecund_m35<-glmmTMB(Offspring ~ Treatment*Mating_Assay + 
                         Treatment*Mating_Assay2 + (1| Block) + (1| Fly_ID), 
                         zi= ~ Treatment*Mating_Assay2 + Mating_Assay, 
                         family = "compois", 
                         data = fecund_female)
female_fecund_m36<-glmmTMB(Offspring ~ Treatment*Mating_Assay + 
                         Treatment*Mating_Assay2 + (1| Block) + (1| Fly_ID), 
                         zi= ~ Treatment*Mating_Assay2 + Treatment*Mating_Assay, 
                         family = "compois", 
                         data = fecund_female)

  # create list and check
ALL_FFEC <-list(female_fecund_m1, female_fecund_m2, female_fecund_m3, female_fecund_m4, 
          female_fecund_m5, female_fecund_m6, female_fecund_m7, female_fecund_m8, 
          female_fecund_m9, female_fecund_m10, female_fecund_m11, female_fecund_m12, 
          female_fecund_m13, female_fecund_m14, female_fecund_m15, female_fecund_m16, 
          female_fecund_m17, female_fecund_m18, female_fecund_m19, female_fecund_m20, 
          female_fecund_m21, female_fecund_m22, female_fecund_m23, female_fecund_m24, 
          female_fecund_m25, female_fecund_m26, female_fecund_m27, female_fecund_m28)

#check
dream::validate(ALL_FFEC)

# AIC table
bbmle::AICctab(female_fecund_m1, female_fecund_m2, female_fecund_m3, female_fecund_m4, 
          female_fecund_m5, female_fecund_m6, female_fecund_m7, female_fecund_m8, 
          female_fecund_m9, female_fecund_m10, female_fecund_m11, female_fecund_m12, 
          female_fecund_m13, female_fecund_m14, female_fecund_m15, female_fecund_m16, 
          female_fecund_m17, female_fecund_m18, female_fecund_m19, female_fecund_m20, 
          female_fecund_m21, female_fecund_m22, female_fecund_m23, female_fecund_m24, 
          female_fecund_m25, female_fecund_m26, female_fecund_m27, female_fecund_m28) 

bbmle::AICctab(female_fecund_m18, female_fecund_m19, female_fecund_m20, 
               female_fecund_m26, female_fecund_m27, female_fecund_m28, 
               female_fecund_m33,female_fecund_m34, female_fecund_m35, 
               female_fecund_m36, female_fecund_m29.1, female_fecund_m29.2, 
               female_fecund_m29.3, female_fecund_m29.4)

```

Best model for females presented in manuscript:

```{r}
#  best model
female_fecund_m34<-glmmTMB(Offspring ~ Treatment*Mating_Assay + 
                         Treatment*Mating_Assay2 + (1| Block) + (1| Fly_ID), 
                         zi= ~ Treatment*Mating_Assay + Mating_Assay2, 
                         family = "compois", 
                         data = fecund_female)

summary(female_fecund_m34) 

# check everything is in order
s2<- simulateResiduals(female_fecund_m34)
plot(s2)
testZeroInflation(s2) 
testDispersion(s2)

  # Anova
car::Anova(female_fecund_m34)
```

### Plots for age-specific reproduction:

```{r}
# label list to change axis labels
labellist <- c("1", "2", "3", "4", "5", "6", "7",
               "8", "9", "10", "11", "12", "13")

# plot for manuscript - facet by treatment with each sex in the same plot

# alone
reprod_alone <-ggplot(alone, aes(x = Mating_Assay, y = Offspring, 
  colour = Sex)) +
  geom_jitter(alpha = 0.2, show.legend = F) +
  stat_summary(fun.data="mean_cl_boot", geom="errorbar", width=0.3, show.legend = F) +
  stat_summary(fun.data="mean_cl_boot", geom="point", size = 3, show.legend = F) +
  stat_summary(aes(y=Offspring, group = Sex), fun.y= mean,geom = "line",  size = 1, show.legend = F)+
  xlab("Age (Weeks)") +
  ylab("Offspring Number") +
  scale_x_discrete(labels= labellist) +
  theme_classic(base_size = 22) +
  scale_color_manual(values = c("#C25757", "#4F609C")) 

reprod_alone 

# same sex
reprod_same <-ggplot(same_sex, aes(x = Mating_Assay, y = Offspring, 
  colour = Sex)) +
  geom_jitter(alpha = 0.2, show.legend = F) +
  stat_summary(fun.data="mean_cl_boot", geom="errorbar", width=0.3, show.legend = F) +
  stat_summary(fun.data="mean_cl_boot", geom="point", size = 3, show.legend = F) +
  stat_summary(aes(y=Offspring, group = Sex), fun.y= mean,geom = "line",  size = 1, show.legend = F)+
  xlab("Age (Weeks)") +
  ylab("Offspring Number") +
  scale_x_discrete(labels= labellist) +
  theme_classic(base_size = 22) +
  scale_color_manual(values = c("#C25757", "#4F609C")) 

reprod_same

# mixed sex
reprod_mix <-ggplot(mixed_sex, aes(x = Mating_Assay, y = Offspring, 
  colour = Sex)) +
  geom_jitter(alpha = 0.2, show.legend = F) +
  stat_summary(fun.data="mean_cl_boot", geom="errorbar", width=0.3, show.legend = F) +
  stat_summary(fun.data="mean_cl_boot", geom="point", size = 3, show.legend = F) +
  stat_summary(aes(y=Offspring, group = Sex), fun.y= mean,geom = "line",  size = 1, show.legend = F)+
  xlab("Age (Weeks)") +
  ylab("Offspring Number") +
  scale_x_discrete(labels= labellist) +
  theme_classic(base_size = 22) +
  scale_color_manual(values = c("#C25757", "#4F609C")) 

reprod_mix

# opp sex
reprod_opp <-ggplot(opp_sex, aes(x = Mating_Assay, y = Offspring, 
  colour = Sex)) +
  geom_jitter(alpha = 0.2, show.legend = F) +
  stat_summary(fun.data="mean_cl_boot", geom="errorbar", width=0.3, show.legend = F) +
  stat_summary(fun.data="mean_cl_boot", geom="point", size = 3, show.legend = F) +
  stat_summary(aes(y=Offspring, group = Sex), fun.y= mean,geom = "line",  size = 1, show.legend = F)+
  xlab("Age (Weeks)") +
  ylab("Offspring Number") +
  scale_x_discrete(labels= labellist) +
  theme_classic(base_size = 22) +
  scale_color_manual(values = c("#C25757", "#4F609C")) 

reprod_opp
```

------------------------------------------------------------------------

# Pre-copulatory behaviour

## Courtship behaviour

We recorded when males were observed 1) orientating towards females, 2) singing, 3) chasing and when they were engaged in a combination of these behaviours, during our behavioural trials. We can therefore compare the proportion of time flies spent engaging in these behaviours and whether there are differences between treatments, and over time. We will just focus on male flies here but we do have observations for focal females as well (so how often a virgin nonfocal spent courting focal females).

```{r}
courtship <- read.csv("./courtship_categorical.csv")

# can either look at the number of times we observed flies courting or the time they spent courting

courtship_reshape <- data.frame(melt(courtship, id.vars = c("Fly_ID", "Block", 
                                                      "Sex", "Treatment", "Week",
                                                      "Total_Courtship", "Total_Activity",
                                                      "Time_courting", "Time_active"),
                       measure.vars = c("X0", "X5", 
                                      "X15", "X20", 
                                      "X25", "X30", 
                                      "X35", "X40", 
                                      "X45", "X50", 
                                      "X55", "X60",
                                      "X65", "X70",
                                      "X75", "X80",
                                      "X85", "X90", 
                                      "X95", "X100",
                                      "X105", "X110", 
                                      "X115", "X120"), 
                      variable.name = "Obs_Time", value.name = "Behaviour"))

courtship_reshape <- courtship_reshape %>%
                   mutate(Obs_Time = recode_factor(Obs_Time,
                        "X0" = "0",
                        "X5" = "1",
                        "X10" = "2",
                        "X15" = "3", 
                        "X20" = "4",
                        "X25" = "5",
                        "X30" = "6",
                        "X35" = "7",
                        "X40" = "8",
                        "X45" = "9",
                        "X50" = "10",
                        "X55" = "11",
                        "X60" = "12",
                        "X65" = "13",
                        "X70" = "14", 
                        "X75" = "15", 
                        "X80" = "16",
                        "X85" = "17", 
                        "X90" = "18",
                        "X95" = "19", 
                        "X100" = "20", 
                        "X105" = "25", 
                        "X110" = "30", 
                        "X115" = "35", 
                        "X120" = "40"))

courtship_analysis <- courtship %>%
              convert(num(Week))

courtship_analysis <- courtship_analysis %>% 
  convert(num(Week)) %>%
  mutate(Week2 = Week^2) 

# split data by sex 
courtship_male <- courtship_analysis %>%
  filter(Sex == "Male")

courtship_female <- courtship_analysis %>%
  filter(Sex == "Female")


# observation level random effect
courtship_male <- courtship_male %>%
  mutate(obs = seq_len(nrow(.))) %>%
  convert(fct(obs))

courtship_female <- courtship_female %>%
  mutate(obs = seq_len(nrow(.))) %>%
  convert(fct(obs))

```

## Models - Total time spent courting

Males:

```{r eval=FALSE, include=FALSE}
# males

male_courttime_m0 <- glmmTMB(Time_courting ~ Treatment*Week + Treatment*Week2 
                             + (1 | Block) + (1 | Fly_ID), 
                            zi= ~ 0, family = "poisson", data = courtship_male)
male_courttime_m0.2 <- glmmTMB(Time_courting ~ Treatment*Week + Treatment*Week2 
                             + (1 | Block) + (1 | Fly_ID) + (1 | obs), 
                            zi= ~ 0, family = "poisson", data = courtship_male)

# check and compare our base Poisson models for issues
summary(male_courttime_m0)
male_mating_s1<- simulateResiduals(male_courttime_m0) 
plot(male_mating_s1) 

testZeroInflation(male_mating_s1)
testDispersion(male_mating_s1)

summary(male_courttime_m0.2)
male_mating_s2<- simulateResiduals(male_courttime_m0.2) # better but overdispersed
plot(male_mating_s2) 

testZeroInflation(male_mating_s2)
testDispersion(male_mating_s2)


male_courttime_m1 <- glmmTMB(Time_courting ~ Treatment*Week + Treatment*Week2 + 
                            (1 | Block) + (1 | Fly_ID) + (1 | obs), 
                            zi= ~ Treatment + Week + Week2, family = "poisson", 
                            data = courtship_male)
male_courttime_m2 <- glmmTMB(Time_courting ~ Treatment*Week + Treatment*Week2 +
                            (1 | Block) + (1 | Fly_ID) + (1 | obs), 
                            zi= ~0, family = "compois", data = courtship_male)
male_courttime_m3 <- glmmTMB(Time_courting ~ Treatment*Week + Treatment*Week2 +
                            (1 | Block) + (1 | Fly_ID) + (1 | obs), 
                            zi= ~ Treatment + Week + Week2, family = "compois", 
                            data = courtship_male)
male_courttime_m4 <- glmmTMB(Time_courting ~ Treatment*Week + Treatment*Week2 + 
                            (1 | Block) + (1 | Fly_ID) + (1 | obs), 
                            zi= ~0, family = "nbinom2", data = courtship_male)
male_courttime_m5 <- glmmTMB(Time_courting ~ Treatment*Week + Treatment*Week2 + 
                            (1 | Block) + (1 | Fly_ID) + (1 | obs), 
                            zi= ~Treatment + Week + Week2, family = "nbinom2", 
                            data = courtship_male)
male_courttime_m6 <- glmmTMB(Time_courting ~ Treatment*Week + Treatment*Week2 + 
                            (1 | Block) + (1 | Fly_ID) + (1 | obs), 
                            zi= ~ 0, family = "genpois", data = courtship_male)
male_courttime_m7 <- glmmTMB(Time_courting ~ Treatment*Week + Treatment*Week2 + 
                            (1 | Block) + (1 | Fly_ID) + (1 | obs), 
                            zi= ~ Treatment + Week + Week2, family = "genpois", 
                            data = courtship_male)
male_courttime_m8 <- glmmTMB(Time_courting ~ Treatment*Week + Treatment*Week2 + 
                            (1 | Block) + (1 | Fly_ID) + (1 | obs), 
                            zi= ~ Treatment + Week + Week2, 
                            family = "truncated_nbinom2", data = courtship_male)
male_courttime_m8.2 <- glmmTMB(Time_courting ~ Treatment + Week + Week2 + 
                            (1 | Block) + (1 | Fly_ID) + (1 | obs), 
                            zi= ~ Treatment + Week + Week2, 
                            family = "truncated_nbinom2", data = courtship_male)


anova(male_courttime_m0, male_courttime_m0.2, male_courttime_m1, 
      male_courttime_m4, male_courttime_m5, male_courttime_m6, 
      male_courttime_m7, male_courttime_m8)
      
# AIC table
bbmle::AICctab(male_courttime_m0.2, 
      male_courttime_m4, male_courttime_m5, male_courttime_m6,
      male_courttime_m7, male_courttime_m8)
```

Best male model:

```{r}
# best model

male_courttime_m8 <- glmmTMB(Time_courting ~ Treatment*Week + Treatment*Week2 + 
                            (1 | Block) + (1 | Fly_ID) + (1 | obs), 
                            zi= ~ Treatment + Week + Week2, 
                            family = "truncated_nbinom2", data = courtship_male)

summary(male_courttime_m8)
male_mating_s1<- simulateResiduals(male_courttime_m8) 
plot(male_mating_s1) 

testZeroInflation(male_mating_s1)
testDispersion(male_mating_s1)

# ANOVA
car::Anova(male_courttime_m8, type = "III")

```


For males we looked at the time that focal males spent courting virgin females. For females, we will look at the time that virgin males spent courting focal females to see if females become less attractive to young males as they age.

```{r eval=FALSE, include=FALSE}
# females

female_courttime_m0 <- glmmTMB(Time_courting ~ Treatment*Week + Treatment*Week2 
                             + (1 | Block) + (1 | Fly_ID), 
                            zi= ~ 0, family = "poisson", data = courtship_female)
female_courttime_m0.2 <- glmmTMB(Time_courting ~ Treatment*Week + Treatment*Week2 
                             + (1 | Block) + (1 | Fly_ID) + (1 | obs), 
                            zi= ~ 0, family = "poisson", data = courtship_female)

# check and compare our base Poisson models for issues
summary(female_courttime_m0)
female_mating_s1<- simulateResiduals(female_courttime_m0) 
plot(female_mating_s1) 

testZeroInflation(female_mating_s1)
testDispersion(female_mating_s1)

summary(female_courttime_m0.2)
female_mating_s2<- simulateResiduals(female_courttime_m0.2) 
plot(female_mating_s2) 

testZeroInflation(male_mating_s2)
testDispersion(male_mating_s2)


female_courttime_m1 <- glmmTMB(Time_courting ~ Treatment*Week + Treatment*Week2 + 
                            (1 | Block) + (1 | Fly_ID) + (1 | obs), 
                            zi= ~ Treatment + Week + Week2, family = "poisson", 
                            data = courtship_female)
female_courttime_m2 <- glmmTMB(Time_courting ~ Treatment*Week + Treatment*Week2 +
                            (1 | Block) + (1 | Fly_ID) + (1 | obs), 
                            zi= ~0, family = "compois", data = courtship_female)
female_courttime_m3 <- glmmTMB(Time_courting ~ Treatment*Week + Treatment*Week2 +
                            (1 | Block) + (1 | Fly_ID) + (1 | obs), 
                            zi= ~ Treatment + Week + Week2, family = "compois", 
                            data = courtship_female)
female_courttime_m4 <- glmmTMB(Time_courting ~ Treatment*Week + Treatment*Week2 + 
                            (1 | Block) + (1 | Fly_ID) + (1 | obs), 
                            zi= ~0, family = "nbinom2", data = courtship_female)
female_courttime_m5 <- glmmTMB(Time_courting ~ Treatment*Week + Treatment*Week2 + 
                            (1 | Block) + (1 | Fly_ID) + (1 | obs), 
                            zi= ~Treatment + Week + Week2, family = "nbinom2", 
                            data = courtship_female)
female_courttime_m6 <- glmmTMB(Time_courting ~ Treatment*Week + Treatment*Week2 + 
                            (1 | Block) + (1 | Fly_ID) + (1 | obs), 
                            zi= ~ 0, family = "genpois", data = courtship_female)
female_courttime_m7 <- glmmTMB(Time_courting ~ Treatment*Week + Treatment*Week2 + 
                            (1 | Block) + (1 | Fly_ID) + (1 | obs), 
                            zi= ~ Treatment + Week + Week2, family = "genpois", 
                            data = courtship_female)
female_courttime_m8 <- glmmTMB(Time_courting ~ Treatment*Week + Treatment*Week2 + 
                            (1 | Block) + (1 | Fly_ID) + (1 | obs), 
                            zi= ~ Treatment + Week + Week2, 
                            family = "truncated_nbinom2", data = courtship_female)


anova(male_courttime_m0, male_courttime_m0.2, male_courttime_m1, 
      male_courttime_m4, male_courttime_m5, male_courttime_m6, 
      male_courttime_m7, male_courttime_m8)
      
# AIC table
bbmle::AICctab(female_courttime_m0, female_courttime_m0.2, female_courttime_m1, 
      female_courttime_m4, female_courttime_m5, female_courttime_m6,
      female_courttime_m7, female_courttime_m8)
```

Best model for females:

```{r}
# best model

female_courttime_m8 <- glmmTMB(Time_courting ~ Treatment*Week + Treatment*Week2 + 
                            (1 | Block) + (1 | Fly_ID) + (1 | obs), 
                            zi= ~ Treatment + Week + Week2, 
                            family = "truncated_nbinom2", data = courtship_female)

summary(female_courttime_m8)
female_mating_s1<- simulateResiduals(female_courttime_m8) 
plot(female_mating_s1) 

testZeroInflation(female_mating_s1)
testDispersion(female_mating_s1)

# ANOVA
car::Anova(female_courttime_m8, type = "III")

```

Make a plot.
```{r warning=FALSE}
#   separate plots for sex each treatment shown in the one plot
male_court_time <-ggplot(courtship_male, aes(x = Week, y = Time_courting, 
  colour = Treatment, group = Treatment)) +
  geom_jitter(alpha = 0.1, show.legend = F) +
  stat_summary(fun.data="mean_cl_boot", geom="errorbar", width=0.3, show.legend = F) +
  stat_summary(fun.data="mean_cl_boot", geom="point", size = 3, show.legend = F) +
  stat_summary(fun.data="mean_cl_boot", geom="line",  size=1.4, show.legend = F) +
  facet_wrap(.~Treatment, ncol = 4) +
  xlab("Age (Weeks)") +
  ylab("Time spent courting (mins)") +
  scale_x_continuous(limits = c(1, 12), breaks = c(1, 2, 3, 4, 5, 6, 7, 8, 9, 10,
                                                   11, 12)) +
  theme_minimal(base_size = 10) +
  scale_color_manual(values = c("#1D58A5", "#334B49", 
                                "#198580", "#A6ABBD"))

female_court_time <-ggplot(courtship_female, aes(x = Week, y = Time_courting, 
  colour = Treatment, group = Treatment)) +
  geom_jitter(alpha = 0.1, show.legend = F) +
  stat_summary(fun.data="mean_cl_boot", geom="errorbar", width=0.3, show.legend = F) +
  stat_summary(fun.data="mean_cl_boot", geom="point", size = 3, show.legend = F) +
  stat_summary(fun.data="mean_cl_boot", geom="line",  size=1.4, show.legend = F) +
  facet_wrap(.~Treatment, ncol = 4) +
  xlab("Age (Weeks)") +
  ylab("Time spent being courted (mins)") +
  scale_x_continuous(limits = c(1, 12), breaks = c(1, 2, 3, 4, 5, 6, 7, 8, 9, 10,
                                                   11, 12)) +
  theme_minimal(base_size = 10) +
  scale_color_manual(values = c("#1D58A5", "#334B49", 
                                "#198580", "#A6ABBD"))

ggarrange(male_court_time, female_court_time, ncol = 1, nrow = 2, 
          legend = "none")
```

## Activity

As flies age, their activity levels should decrease. But do some treatments experience this decline much more rapidly than others?

```{r eval=FALSE, include=FALSE}
# males

male_active_m0 <- glmmTMB(Time_active ~ Treatment*Week + Treatment*Week2 
                             + (1 | Block) + (1 | Fly_ID), 
                            zi= ~ 0, family = "poisson", data = courtship_male)
male_active_m0.2 <- glmmTMB(Time_active ~ Treatment*Week + Treatment*Week2 
                             + (1 | Block) + (1 | Fly_ID) + (1 | obs), 
                            zi= ~ 0, family = "poisson", data = courtship_male)
male_active_m0.3 <- glmmTMB(Time_active ~ Treatment*Week 
                             + (1 | Block) + (1 | Fly_ID) + (1 | obs), 
                            zi= ~ 0, family = "poisson", data = courtship_male)

# check and compare our base Poisson models for issues
summary(male_active_m0)
male_active_s1<- simulateResiduals(male_active_m0) 
plot(male_active_s1) 

testZeroInflation(male_active_s1)
testDispersion(male_active_s1)

summary(male_active_m0.3)
male_active_s2<- simulateResiduals(male_active_m0.3) 
plot(male_active_s2) 

testZeroInflation(male_active_s2)
testDispersion(male_active_s2)


male_active_m1 <- glmmTMB(Time_active ~ Treatment*Week + 
                            (1 | Block) + (1 | Fly_ID) + (1 | obs), 
                            zi= ~ Treatment + Week, family = "poisson", 
                            data = courtship_male)
male_active_m2 <- glmmTMB(Time_active ~ Treatment*Week +
                            (1 | Block) + (1 | Fly_ID) + (1 | obs), 
                            zi= ~0, family = "compois", data = courtship_male)
male_active_m3 <- glmmTMB(Time_active ~ Treatment*Week +
                            (1 | Block) + (1 | Fly_ID) + (1 | obs), 
                            zi= ~ Treatment + Week, family = "compois", 
                            data = courtship_male)
male_active_m4 <- glmmTMB(Time_active ~ Treatment*Week + 
                            (1 | Block) + (1 | Fly_ID) + (1 | obs), 
                            zi= ~0, family = "nbinom2", data = courtship_male)
male_active_m5 <- glmmTMB(Time_active ~ Treatment*Week + 
                            (1 | Block) + (1 | Fly_ID) + (1 | obs), 
                            zi= ~Treatment + Week, family = "nbinom2", 
                            data = courtship_male)
male_active_m6 <- glmmTMB(Time_active ~ Treatment*Week + 
                            (1 | Block) + (1 | Fly_ID) + (1 | obs), 
                            zi= ~ 0, family = "genpois", data = courtship_male)
male_active_m7 <- glmmTMB(Time_active ~ Treatment*Week + 
                            (1 | Block) + (1 | Fly_ID) + (1 | obs), 
                            zi= ~ Treatment + Week, family = "genpois", 
                            data = courtship_male)
male_active_m8 <- glmmTMB(Time_active ~ Treatment*Week +  
                            (1 | Block) + (1 | Fly_ID) + (1 | obs), 
                            zi= ~ Treatment + Week, 
                            family = "truncated_nbinom2", data = courtship_male)


anova(male_active_m0.3, male_active_m1, 
      male_active_m4, male_active_m5, male_active_m6, 
      male_active_m7, male_active_m8)
      
# AIC table
bbmle::AICctab(male_active_m0.3, male_active_m1, 
      male_active_m4, male_active_m5, male_active_m6, 
      male_active_m7, male_active_m8)
```

```{r}
# best model
male_active_m4 <- glmmTMB(Time_active ~ Treatment*Week + 
                            (1 | Block) + (1 | Fly_ID) + (1 | obs), 
                            zi= ~0, family = "nbinom2", data = courtship_male)

summary(male_active_m4)
male_active_s1<- simulateResiduals(male_active_m4) 
plot(male_active_s1) 

testZeroInflation(male_active_s1)
testDispersion(male_active_s1)

# ANOVA
car::Anova(male_active_m4, type = "III")

```

```{r eval=FALSE, include=FALSE}
# females

female_active_m0 <- glmmTMB(Time_active ~ Treatment*Week + Treatment*Week2 
                             + (1 | Block) + (1 | Fly_ID), 
                            zi= ~ 0, family = "poisson", data = courtship_female)
female_active_m0.2 <- glmmTMB(Time_active ~ Treatment*Week + Treatment*Week2 
                             + (1 | Block) + (1 | Fly_ID) + (1 | obs), 
                            zi= ~ 0, family = "poisson", data = courtship_female)
female_active_m0.3 <- glmmTMB(Time_active ~ Treatment*Week 
                             + (1 | Block) + (1 | Fly_ID) + (1 | obs), 
                            zi= ~ 0, family = "poisson", data = courtship_female)

# check and compare our base Poisson models for issues
summary(female_active_m0.2)
female_active_s1<- simulateResiduals(female_active_m0.2) 
plot(female_active_s1) 

testZeroInflation(male_active_s1)
testDispersion(male_active_s1)

summary(female_active_m0.3)
female_active_s2<- simulateResiduals(female_active_m0.3) 
plot(female_active_s2) 

testZeroInflation(female_active_s2)
testDispersion(female_active_s2)


female_active_m1 <- glmmTMB(Time_active ~ Treatment*Week + Treatment*Week2 +
                            (1 | Block) + (1 | Fly_ID) + (1 | obs), 
                            zi= ~ Treatment + Week + Week2, family = "poisson", 
                            data = courtship_female)
female_active_m2 <- glmmTMB(Time_active ~ Treatment*Week + Treatment*Week2 +
                            (1 | Block) + (1 | Fly_ID) + (1 | obs), 
                            zi= ~0, family = "compois", data = courtship_female)
female_active_m3 <- glmmTMB(Time_active ~ Treatment*Week + Treatment*Week2 +
                            (1 | Block) + (1 | Fly_ID) + (1 | obs), 
                            zi= ~ Treatment + Week + Week2, family = "compois", 
                            data = courtship_female)
female_active_m4 <- glmmTMB(Time_active ~ Treatment*Week + 
                            (1 | Block) + (1 | Fly_ID) + (1 | obs), 
                            zi= ~0, family = "nbinom2", data = courtship_female)
female_active_m4.2 <- glmmTMB(Time_active ~ Treatment*Week + Treatment*Week2 +
                            (1 | Block) + (1 | Fly_ID) + (1 | obs), 
                            zi= ~0, family = "nbinom2", data = courtship_female)
female_active_m5 <- glmmTMB(Time_active ~ Treatment*Week + Treatment*Week2 +
                            (1 | Block) + (1 | Fly_ID) + (1 | obs), 
                            zi= ~Treatment + Week + Week2, family = "nbinom2", 
                            data = courtship_female)
female_active_m6 <- glmmTMB(Time_active ~ Treatment*Week + Treatment*Week2 +
                            (1 | Block) + (1 | Fly_ID) + (1 | obs), 
                            zi= ~ 0, family = "genpois", data = courtship_female)
female_active_m7 <- glmmTMB(Time_active ~ Treatment*Week + Treatment*Week2 + 
                            (1 | Block) + (1 | Fly_ID) + (1 | obs), 
                            zi= ~ Treatment + Week + Week2, family = "genpois", 
                            data = courtship_female)
female_active_m8 <- glmmTMB(Time_active ~ Treatment*Week + Treatment*Week2 + 
                            (1 | Block) + (1 | Fly_ID) + (1 | obs), 
                            zi= ~ Week, 
                            family = "truncated_nbinom2", data = courtship_female)


anova(male_active_m0.3, male_active_m1, 
      male_active_m4, male_active_m5, male_active_m6, 
      male_active_m7, male_active_m8)
      
# AIC table
bbmle::AICctab(female_active_m0.3, female_active_m1, female_active_m4.2, 
      female_active_m4, female_active_m5, female_active_m6, 
      female_active_m7, female_active_m8)
```

```{r}
# best model
female_active_m8 <- glmmTMB(Time_active ~ Treatment*Week + Treatment*Week2 + 
                            (1 | Block) + (1 | Fly_ID) + (1 | obs), 
                            zi= ~ Week, 
                            family = "truncated_nbinom2", data = courtship_female)

summary(female_active_m8)
female_active_s1<- simulateResiduals(female_active_m8) 
plot(female_active_s1) 

testZeroInflation(female_active_s1)
testDispersion(female_active_s1)

# ANOVA
car::Anova(female_active_m8, type = "III")

```

Make a plot.

```{r warning=FALSE}

male_activity_all <-ggplot(courtship_male, aes(x = Week, y = Time_active, 
  colour = Treatment, group = Treatment)) +
  geom_jitter(alpha = 0.2, show.legend = F) +
  stat_summary(fun.data="mean_cl_boot", geom="errorbar", width=0.3, show.legend = F) +
  stat_summary(fun.data="mean_cl_boot", geom="point", size = 3, show.legend = F) +
  stat_summary(fun.data="mean_cl_boot", geom="line",  size=1.4, show.legend = F) +
  xlab("Age (Weeks)") +
  ylab("Activity rate unrelated to mating (mins)") +
  scale_x_continuous(limits = c(1, 12), breaks = c(1, 2, 3, 4, 5, 6, 7, 8, 9, 10,
                                                   11, 12)) +
  theme_classic(base_size = 22) +
  scale_color_manual(values = c("#1D58A5", "#334B49", 
                                "#198580", "#A6ABBD"))

female_activity_all <-ggplot(courtship_female, aes(x = Week, y = Time_active, 
  colour = Treatment, group = Treatment)) +
  geom_jitter(alpha = 0.2, show.legend = F) +
  stat_summary(fun.data="mean_cl_boot", geom="errorbar", width=0.3, show.legend = F) +
  stat_summary(fun.data="mean_cl_boot", geom="point", size = 3, show.legend = F) +
  stat_summary(fun.data="mean_cl_boot", geom="line",  size=1.4, show.legend = F) +
  xlab("Age (Weeks)") +
  ylab("Activity rate unrelated to mating (mins)") +
  scale_x_continuous(limits = c(1, 12), breaks = c(1, 2, 3, 4, 5, 6, 7, 8, 9, 10,
                                                   11, 12)) +
  theme_classic(base_size = 22) +
  scale_color_manual(values = c("#1D58A5", "#334B49", 
                                "#198580", "#A6ABBD"))

ggarrange(male_activity_all, female_activity_all, ncol = 1, nrow = 2, legend = "none")
```

## Number of successful matings

Contrary to expectations, we observed flies frequently remating during the two hour observations. This might be an indication of poor competitive ability with age or social experience as males likely aren't transferring peptides with their sperm that prevent females from remating. As such, males that mated more frequently during trials are considered to have poorer performance than males that mated only once. 

```{r}
mating <- read.csv("./successful_mating.csv")

# reshape dataset for analysis

mating_reshape <- data.frame(melt(mating, id.vars = c("Fly_ID", "Block", 
                                                      "Sex", "Treatment"),
                       measure.vars = c("Week1", "Week2", 
                                      "Week3", "Week4", 
                                      "Week5", "Week6", 
                                      "Week7", "Week8", 
                                      "Week9", "Week10", 
                                      "Week11", "Week12"), 
                      variable.name = "Time", value.name = "Number of matings"))

mating_reshape <- mating_reshape %>%
                   mutate(Time = recode_factor(Time,
                       "Week1" = "1",
                        "Week2" = "2",
                        "Week3" = "3",
                        "Week4" = "4", 
                        "Week5" = "5",
                        "Week6" = "6",
                        "Week7" = "7",
                        "Week8" = "8",
                        "Week9" = "9",
                        "Week10" = "10",
                        "Week11" = "11",
                        "Week12" = "12"))

mating_reshape <- mating_reshape %>%
              convert(num(Time)) 

str(mating_reshape)


```

## Model

```{r}
# negative binomial structure will probably be the best fit here

# males

male_mating_m0 <- glmmTMB(Number.of.matings ~ Treatment*Time + (1 | Block) + (1 | Fly_ID), 
                       zi= ~ 0, family = "poisson", data = mating_male)
male_mating_m1 <- glmmTMB(Number.of.matings ~ Treatment*Time + (1 | Block) + (1 | Fly_ID), 
                       zi= ~ Treatment + Time, family = "poisson", data = mating_male)
male_mating_m2 <- glmmTMB(Number.of.matings ~ Treatment*Time + (1 | Block) + (1 | Fly_ID), 
                       zi= ~0, family = "compois", data = mating_male)
male_mating_m3 <- glmmTMB(Number.of.matings ~ Treatment*Time + (1 | Block) + (1 | Fly_ID), 
                       zi= ~ Treatment + Time, family = "compois", data = mating_male)
male_mating_m4 <- glmmTMB(Number.of.matings ~ Treatment*Time + 
                            (1 | Block) + (1 | Fly_ID) + (), 
                       zi= ~0, family = "nbinom2", data = mating_male)
male_mating_m5 <- glmmTMB(Number.of.matings ~ Treatment*Time + (1 | Block) + (1 | Fly_ID), 
                       zi= ~Treatment, family = "nbinom2", data = mating_male)
male_mating_m6 <- glmmTMB(Number.of.matings ~ Treatment*Time + (1 | Block) + (1 | Fly_ID), 
                       zi= ~ 0, family = "genpois", data = mating_male)
male_mating_m7 <- glmmTMB(Number.of.matings ~ Treatment*Time + (1 | Block) + (1 | Fly_ID), 
                       zi= ~ Treatment + Time, family = "genpois", data = mating_male)
male_mating_m8 <- glmmTMB(Number.of.matings ~ Treatment*Time + (1 | Block) + (1 | Fly_ID), 
                       zi= ~ Treatment + Time, family = "truncated_nbinom2", data = mating_male)


anova(male_mating_m0, male_mating_m1, 
      male_mating_m2, male_mating_m3, male_mating_m4, 
      male_mating_m5, male_mating_m6, 
      male_mating_m7, male_mating_m8)
      
# AIC table
bbmle::AICctab(male_mating_m0, male_mating_m1, 
      male_mating_m2, male_mating_m3, male_mating_m4, 
      male_mating_m5, male_mating_m6, 
      male_mating_m7, male_mating_m8)

# best model
summary(male_mating_m8)
male_mating_s1<- simulateResiduals(male_mating_m8) 
plot(male_mating_s1) 

testZeroInflation(male_mating_s1)
testDispersion(male_mating_s1)

# ANOVA
car::Anova(male_mating_m8, type = "III")

```

```{r}
# negative binomial structure will probably be the best fit here

# females

female_mating_m0 <- glmmTMB(Number.of.matings ~ Treatment*Time + (1 | Block) + (1 | Fly_ID), 
                       zi= ~ 0, family = "poisson", data = mating_female)
female_mating_m1 <- glmmTMB(Number.of.matings ~ Treatment*Time + (1 | Block) + (1 | Fly_ID), 
                       zi= ~ Treatment + Time, family = "poisson", data = mating_female)
female_mating_m2 <- glmmTMB(Number.of.matings ~ Treatment*Time + (1 | Block) + (1 | Fly_ID), 
                       zi= ~0, family = "compois", data = mating_female)
female_mating_m3 <- glmmTMB(Number.of.matings ~ Treatment*Time + (1 | Block) + (1 | Fly_ID), 
                       zi= ~ Treatment + Time, family = "compois", data = mating_female)
female_mating_m4 <- glmmTMB(Number.of.matings ~ Treatment*Time + (1 | Block) + (1 | Fly_ID), 
                       zi= ~0, family = "nbinom2", data = mating_female)
female_mating_m5 <- glmmTMB(Number.of.matings ~ Treatment*Time + (1 | Block) + (1 | Fly_ID), 
                       zi= ~Treatment, family = "nbinom2", data = mating_female)
female_mating_m6 <- glmmTMB(Number.of.matings ~ Treatment*Time + (1 | Block) + (1 | Fly_ID), 
                       zi= ~ 0, family = "genpois", data = mating_female)
female_mating_m7 <- glmmTMB(Number.of.matings ~ Treatment*Time + (1 | Block) + (1 | Fly_ID), 
                       zi= ~ Treatment + Time, family = "genpois", data = mating_female)
female_mating_m8 <- glmmTMB(Number.of.matings ~ Treatment*Time + (1 | Block) + (1 | Fly_ID), 
                       zi= ~ Treatment + Time, family = "truncated_nbinom2", data = mating_female)


anova(female_mating_m0, female_mating_m1, 
      female_mating_m2, female_mating_m3, female_mating_m4, 
      female_mating_m5, female_mating_m6, 
      female_mating_m7, female_mating_m8)
      
# AIC table
bbmle::AICctab(female_mating_m0, female_mating_m1, 
      female_mating_m2, female_mating_m3, female_mating_m4, 
      female_mating_m5, female_mating_m6, 
      female_mating_m7, female_mating_m8)

# best model
summary(female_mating_m0)
female_mating_s1<- simulateResiduals(female_mating_m0) 
plot(female_mating_s1) 

testZeroInflation(female_mating_s1)
testDispersion(female_mating_s1)

# ANOVA
car::Anova(female_mating_m0, type = "III")

```

### Make a plot

We want to see how the number of successful mating attempts males make changes with time/age.
```{r warning=FALSE}
# split data by sex 
mating_male <- mating_reshape %>%
  filter(Sex == "Male")

mating_female <- mating_reshape %>%
  filter(Sex == "Female")

male_mating_all <-ggplot(mating_male, aes(x = Time, y = Number.of.matings, 
  colour = Treatment, group = Treatment)) +
  geom_jitter(alpha = 0.2, show.legend = F) +
  stat_summary(fun.data="mean_cl_boot", geom="errorbar", width=0.3, show.legend = F) +
  stat_summary(fun.data="mean_cl_boot", geom="point", size = 3, show.legend = F) +
  stat_summary(fun.data="mean_cl_boot", geom="line",  size=1.4, show.legend = F) +
  xlab("Age (Weeks)") +
  ylab("Number of matings") +
  scale_x_continuous(limits = c(1, 12), breaks = c(1, 2, 3, 4, 5, 6, 7, 8, 9, 10,
                                                   11, 12)) +
  theme_classic(base_size = 22) +
  scale_color_manual(values = c("#1D58A5", "#334B49", 
                                "#198580", "#A6ABBD"))

female_mating_all <-ggplot(mating_female, aes(x = Time, y = Number.of.matings, 
  colour = Treatment, group = Treatment)) +
  geom_jitter(alpha = 0.2, show.legend = F) +
  stat_summary(fun.data="mean_cl_boot", geom="errorbar", width=0.3, show.legend = F) +
  stat_summary(fun.data="mean_cl_boot", geom="point", size = 3, show.legend = F) +
  stat_summary(fun.data="mean_cl_boot", geom="line",  size=1.4, show.legend = F) +
  xlab("Age (Weeks)") +
  ylab("Number of matings") +
  scale_x_continuous(limits = c(1, 12), breaks = c(1, 2, 3, 4, 5, 6, 7, 8, 9, 10,
                                                   11, 12)) +
  theme_classic(base_size = 22) +
  scale_color_manual(values = c("#1D58A5", "#334B49", 
                                "#198580", "#A6ABBD"))

ggarrange(male_mating_all, female_mating_all, ncol = 1, nrow = 2, legend = "none")
```

---------------------------------------

# Post Hoc Analysis - Progeny

Because some social treatments allowed flies to mate/lay eggs outside of their reproductive window we counted the offspring (and assigned parentage) of several treatment weeks to see if a) offspring produced during treatments would significantly change the LRS of flies, b) the competitiveness of WT flies changes with age (i.e. as males age does their ability to compete against a rival for paternity decrease?), and c) the number of offspring produced in a 7 day period significantly differs from the number of offspring produced during our 24 hour mating window. 

To address these questions, we created a new dataset of all the offspring counts (and parentage) for Week 1, Week 3 (young age), Week 6, Week 7 (middle-old age), and Week 10 (old age). 

Since we know how many offspring were produced during the 24h mating windows flies had each week, we can compare the mean number of offspring produced during the treatment weeks and during the windows. Let's plot this:

Plotting the cumulative offspring totals:
```{r}

# mean offspring dataset
fig_data <- read.csv("./mean-offspring-all.csv")

str(fig_data)

fig_data <- fig_data %>%
  convert(fct(Week))

# split by sex
#   males:
offspring_male <- fig_data %>%
  filter(Sex == "Male")

#   females:
offspring_female <- fig_data %>%
  filter(Sex == "Female")

# alone
cumul_alone <- fig_data %>%
  filter(Treatment == "Alone")

# same
cumul_same <- fig_data %>%
  filter(Treatment == "Same sex")

# same
cumul_mixed <- fig_data %>%
  filter(Treatment == "Mixed sex")

# same
cumul_opposite <- fig_data %>%
  filter(Treatment == "Opposite sex")

## reshape once again

offspring_reshape <- data.frame(melt(offspring, id.vars = c("Fly_ID", "Block", 
                                                      "Sex", "Treatment"),
                       measure.vars = c("Total_1", "Total_2", 
                                      "Total_3", "Total_4", 
                                      "Total_5", "Total_6", 
                                      "Total_7", "Total_8", 
                                      "Total_9", "Total_10", 
                                      "Total_11", "Total_11", 
                                      "Total_12", "Total_13"), 
                      variable.name = "Time", value.name = "Total offspring"))


offspring_reshape <- offspring_reshape %>%
                   mutate(Time = recode_factor(Time,
                       "Total_1" = "1",
                        "Total_2" = "2",
                        "Total_3" = "3",
                        "Total_4" = "4", 
                        "Total_5" = "5",
                        "Total_6" = "6",
                        "Total_7" = "7",
                        "Total_8" = "8",
                        "Total_9" = "9",
                        "Total_10" = "10",
                        "Total_11" = "11",
                        "Total_12" = "12",
                        "Total_13" = "13"))


## alone
plot_alone <- cumul_alone %>% 
  group_by(Sex, Week) %>% 
  summarize(Mean.Offspring = sum(Mean.Offspring)) %>% 
  group_by(Sex) %>% 
  arrange(Week) %>% 
  mutate(Mean.Offspring = cumsum(Mean.Offspring)/sum(Mean.Offspring)) %>% 
  ggplot(data = ., aes(x=Week, y=Mean.Offspring, color = Sex)) +
  geom_point(size = 2, show.legend = F) + 
  geom_line(aes(group=Sex), size=1.2, show.legend = F) +
  geom_hline(yintercept=0.8, linetype="dashed", color = "red") +
  xlab("Age (Weeks)") +
  ylab("Mean proportion cumulative offspring") +
  theme_classic(base_size = 22) +
  scale_color_manual(values = c("#C25757", "#4F609C"))

## same sex
plot_same <- cumul_same %>% 
  group_by(Sex, Week) %>% 
  summarize(Mean.Offspring = sum(Mean.Offspring)) %>% 
  group_by(Sex) %>% 
  arrange(Week) %>% 
  mutate(Mean.Offspring = cumsum(Mean.Offspring)/sum(Mean.Offspring)) %>% 
  ggplot(data = ., aes(x=Week, y=Mean.Offspring, color = Sex)) +
  geom_point(size = 2, show.legend = F) + 
  geom_line(aes(group=Sex), size=1.2, show.legend = F) +
  geom_hline(yintercept=0.8, linetype="dashed", color = "red") +
  xlab("Age (Weeks)") +
  ylab("Mean proportion cumulative offspring") +
  theme_classic(base_size = 22) +
  scale_color_manual(values = c("#C25757", "#4F609C"))

## mixed sex
plot_mix <- cumul_mixed %>% 
  group_by(Sex, Week) %>% 
  summarize(Mean.Offspring = sum(Mean.Offspring)) %>% 
  group_by(Sex) %>% 
  arrange(Week) %>% 
  mutate(Mean.Offspring = cumsum(Mean.Offspring)/sum(Mean.Offspring)) %>% 
  ggplot(data = ., aes(x=Week, y=Mean.Offspring, color = Sex)) +
  geom_point(size = 2, show.legend = F) + 
  geom_line(aes(group=Sex), size=1.2, show.legend = F) +
  geom_hline(yintercept=0.8, linetype="dashed", color = "red") +
  xlab("Age (Weeks)") +
  ylab("Mean proportion cumulative offspring") +
  theme_classic(base_size = 22) +
  scale_color_manual(values = c("#C25757", "#4F609C"))

## opposite sex
plot_opp <- cumul_opposite %>% 
  group_by(Sex, Week) %>% 
  summarize(Mean.Offspring = sum(Mean.Offspring)) %>% 
  group_by(Sex) %>% 
  arrange(Week) %>% 
  mutate(Mean.Offspring = cumsum(Mean.Offspring)/sum(Mean.Offspring)) %>% 
  ggplot(data = ., aes(x=Week, y=Mean.Offspring, color = Sex)) +
  geom_point(size = 2, show.legend = F) + 
  geom_line(aes(group=Sex), size=1.2, show.legend = F) +
  geom_hline(yintercept=0.8, linetype="dashed", color = "red") +
  xlab("Age (Weeks)") +
  ylab("Mean proportion cumulative offspring") +
  theme_classic(base_size = 22) +
  scale_color_manual(values = c("#C25757", "#4F609C"))
```

## Plotting individual cumulative offspring production

```{r}

# label list to change axis labels
labellist <- c("1", "2", "3", "4", "5", "6", "7",
               "8", "9", "10", "11", "12", "13")
# split by treatment
# alone
offspring_alone <- offspring_reshape %>%
  filter(Treatment == "Alone")

# same sex
offspring_same <- offspring_reshape %>%
  filter(Treatment == "Same sex")

# mixed sex
offspring_mix <- offspring_reshape %>%
  filter(Treatment == "Mixed sex")

# opposite sex
offspring_opp <- offspring_reshape %>%
  filter(Treatment == "Opposite sex")

##### Opposite Sex #####
opp_offspring <- offspring_opp %>% 
  group_by(Fly_ID, Sex, Time) %>% 
  summarize(Total.offspring = sum(Total.offspring)) %>% 
  group_by(Fly_ID, Sex) %>% 
  arrange(Time) %>% 
  mutate(Cumulative_Total = cumsum(Total.offspring))

ggplot(data = opp_offspring, aes(x = Time, y = Cumulative_Total, color = Sex, group = Fly_ID)) +
  geom_point(size = 0.6, alpha = 0.5, show.legend = F) + 
  geom_line(size = 0.6, alpha = 0.5, show.legend = F) +
  stat_summary(
    aes(y = Cumulative_Total, color = Sex, group = Sex),
    fun = "mean",
    geom = "line",
    size = 1.5,
    show.legend = FALSE
  ) +
  xlab("Age (Weeks)") +
  ylab("Cumulative offspring") +
  scale_x_discrete(labels= labellist) +
  theme_classic(base_size = 22) +
  scale_color_manual(values = c("#C25757", "#4F609C"))

#### Same Sex ####

same_offspring <- offspring_same %>% 
  group_by(Fly_ID, Sex, Time) %>% 
  summarize(Total.offspring = sum(Total.offspring)) %>% 
  group_by(Fly_ID, Sex) %>% 
  arrange(Time) %>% 
  mutate(Cumulative_Total = cumsum(Total.offspring))

ggplot(data = same_offspring, aes(x = Time, y = Cumulative_Total, color = Sex, group = Fly_ID)) +
  geom_point(size = 0.6, alpha = 0.5, show.legend = F) + 
  geom_line(size = 0.6, alpha = 0.5, show.legend = F) +
  stat_summary(
    aes(y = Cumulative_Total, color = Sex, group = Sex),
    fun = "mean",
    geom = "line",
    size = 1.5,
    show.legend = FALSE
  ) +
  xlab("Age (Weeks)") +
  ylab("Cumulative offspring") +
  scale_x_discrete(labels= labellist) +
  theme_classic(base_size = 22) +
  scale_color_manual(values = c("#C25757", "#4F609C"))

#### Mixed Sex ####

mix_offspring <- offspring_mix %>% 
  group_by(Fly_ID, Sex, Time) %>% 
  summarize(Total.offspring = sum(Total.offspring)) %>% 
  group_by(Fly_ID, Sex) %>% 
  arrange(Time) %>% 
  mutate(Cumulative_Total = cumsum(Total.offspring))

ggplot(data = mix_offspring, aes(x = Time, y = Cumulative_Total, color = Sex, group = Fly_ID)) +
  geom_point(size = 0.6, alpha = 0.5, show.legend = F) + 
  geom_line(size = 0.6, alpha = 0.5, show.legend = F) +
  stat_summary(
    aes(y = Cumulative_Total, color = Sex, group = Sex),
    fun = "mean",
    geom = "line",
    size = 1.5,
    show.legend = FALSE
  ) +
  xlab("Age (Weeks)") +
  ylab("Cumulative offspring") +
  scale_x_discrete(labels= labellist) +
  theme_classic(base_size = 22) +
  scale_color_manual(values = c("#C25757", "#4F609C"))

#### Alone ####

alone_offspring <- offspring_alone %>% 
  group_by(Fly_ID, Sex, Time) %>% 
  summarize(Total.offspring = sum(Total.offspring)) %>% 
  group_by(Fly_ID, Sex) %>% 
  arrange(Time) %>% 
  mutate(Cumulative_Total = cumsum(Total.offspring))

ggplot(data = alone_offspring, aes(x = Time, y = Cumulative_Total, color = Sex, group = Fly_ID)) +
  geom_point(size = 0.6, alpha = 0.5, show.legend = F) + 
  geom_line(size = 0.6, alpha = 0.5, show.legend = F) +
  stat_summary(
    aes(y = Cumulative_Total, color = Sex, group = Sex),
    fun = "mean",
    geom = "line",
    size = 1.5,
    show.legend = FALSE
  ) +
  xlab("Age (Weeks)") +
  ylab("Cumulative offspring") +
  scale_x_discrete(labels= labellist) +
  theme_classic(base_size = 22) +
  scale_color_manual(values = c("#C25757", "#4F609C"))

```

# ANALYSIS 

```{r}
## reshape once again

offspring_reshape <- data.frame(melt(offspring, id.vars = c("Fly_ID", "Block", 
                                                      "Sex", "Treatment"),
                       measure.vars = c("Total_1", "Total_2", 
                                      "Total_3", "Total_4", 
                                      "Total_5", "Total_6", 
                                      "Total_7", "Total_8", 
                                      "Total_9", "Total_10", 
                                      "Total_11", "Total_11", 
                                      "Total_12", "Total_13"), 
                      variable.name = "Time", value.name = "Total offspring"))


offspring_reshape <- offspring_reshape %>%
                   mutate(Time = recode_factor(Time,
                       "Total_1" = "1",
                        "Total_2" = "2",
                        "Total_3" = "3",
                        "Total_4" = "4", 
                        "Total_5" = "5",
                        "Total_6" = "6",
                        "Total_7" = "7",
                        "Total_8" = "8",
                        "Total_9" = "9",
                        "Total_10" = "10",
                        "Total_11" = "11",
                        "Total_12" = "12",
                        "Total_13" = "13"))

offspring_reshape <- offspring_reshape %>% 
  convert(num(Time)) %>%
  mutate(Time2 = Time^2) 

# split by sex
offcount_male <- offspring_reshape %>%
  filter(Sex == "Male")

offcount_female <- offspring_reshape %>%
  filter(Sex == "Female")

# add observation level random effect to try to counteract overdispersion
offcount_male <- offcount_male %>%
  mutate(obs = seq_len(nrow(.))) %>%
  convert(fct(obs))

offcount_female <- offcount_female %>%
  mutate(obs = seq_len(nrow(.))) %>%
  convert(fct(obs))

```

```{r}
#  best model
male_count_m8 <-glmmTMB(Total.offspring ~ Treatment*Time + Treatment*Time2 + 
                        (1| Block) + (1| Fly_ID), 
                        zi= ~ Treatment + Time + Time2, family = "nbinom2", 
                        data = offcount_male)

summary(male_count_m8) 
s1<- simulateResiduals(male_count_m8)
plot(s1)
testZeroInflation(s1) # deals with the zero-inflation nicely
testDispersion(s1) # some outliers but this is a neg. binom model so should be ok?

  # Anova
car::Anova(male_count_m8.2) 

```

```{r}
# use the offspring data file - the new treatment columns are the ones with the additional offspring counts
offspring_posthoc <- data.frame(melt(offspring, id.vars = c("Fly_ID", "Block", 
                                                      "Sex", "Treatment"),
                       measure.vars = c("Early", "Mid", 
                                      "Late"), 
                      variable.name = "Age", value.name = "Count"))


# males
offspring_post_male <- offspring_posthoc %>%
  filter(Sex == "Male")

# model
post_model1 <- glmmTMB(Count ~ Treatment*Age +
                  (1| Block) + (1| Fly_ID), family = "nbinom2", 
                  zi = ~Treatment, 
                  data = offspring_post_male)

summary(post_model1)

#check assumptions:
s_post1 <- simulateResiduals(post_model1)
plot(s_post1)

 # Anova
car::Anova(post_model1)

```

# PLOTS FOR PUBLICATION

```{r}
##### Plots for Publication - modified 6/5/25 #####

## colours - social environments:

#goldenrod2 - alone
#royalblue - mixed sex
#orangered - opposite sex
#forestgreen - same sex

## colours - sexes:

#C25757 - blue for males
#4F609C - red for females

####################################

# figure 2 - reproductive senescence

# label list to change axis labels
labellist <- c("1", "2", "3", "4", "5", "6", "7",
               "8", "9", "10", "11", "12", "13")

# plot for manuscript - facet by treatment with each sex in the same plot

# alone
reprod_alone <-ggplot(alone, aes(x = Mating_Assay, y = Offspring, 
                                 colour = Sex)) +
  geom_jitter(alpha = 0.2, size = 2, show.legend = F) +
  stat_summary(fun.data="mean_cl_boot", geom="errorbar", width=0.3, show.legend = F) +
  stat_summary(fun.data="mean_cl_boot", geom="point", size = 3, show.legend = F) +
  stat_summary(aes(y=Offspring, group = Sex), fun.y= mean,geom = "line",  size = 1, show.legend = F)+
  xlab("Age (weeks)") +
  ylab("Offspring number") +
  scale_x_discrete(labels= labellist) +
  theme_classic(base_size = 22) +
  scale_color_manual(values = c("#C25757", "#4F609C")) 

reprod_alone 

# same sex
reprod_same <-ggplot(same_sex, aes(x = Mating_Assay, y = Offspring, 
                                   colour = Sex)) +
  geom_jitter(alpha = 0.2, size = 2, show.legend = F) +
  stat_summary(fun.data="mean_cl_boot", geom="errorbar", width=0.3, show.legend = F) +
  stat_summary(fun.data="mean_cl_boot", geom="point", size = 3, show.legend = F) +
  stat_summary(aes(y=Offspring, group = Sex), fun.y= mean,geom = "line",  size = 1, show.legend = F)+
  xlab("Age (weeks)") +
  ylab("Offspring number") +
  scale_x_discrete(labels= labellist) +
  theme_classic(base_size = 22) +
  scale_color_manual(values = c("#C25757", "#4F609C")) 

reprod_same

# mixed sex
reprod_mix <-ggplot(mixed_sex, aes(x = Mating_Assay, y = Offspring, 
                                   colour = Sex)) +
  geom_jitter(alpha = 0.2, size = 2, show.legend = F) +
  stat_summary(fun.data="mean_cl_boot", geom="errorbar", width=0.3, show.legend = F) +
  stat_summary(fun.data="mean_cl_boot", geom="point", size = 3, show.legend = F) +
  stat_summary(aes(y=Offspring, group = Sex), fun.y= mean,geom = "line",  size = 1, show.legend = F)+
  xlab("Age (weeks)") +
  ylab("Offspring number") +
  scale_x_discrete(labels= labellist) +
  theme_classic(base_size = 22) +
  scale_color_manual(values = c("#C25757", "#4F609C")) 

reprod_mix

# opp sex
reprod_opp <-ggplot(opp_sex, aes(x = Mating_Assay, y = Offspring, 
                                 colour = Sex)) +
  geom_jitter(alpha = 0.2, size = 2, show.legend = F) +
  stat_summary(fun.data="mean_cl_boot", geom="errorbar", width=0.3, show.legend = F) +
  stat_summary(fun.data="mean_cl_boot", geom="point", size = 3, show.legend = T) +
  stat_summary(aes(y=Offspring, group = Sex), fun.y= mean,geom = "line",  size = 1, show.legend = F)+
  xlab("Age (weeks)") +
  ylab("Offspring number") +
  scale_x_discrete(labels= labellist) +
  theme_classic(base_size = 22) +
  scale_color_manual(values = c("#C25757", "#4F609C")) 

reprod_opp

# ggarrange plots together
fig_2 <- ggarrange(reprod_alone + rremove("xlab") + rremove("ylab"), reprod_same + rremove("xlab") + rremove("ylab"),
                   reprod_mix + rremove("xlab") + rremove("ylab"),  reprod_opp + rremove("xlab") + rremove("ylab"), # remove axis labels from plots
                   labels = NULL,
                   ncol = 2, nrow = 2,
                   common.legend = TRUE, legend = "top",
                   align = "hv")

annotate_figure(fig_2, left = textGrob("Offspring number", rot = 90, gp = gpar(cex = 1.9)),
                bottom = textGrob("Age (weeks)", gp = gpar(cex = 1.9)))

# note: edited in Powerpoint to add plot labels (A-D) and social environment labels
```

```{r}
# figure 3 - behaviour

## Time spent courting
male_court_time_all <-ggplot(courtship_male, aes(x = Week, y = Time_courting, 
                                                 colour = Treatment, group = Treatment)) +
  geom_jitter(alpha = 0.2, size = 2, show.legend = F) +
  stat_summary(fun.data="mean_cl_boot", geom="errorbar", width=0.3, show.legend = F) +
  stat_summary(fun.data="mean_cl_boot", geom="point", size = 3, show.legend = F) +
  stat_summary(fun.data="mean_cl_boot", geom="line",  size=1.4, show.legend = F) +
  xlab("Age (Weeks)") +
  ylab("Courtship time (mins)") +
  scale_x_continuous(limits = c(1, 12), breaks = c(1, 2, 3, 4, 5, 6, 7, 8, 9, 10,
                                                   11, 12)) +
  theme_classic(base_size = 22) +
  scale_color_manual(values = c("goldenrod2", "royalblue", 
                                "orangered", "forestgreen"))

female_court_time_all <-ggplot(courtship_female, aes(x = Week, y = Time_courting, 
                                                     colour = Treatment, group = Treatment)) +
  geom_jitter(alpha = 0.2, size = 2, show.legend = F) +
  stat_summary(fun.data="mean_cl_boot", geom="errorbar", width=0.3, show.legend = F) +
  stat_summary(fun.data="mean_cl_boot", geom="point", size = 3, show.legend = T) +
  stat_summary(fun.data="mean_cl_boot", geom="line",  size=1.4, show.legend = F) +
  xlab("Age (Weeks)") +
  ylab("Courtship time (mins)") +
  scale_x_continuous(limits = c(1, 12), breaks = c(1, 2, 3, 4, 5, 6, 7, 8, 9, 10,
                                                   11, 12)) +
  theme_classic(base_size = 22) +
  scale_color_manual(values = c("goldenrod2", "royalblue", 
                                "orangered", "forestgreen"))

## Activity

male_activity_all <-ggplot(courtship_male, aes(x = Week, y = Time_active, 
                                               colour = Treatment, group = Treatment)) +
  geom_jitter(alpha = 0.2, size = 2, show.legend = F) +
  stat_summary(fun.data="mean_cl_boot", geom="errorbar", width=0.3, show.legend = F) +
  stat_summary(fun.data="mean_cl_boot", geom="point", size = 3, show.legend = F) +
  stat_summary(fun.data="mean_cl_boot", geom="line",  size=1.4, show.legend = F) +
  xlab("Age (Weeks)") +
  ylab("Activity (mins)") +
  scale_x_continuous(limits = c(1, 12), breaks = c(1, 2, 3, 4, 5, 6, 7, 8, 9, 10,
                                                   11, 12)) +
  theme_classic(base_size = 22) +
  scale_color_manual(values = c("goldenrod2", "royalblue", 
                                "orangered", "forestgreen"))

female_activity_all <-ggplot(courtship_female, aes(x = Week, y = Time_active, 
                                                   colour = Treatment, group = Treatment)) +
  geom_jitter(alpha = 0.2, size =2, show.legend = F) +
  stat_summary(fun.data="mean_cl_boot", geom="errorbar", width=0.3, show.legend = F) +
  stat_summary(fun.data="mean_cl_boot", geom="point", size = 3, show.legend = F) +
  stat_summary(fun.data="mean_cl_boot", geom="line",  size=1.4, show.legend = F) +
  xlab("Age (Weeks)") +
  ylab("Activity (mins)") +
  scale_x_continuous(limits = c(1, 12), breaks = c(1, 2, 3, 4, 5, 6, 7, 8, 9, 10,
                                                   11, 12)) +
  theme_classic(base_size = 22) +
  scale_color_manual(values = c("goldenrod2", "royalblue", 
                                "orangered", "forestgreen"))

## Matings

male_mating_all <-ggplot(mating_male, aes(x = Time, y = Number.of.matings, 
                                          colour = Treatment, group = Treatment)) +
  geom_jitter(alpha = 0.2, size = 2, show.legend = F) +
  stat_summary(fun.data="mean_cl_boot", geom="errorbar", width=0.3, show.legend = F) +
  stat_summary(fun.data="mean_cl_boot", geom="point", size = 3, show.legend = F) +
  stat_summary(fun.data="mean_cl_boot", geom="line",  size=1.4, show.legend = F) +
  xlab("Age (Weeks)") +
  ylab("Number matings") +
  scale_x_continuous(limits = c(1, 12), breaks = c(1, 2, 3, 4, 5, 6, 7, 8, 9, 10,
                                                   11, 12)) +
  theme_classic(base_size = 22) +
  scale_color_manual(values = c("goldenrod2", "royalblue", 
                                "orangered", "forestgreen"))

female_mating_all <-ggplot(mating_female, aes(x = Time, y = Number.of.matings, 
                                              colour = Treatment, group = Treatment)) +
  geom_jitter(alpha = 0.2, size = 2, show.legend = F) +
  stat_summary(fun.data="mean_cl_boot", geom="errorbar", width=0.3, show.legend = F) +
  stat_summary(fun.data="mean_cl_boot", geom="point", size = 3, show.legend = F) +
  stat_summary(fun.data="mean_cl_boot", geom="line",  size=1.4, show.legend = F) +
  xlab("Age (Weeks)") +
  ylab("Number matings") +
  scale_x_continuous(limits = c(1, 12), breaks = c(1, 2, 3, 4, 5, 6, 7, 8, 9, 10,
                                                   11, 12)) +
  theme_classic(base_size = 22) +
  scale_color_manual(values = c("goldenrod2", "royalblue", 
                                "orangered", "forestgreen"))

# ggarrange all trait plots

require(grid)   # for the textGrob() function

fig_3 <- ggarrange(male_court_time_all + rremove("xlab"), female_court_time_all + rremove("xlab") + rremove("ylab"), 
                   male_mating_all + rremove("xlab"), female_mating_all + rremove("xlab") + rremove("ylab"), 
                   male_activity_all + rremove("xlab"),  female_activity_all + rremove("xlab") + rremove("ylab"), # remove axis labels from plots
                   labels = NULL,
                   ncol = 2, nrow = 3,
                   common.legend = TRUE, legend = "top",
                   align = "hv")

annotate_figure(fig_3, bottom = textGrob("Age (weeks)", gp = gpar(cex = 1.9)))

# Note: edited in powerpoint to add male and female symbols and figure labels (A-C)
```

```{r}
# figure 4a - survival/lifespan

# males:
male_survplot <- ggsurvplot(fit_male, data = surv_male, 
           font.x = 22,
           font.y = 22,
           font.tickslab = 22,
           palette = c("goldenrod2", "royalblue", 
                       "orangered", "forestgreen"), 
           xlim = c(0,90), 
           xlab = "Age (days)")

# females:
female_survplot <-ggsurvplot(fit_female, data = surv_female, 
           font.x = 22,
           font.y = 22,
           font.tickslab = 22,
           palette = c("goldenrod2", "royalblue", 
                       "orangered", "forestgreen"), 
           xlim = c(0,90),
           xlab = "Age (days)")

# figure 4b - mortality

# males:
plot(model_male, plot.trace = FALSE, 
                       col = c("goldenrod2", "forestgreen", 
                               "orangered", "royalblue"),
                       names.legend = c("Alone", "Same Sex", "Opposite Sex", "Mixed Sex"),
                       xlim = c(0, 90), fancy = TRUE)

# females:
plot(model_female, plot.trace = FALSE, 
                         col = c("goldenrod2", "forestgreen", 
                                 "orangered", "royalblue"),
                         names.legend = c("Alone", "Same Sex", "Opposite Sex", "Mixed Sex"),
                         xlim = c(0, 90), fancy = TRUE)

# Note: Figure 4 plots edited together 
```

```{r}
# Figure 5a - cumulative offspring

# split by treatment
# alone
offspring_alone <- offspring_reshape %>%
  filter(Treatment == "Alone")

# same sex
offspring_same <- offspring_reshape %>%
  filter(Treatment == "Same sex")

# mixed sex
offspring_mix <- offspring_reshape %>%
  filter(Treatment == "Mixed sex")

# opposite sex
offspring_opp <- offspring_reshape %>%
  filter(Treatment == "Opposite sex")

##### Opposite Sex #####

opp_offspring <- offspring_opp %>% 
  group_by(Fly_ID, Sex, Time) %>% 
  summarize(Total.offspring = sum(Total.offspring)) %>% 
  group_by(Fly_ID, Sex) %>% 
  arrange(Time) %>% 
  mutate(Cumulative_Total = cumsum(Total.offspring))

cum_plot4 <- ggplot(data = opp_offspring, aes(x = Time, y = Cumulative_Total, color = Sex, group = Fly_ID)) +
                      geom_point(size = 1, alpha = 0.5, show.legend = F) + 
                      geom_line(size = 1, alpha = 0.3, show.legend = F) +
                      stat_summary(
                        aes(y = Cumulative_Total, color = Sex, group = Sex),
                        fun = "mean",
                        geom = "line",
                        size = 1.5,
                        show.legend = T
                      ) +
                      xlab("Age (Weeks)") +
                      ylab("Cumulative offspring") +
                      #scale_x_discrete(labels= labellist) +
                      theme_classic(base_size = 18) +
                      scale_color_manual(values = c("#C25757", "#4F609C"))

#### Same Sex ####

same_offspring <- offspring_same %>% 
  group_by(Fly_ID, Sex, Time) %>% 
  summarize(Total.offspring = sum(Total.offspring)) %>% 
  group_by(Fly_ID, Sex) %>% 
  arrange(Time) %>% 
  mutate(Cumulative_Total = cumsum(Total.offspring))

cum_plot2 <- ggplot(data = same_offspring, aes(x = Time, y = Cumulative_Total, color = Sex, group = Fly_ID)) +
                      geom_point(size = 1, alpha = 0.5, show.legend = F) + 
                      geom_line(size = 1, alpha = 0.3, show.legend = F) +
                      stat_summary(
                        aes(y = Cumulative_Total, color = Sex, group = Sex),
                        fun = "mean",
                        geom = "line",
                        size = 1.5,
                        show.legend = T
                      ) +
                      xlab("Age (Weeks)") +
                      ylab("Cumulative offspring") +
                      #scale_x_discrete(labels= labellist) +
                      theme_classic(base_size = 18) +
                      scale_color_manual(values = c("#C25757", "#4F609C"))

#### Mixed Sex ####

mix_offspring <- offspring_mix %>% 
  group_by(Fly_ID, Sex, Time) %>% 
  summarize(Total.offspring = sum(Total.offspring)) %>% 
  group_by(Fly_ID, Sex) %>% 
  arrange(Time) %>% 
  mutate(Cumulative_Total = cumsum(Total.offspring))

cum_plot3 <- ggplot(data = mix_offspring, aes(x = Time, y = Cumulative_Total, color = Sex, group = Fly_ID)) +
                      geom_point(size = 1, alpha = 0.5, show.legend = F) + 
                      geom_line(size = 1, alpha = 0.3, show.legend = F) +
                      stat_summary(
                        aes(y = Cumulative_Total, color = Sex, group = Sex),
                        fun = "mean",
                        geom = "line",
                        size = 1.5,
                        show.legend = T
                      ) +
                      xlab("Age (Weeks)") +
                      ylab("Cumulative offspring") +
                      #scale_x_discrete(labels= labellist) +
                      theme_classic(base_size = 18) +
                      scale_color_manual(values = c("#C25757", "#4F609C"))

#### Alone ####

alone_offspring <- offspring_alone %>%
  filter(!is.na(Total.offspring)) %>%
  group_by(Fly_ID, Sex, Time) %>%
  summarize(Total.offspring = sum(Total.offspring), .groups = "drop") %>%
  group_by(Fly_ID, Sex) %>%
  complete(Time = full_seq(Time, 1), fill = list(Total.offspring = 0)) %>%
  arrange(Time) %>%
  mutate(
    Cumulative_Total = cumsum(Total.offspring)
  ) %>%
  ungroup()

cum_plot1 <- ggplot(alone_offspring, aes(x = Time, y = Cumulative_Total, group = Fly_ID, color = Sex)) +
  geom_line(alpha = 0.5, size = 1, show.legend = FALSE) +
  geom_point(alpha = 0.3, size = 1, show.legend = FALSE) +
  stat_summary(
    aes(group = Sex, color = Sex),
    fun = mean,
    geom = "line",
    size = 1.5
  ) +
  xlab("Age (Weeks)") +
  ylab("Cumulative offspring") +
  theme_classic(base_size = 18) +
  scale_color_manual(values = c("#C25757", "#4F609C"))

## arrange them together

fig_5a <- ggarrange(cum_plot1 + rremove("xlab"), cum_plot2 + rremove("xlab") + rremove("ylab"), 
                    cum_plot3 + rremove("xlab") + rremove("ylab"),  cum_plot4 + rremove("xlab") + rremove("ylab"), # remove axis labels from plots
                    labels = NULL,
                    ncol = 4, nrow = 1,
                    common.legend = TRUE, legend = "top",
                    align = "hv")

annotate_figure(fig_5a, bottom = textGrob("Age (weeks)", gp = gpar(cex = 1.5))) #1300 w x 500 h

##

# Figure 5b - mean proportion offspring for males vs females

## alone
plot_alone <- cumul_alone %>% 
  group_by(Sex, Week) %>% 
  summarize(Mean.Offspring = sum(Mean.Offspring)) %>% 
  group_by(Sex) %>% 
  arrange(Week) %>% 
  mutate(Mean.Offspring = cumsum(Mean.Offspring)/sum(Mean.Offspring)) %>% 
  ggplot(data = ., aes(x=Week, y=Mean.Offspring, color = Sex)) +
  geom_point(size = 2, show.legend = F) + 
  geom_line(aes(group=Sex), size=1.2, show.legend = F) +
  geom_hline(yintercept=0.8, linetype="dashed", color = "black") +
  xlab("Age (Weeks)") +
  ylab("Mean proportion cumulative offspring") +
  theme_classic(base_size = 18) +
  scale_color_manual(values = c("#C25757", "#4F609C"))

## same sex
plot_same <- cumul_same %>% 
  group_by(Sex, Week) %>% 
  summarize(Mean.Offspring = sum(Mean.Offspring)) %>% 
  group_by(Sex) %>% 
  arrange(Week) %>% 
  mutate(Mean.Offspring = cumsum(Mean.Offspring)/sum(Mean.Offspring)) %>% 
  ggplot(data = ., aes(x=Week, y=Mean.Offspring, color = Sex)) +
  geom_point(size = 2, show.legend = F) + 
  geom_line(aes(group=Sex), size=1.2, show.legend = F) +
  geom_hline(yintercept=0.8, linetype="dashed", color = "black") +
  xlab("Age (Weeks)") +
  ylab("Mean proportion cumulative offspring") +
  theme_classic(base_size = 18) +
  scale_color_manual(values = c("#C25757", "#4F609C"))

## mixed sex
plot_mix <- cumul_mixed %>% 
  group_by(Sex, Week) %>% 
  summarize(Mean.Offspring = sum(Mean.Offspring)) %>% 
  group_by(Sex) %>% 
  arrange(Week) %>% 
  mutate(Mean.Offspring = cumsum(Mean.Offspring)/sum(Mean.Offspring)) %>% 
  ggplot(data = ., aes(x=Week, y=Mean.Offspring, color = Sex)) +
  geom_point(size = 2, show.legend = F) + 
  geom_line(aes(group=Sex), size=1.2, show.legend = F) +
  geom_hline(yintercept=0.8, linetype="dashed", color = "black") +
  xlab("Age (Weeks)") +
  ylab("Mean proportion cumulative offspring") +
  theme_classic(base_size = 18) +
  scale_color_manual(values = c("#C25757", "#4F609C"))

## opposite sex
plot_opp <- cumul_opposite %>% 
  group_by(Sex, Week) %>% 
  summarize(Mean.Offspring = sum(Mean.Offspring)) %>% 
  group_by(Sex) %>% 
  arrange(Week) %>% 
  mutate(Mean.Offspring = cumsum(Mean.Offspring)/sum(Mean.Offspring)) %>% 
  ggplot(data = ., aes(x=Week, y=Mean.Offspring, color = Sex)) +
  geom_point(size = 2, show.legend = F) + 
  geom_line(aes(group=Sex), size=1.2, show.legend = F) +
  geom_hline(yintercept=0.8, linetype="dashed", color = "black") +
  xlab("Age (Weeks)") +
  ylab("Mean proportion cumulative offspring") +
  theme_classic(base_size = 18) +
  scale_color_manual(values = c("#C25757", "#4F609C"))


## arrange them together

fig_5b <- ggarrange(plot_alone + rremove("xlab"), plot_same + rremove("xlab") + rremove("ylab"), 
                   plot_mix + rremove("xlab") + rremove("ylab"),  plot_opp + rremove("xlab") + rremove("ylab"), # remove axis labels from plots
                   labels = NULL,
                   ncol = 4, nrow = 1,
                   common.legend = TRUE, legend = "top",
                   align = "hv")

annotate_figure(fig_5b, bottom = textGrob("Age (weeks)", gp = gpar(cex = 1.5))) #1300 w x 500 h
```
---------------------------------------
