# Supplementary material for: Fast females, slow males: accelerated ageing and reproductive senescence in Drosophila melanogaster females across diverse social environments
Source: Evol Lett. 2025 Nov 8;10(1):42–53. doi: 10.1093/evlett/qraf041 (PMC12870849; doi:10.1093/evlett/qraf041)
Supplement: qraf041_Supplemental_Files [file qraf041_supplemental_files.zip › Datasets D1-D9.xlsx]

## Sheet: metadata
Data associated with Harrison et al "Fast females, slow males: accelerated ageing in female Drosophila across diverse social environments"
Metadata
D1: survival
Fly_ID	individual identification number for focal flies
Sex	male or female
Treatment	social exposure treatment: Alone, Same Sex, Mixed Sex or Opposite Sex
Block	experimental block B1-B4 (4 blocks; used as a random effect in analyses)
Start_Date	experimental start date
Death_Date	date of death
Days_Alive	number of days each experimental fly was recorded as alive during the experiment
Status	true death (1) or censored/lost (0)
D2: basta_surv
id	individual identification number for focal flies
birth	experimental start day; day at which flies entered the population (day 1)
death	experimental day of death
columns 1-89	each column is an experimental day - flies were recorded as alive (1) until day of death (0) then recorded as 0 until end of experiment
male	1 = yes, 0 = no
female	1 = yes, 0 = no
alone	1 = yes, 0 = no
same_sex	1 = yes, 0 = no
opp_sex	1 = yes, 0 = no
mixed_sex	1 = yes, 0 = no
D3: offspring
Fly_ID	individual identification number for focal flies
Block	experimental block B1-B4 (4 blocks; used as a random effect in analyses)
Sex	male or female
Treatment	social exposure treatment: Alone, Same Sex, Mixed Sex or Opposite Sex
Offspring_Week1-OffspringWeek13	number of offspring produced by each focal fly during the weekly mating assays. 0 for no offspring, NA for flies that had died and thus did not have a mating assay
D4: offspring(posthoc)
Fly_ID	individual identification number for focal flies
Block	experimental block B1-B4 (4 blocks; used as a random effect in analyses)
Sex	male or female
Treatment	social exposure treatment: Alone, Same Sex, Mixed Sex or Opposite Sex
Offspring_Week1-OffspringWeek13	number of offspring produced by each focal fly during the weekly mating assays. 0 for no offspring, NA for flies that had died and thus did not have a mating assay
LRS	lifetime reproductive success from mating assays
lambda	weighted reproductive effort with age. see Methods
Treat_1:Treat_10	additional progeny counts from weeks 1, 3, 6, 7 and 10
Total_1:Total_13
LRS_Total	lifetime reproductive success from mating assays + additional progeny
Early	progeny from assays and additional counts pooled for Early Life (weeks 1-3)
Mid	progeny from assays and additional counts pooled for Mid Life (weeks 4-6)
Late	progeny from assays and additional counts pooled for Late Life (weeks 7-13)
D5: lambda
Sex	male or female
Treatment	social exposure treatment: Alone, Same Sex, Mixed Sex or Opposite Sex
lambda	individual fitness value calculated from offspring counts and survival data. See code and Methods of manuscript for calculation
D6: courtship_categorical
Fly_ID	individual identification number for focal flies
Block	experimental block B1-B4 (4 blocks; used as a random effect in analyses)
Sex	male or female
Week	Week of mating assay; numeric 1-13
columns 0-120	Represent a time point at which a behavioural scan was conducted and what behaviour was observed
Total_Courtship	Total number of courtship behaviours observed for an individual for an entire mating assay
Total_Activity	Total number of activity behaviours observed for an individual for an entire mating assay
Time_courting	Total time an individual fly spent courting (males) or being courted (females) during a mating assay
Time_active	Total time an individual fly spent being active during a mating assay
D7: successful_mating
Fly_ID	individual identification number for focal flies
Block	experimental block B1-B4 (4 blocks; used as a random effect in analyses)
Sex	male or female
Treatment	social exposure treatment: Alone, Same Sex, Mixed Sex or Opposite Sex
Columns Week1-Week12	Each weekly mating assay; columns have the number of successful matings observed during that week's assay.
D8: mean_offspring-all
Sex	male or female
Treatment	social exposure treatment: Alone, Same Sex, Mixed Sex or Opposite Sex
Time	1 day (mating assay) or 6 days (social treatment - 6 days of mating)
Week	week for which additional progeny was counted from the social exposure treatment (Week 1, Week 3, Week 6, Week 7 or Week 10)
Mean Offspring	mean number of offspring
SD	standard deviation
N	sample size
D9: progeny
Fly_ID	individual identification number for focal flies
Sex	male or female
Treatment	social exposure treatment: Alone, Same Sex, Mixed Sex or Opposite Sex
Block	experimental block B1-B4 (4 blocks; used as a random effect in analyses)
Week	week for which additional progeny was counted from the social exposure treatment (Week 1, Week 3, Week 6, Week 7 or Week 10)
Date	date of death
Focal_Offspring	Number of offspring produced by focal fly
Nonfocal_Offspring	Number of offspring produced by competitor/s
Total_Offspring	Total offspring counted
Proportion_Progeny	Proportion of total offspring produced by focal fly

## Sheet: survival
Fly_ID	Sex	Treatment	Block	Start_Date	Death_Date	Days_Alive	Status
1	Male	Same sex	B1	2022-11-26	2023-02-04	70	1
2	Female	Same sex	B1	2022-11-26	2023-01-04	39	1
3	Male	Mixed sex	B1	2022-11-26	2023-01-05	40	1
4	Male	Same sex	B1	2022-11-26	2023-01-06	41	1
5	Male	Alone	B1	2022-11-26	2022-12-16	20	0
6	Male	Opposite sex	B1	2022-11-26	2022-12-02	6	0
7	Female	Mixed sex	B1	2022-11-26	2023-01-01	36	1
8	Female	Alone	B1	2022-11-26	2023-01-18	53	1
9	Male	Mixed sex	B1	2022-11-26	2023-01-08	43	1
10	Female	Opposite sex	B1	2022-11-26	2022-12-30	34	1
11	Male	Alone	B1	2022-11-26	2023-02-14	80	1
12	Female	Alone	B1	2022-11-26	2022-12-03	7	1
13	Female	Mixed sex	B1	2022-11-26	2023-01-03	38	1
14	Female	Mixed sex	B1	2022-11-26	2023-01-04	39	1
15	Female	Opposite sex	B1	2022-11-26	2022-12-12	16	1
16	Male	Mixed sex	B1	2022-11-26	2023-01-13	48	1
17	Male	Opposite sex	B1	2022-11-26	2023-01-06	41	1
18	Female	Alone	B1	2022-11-26	2023-01-26	61	1
19	Female	Mixed sex	B1	2022-11-26	2023-01-11	46	1
20	Male	Same sex	B1	2022-11-26	2023-02-12	78	1
21	Female	Mixed sex	B1	2022-11-26	2022-12-29	33	1
22	Male	Alone	B1	2022-11-26	2023-02-03	69	1
23	Female	Same sex	B1	2022-11-26	2023-01-26	61	1
24	Female	Opposite sex	B1	2022-11-26	2023-01-16	51	1
25	Male	Alone	B1	2022-11-26	2023-01-11	46	1
26	Male	Same sex	B1	2022-11-26	2023-01-02	37	0
27	Female	Mixed sex	B1	2022-11-26	2023-01-06	41	1
28	Female	Mixed sex	B1	2022-11-26	2023-01-16	51	1
29	Female	Alone	B1	2022-11-26	2022-12-08	12	0
30	Female	Same sex	B1	2022-11-26	2023-01-19	54	1
31	Female	Alone	B1	2022-11-26	2023-01-25	60	1
32	Male	Same sex	B1	2022-11-26	2023-01-17	52	1
33	Male	Alone	B1	2022-11-26	2023-02-22	88	1
34	Female	Opposite sex	B1	2022-11-26	2023-01-05	40	1
35	Female	Opposite sex	B1	2022-11-26	2022-12-17	21	1
36	Female	Mixed sex	B1	2022-11-26	2023-01-06	41	1
37	Male	Same sex	B1	2022-11-26	2023-01-22	57	1
38	Male	Alone	B1	2022-11-26	2023-01-17	52	1
39	Male	Opposite sex	B1	2022-11-26	2023-01-13	48	1
40	Female	Same sex	B1	2022-11-26	2023-01-17	52	1
41	Female	Mixed sex	B1	2022-11-26	2022-12-16	20	1
42	Female	Alone	B1	2022-11-26	2022-11-30	4	1
43	Male	Mixed sex	B1	2022-11-26	2023-01-13	48	1
44	Male	Mixed sex	B1	2022-11-26	2023-01-12	47	1
45	Male	Opposite sex	B1	2022-11-26	2023-01-12	47	1
46	Female	Mixed sex	B1	2022-11-26	2023-01-11	46	1
47	Female	Alone	B1	2022-11-26	2023-02-02	68	1
48	Male	Mixed sex	B1	2022-11-26	2023-01-07	42	1
49	Male	Mixed sex	B1	2022-11-26	2023-01-06	41	1
50	Male	Alone	B1	2022-11-26	2023-02-14	80	1
51	Male	Mixed sex	B1	2022-11-26	2022-11-29	3	1
52	Female	Same sex	B1	2022-11-26	2023-01-16	51	1
53	Male	Same sex	B1	2022-11-26	2023-01-24	59	1
54	Male	Opposite sex	B1	2022-11-26	2023-02-01	67	1
55	Male	Alone	B1	2022-11-26	2023-01-11	46	1
56	Female	Opposite sex	B1	2022-11-26	2023-01-06	41	1
57	Male	Alone	B1	2022-11-26	2023-02-02	68	1
58	Male	Mixed sex	B1	2022-11-26	2023-01-18	53	1
59	Female	Same sex	B1	2022-11-26	2023-01-16	51	1
60	Female	Alone	B1	2022-11-26	2022-12-29	33	1
61	Male	Mixed sex	B1	2022-11-26	2022-12-31	35	1
62	Male	Alone	B1	2022-11-26	2022-11-29	3	1
63	Female	Opposite sex	B1	2022-11-26	2022-12-24	28	1
64	Male	Same sex	B1	2022-11-26	2022-12-13	17	1
65	Male	Opposite sex	B1	2022-11-26	2023-01-31	66	1
66	Female	Alone	B1	2022-11-26	2022-11-29	3	1
67	Female	Opposite sex	B1	2022-11-26	2023-01-06	41	1
68	Male	Same sex	B1	2022-11-26	2023-02-08	74	1
69	Female	Same sex	B1	2022-11-26	2022-12-02	6	1
70	Male	Opposite sex	B1	2022-11-26	2023-01-05	40	1
71	Male	Same sex	B1	2022-11-26	2022-12-29	33	0
72	Female	Alone	B1	2022-11-26	2023-01-16	51	1
73	Female	Opposite sex	B1	2022-11-26	2023-01-06	41	1
74	Female	Same sex	B1	2022-11-26	2023-01-05	40	1
75	Male	Opposite sex	B1	2022-11-26	2022-12-02	6	0
76	Female	Opposite sex	B1	2022-11-26	2022-12-23	27	1
77	Male	Opposite sex	B1	2022-11-26	2023-01-20	55	1
78	Female	Same sex	B1	2022-11-26	2023-01-19	54	1
79	Male	Opposite sex	B1	2022-11-26	2023-01-13	48	1
80	Female	Same sex	B1	2022-11-26	2023-01-08	43	1
161	Male	Same sex	B3	2022-12-13	2023-02-21	70	1
162	Male	Mixed sex	B3	2022-12-13	2023-02-08	57	1
163	Female	Alone	B3	2022-12-13	2023-02-15	64	1
164	Male	Alone	B3	2022-12-13	2023-02-21	70	1
165	Female	Alone	B3	2022-12-13	2023-02-16	65	1
166	Female	Opposite sex	B3	2022-12-13	2023-01-30	48	1
167	Female	Opposite sex	B3	2022-12-13	2023-01-23	41	1
168	Female	Same sex	B3	2022-12-13	2023-02-15	64	1
169	Male	Alone	B3	2022-12-13	2023-02-13	62	1
170	Male	Opposite sex	B3	2022-12-13	2023-01-29	47	1
171	Female	Mixed sex	B3	2022-12-13	2023-01-06	24	1
172	Female	Same sex	B3	2022-12-13	2023-01-28	46	1
173	Male	Same sex	B3	2022-12-13	2023-02-28	77	1
174	Male	Opposite sex	B3	2022-12-13	2023-02-20	69	1
175	Male	Alone	B3	2022-12-13	2023-02-06	55	1
176	Male	Mixed sex	B3	2022-12-13	2023-01-23	41	1
177	Male	Alone	B3	2022-12-13	2022-12-19	6	0
178	Male	Same sex	B3	2022-12-13	2023-02-17	66	1
179	Male	Opposite sex	B3	2022-12-13	2023-02-18	67	1
180	Male	Alone	B3	2022-12-13	2023-02-22	71	1
181	Male	Same sex	B3	2022-12-13	2023-02-21	70	1
182	Female	Same sex	B3	2022-12-13	2022-12-17	4	1
183	Female	Same sex	B3	2022-12-13	2023-02-10	59	1
184	Female	Alone	B3	2022-12-13	2023-02-16	65	1
185	Male	Mixed sex	B3	2022-12-13	2023-01-30	48	1
186	Male	Mixed sex	B3	2022-12-13	2023-02-07	56	1
187	Male	Opposite sex	B3	2022-12-13	2023-01-23	41	1
188	Male	Opposite sex	B3	2022-12-13	2023-01-29	47	1
189	Male	Same sex	B3	2022-12-13	2023-02-03	52	1
190	Male	Alone	B3	2022-12-13	2023-02-15	64	1
191	Female	Same sex	B3	2022-12-13	2023-01-24	42	1
192	Male	Same sex	B3	2022-12-13	2023-02-27	76	1
193	Female	Same sex	B3	2022-12-13	2023-02-17	66	1
194	Female	Alone	B3	2022-12-13	2023-02-14	63	1
195	Male	Alone	B3	2022-12-13	2023-02-13	62	1
196	Male	Opposite sex	B3	2022-12-13	2023-01-01	19	1
197	Male	Alone	B3	2022-12-13	2023-02-21	70	1
198	Female	Same sex	B3	2022-12-13	2023-01-19	37	1
199	Female	Opposite sex	B3	2022-12-13	2023-02-03	52	1
200	Female	Alone	B3	2022-12-13	2022-12-19	6	0
201	Female	Alone	B3	2022-12-13	2023-02-16	65	1
202	Female	Mixed sex	B3	2022-12-13	2023-02-06	55	1
203	Male	Mixed sex	B3	2022-12-13	2023-01-20	38	1
204	Female	Opposite sex	B3	2022-12-13	2023-01-24	42	1
205	Male	Mixed sex	B3	2022-12-13	2023-01-23	41	0
206	Female	Mixed sex	B3	2022-12-13	2023-01-26	44	1
207	Female	Alone	B3	2022-12-13	2023-02-10	59	1
208	Male	Alone	B3	2022-12-13	2023-01-01	19	0
209	Male	Mixed sex	B3	2022-12-13	2023-01-30	48	1
210	Female	Opposite sex	B3	2022-12-13	2023-01-06	24	1
211	Female	Opposite sex	B3	2022-12-13	2023-01-21	39	1
212	Female	Same sex	B3	2022-12-13	2022-12-28	15	1
213	Female	Mixed sex	B3	2022-12-13	2023-01-30	48	1
214	Female	Opposite sex	B3	2022-12-13	2023-01-19	37	1
215	Male	Opposite sex	B3	2022-12-13	2023-02-05	54	1
216	Female	Mixed sex	B3	2022-12-13	2023-01-11	29	1
217	Female	Mixed sex	B3	2022-12-13	2023-01-28	46	1
218	Female	Opposite sex	B3	2022-12-13	2023-01-04	22	1
219	Female	Mixed sex	B3	2022-12-13	2023-01-16	34	1
220	Male	Mixed sex	B3	2022-12-13	2022-12-19	6	0
221	Female	Mixed sex	B3	2022-12-13	2023-01-03	21	1
222	Male	Opposite sex	B3	2022-12-13	2023-02-14	63	1
223	Male	Same sex	B3	2022-12-13	2023-02-16	65	1
224	Male	Same sex	B3	2022-12-13	2023-02-08	57	1
225	Female	Alone	B3	2022-12-13	2023-01-18	36	1
226	Male	Opposite sex	B3	2022-12-13	2023-02-10	59	1
227	Male	Mixed sex	B3	2022-12-13	2023-01-08	26	0
228	Male	Mixed sex	B3	2022-12-13	2023-01-28	46	1
229	Male	Same sex	B3	2022-12-13	2023-01-05	23	1
230	Female	Opposite sex	B3	2022-12-13	2023-01-29	47	1
231	Female	Same sex	B3	2022-12-13	2023-01-21	39	1
232	Female	Mixed sex	B3	2022-12-13	2023-01-04	22	1
233	Female	Alone	B3	2022-12-13	2023-02-05	54	1
234	Male	Alone	B3	2022-12-13	2023-02-24	73	1
235	Female	Opposite sex	B3	2022-12-13	2023-01-19	37	1
236	Female	Mixed sex	B3	2022-12-13	2023-01-07	25	1
237	Male	Same sex	B3	2022-12-13	2023-02-07	56	1
238	Female	Alone	B3	2022-12-13	2023-02-17	66	1
239	Female	Same sex	B3	2022-12-13	2023-01-05	23	1
240	Male	Opposite sex	B3	2022-12-13	2023-02-15	64	1
241	Female	Mixed sex	B4	2022-12-16	2023-01-21	36	1
242	Male	Same sex	B4	2022-12-16	2023-03-03	77	1
243	Male	Opposite sex	B4	2022-12-16	2023-02-21	67	1
244	Male	Alone	B4	2022-12-16	2023-02-26	72	1
245	Female	Opposite sex	B4	2022-12-16	2023-01-26	41	1
246	Female	Same sex	B4	2022-12-16	2022-12-18	2	1
247	Male	Same sex	B4	2022-12-16	2023-02-10	56	1
248	Male	Opposite sex	B4	2022-12-16	2023-02-28	74	0
249	Female	Same sex	B4	2022-12-16	2023-02-01	47	1
250	Male	Alone	B4	2022-12-16	2023-02-22	68	1
251	Male	Alone	B4	2022-12-16	2023-02-24	70	1
252	Male	Opposite sex	B4	2022-12-16	2023-02-14	60	0
253	Female	Same sex	B4	2022-12-16	2022-12-19	3	1
254	Female	Opposite sex	B4	2022-12-16	2023-01-25	40	1
255	Male	Opposite sex	B4	2022-12-16	2023-02-27	73	1
256	Male	Mixed sex	B4	2022-12-16	2023-01-29	44	1
257	Male	Alone	B4	2022-12-16	2023-02-26	72	1
258	Female	Opposite sex	B4	2022-12-16	2023-02-09	55	1
259	Female	Alone	B4	2022-12-16	2023-01-23	38	1
260	Female	Mixed sex	B4	2022-12-16	2023-02-16	62	1
261	Female	Alone	B4	2022-12-16	2023-02-15	61	1
262	Male	Opposite sex	B4	2022-12-16	2023-01-31	46	1
263	Female	Mixed sex	B4	2022-12-16	2023-01-31	46	1
264	Male	Alone	B4	2022-12-16	2023-03-09	83	1
265	Female	Mixed sex	B4	2022-12-16	2023-01-31	46	1
266	Female	Alone	B4	2022-12-16	2023-03-06	80	1
267	Male	Mixed sex	B4	2022-12-16	2023-01-11	26	0
268	Male	Alone	B4	2022-12-16	2023-02-24	70	1
269	Female	Mixed sex	B4	2022-12-16	2023-01-25	40	1
270	Male	Same sex	B4	2022-12-16	2023-02-21	67	1
271	Male	Same sex	B4	2022-12-16	2023-02-26	72	1
272	Female	Same sex	B4	2022-12-16	2023-02-15	61	1
273	Female	Alone	B4	2022-12-16	2023-02-22	68	1
274	Male	Alone	B4	2022-12-16	2022-12-16	0	1
275	Male	Alone	B4	2022-12-16	2023-03-10	84	1
276	Male	Same sex	B4	2022-12-16	2023-02-07	53	1
277	Female	Alone	B4	2022-12-16	2023-01-31	46	1
278	Female	Mixed sex	B4	2022-12-16	2023-01-26	41	1
279	Female	Same sex	B4	2022-12-16	2023-02-20	66	1
280	Female	Mixed sex	B4	2022-12-16	2023-01-28	43	1
281	Female	Opposite sex	B4	2022-12-16	2023-01-16	31	1
282	Male	Opposite sex	B4	2022-12-16	2023-01-12	27	0
283	Male	Same sex	B4	2022-12-16	2023-02-12	58	1
284	Female	Alone	B4	2022-12-16	2023-02-09	55	1
285	Male	Mixed sex	B4	2022-12-16	2022-12-22	6	0
286	Male	Same sex	B4	2022-12-16	2023-02-22	68	1
287	Male	Alone	B4	2022-12-16	2023-03-10	84	1
288	Male	Opposite sex	B4	2022-12-16	2023-02-15	61	1
289	Female	Same sex	B4	2022-12-16	2023-02-20	66	1
290	Female	Mixed sex	B4	2022-12-16	2023-01-20	35	1
291	Female	Alone	B4	2022-12-16	2023-01-29	44	1
292	Female	Opposite sex	B4	2022-12-16	2023-01-17	32	1
293	Male	Opposite sex	B4	2022-12-16	2023-01-26	41	0
294	Female	Opposite sex	B4	2022-12-16	2023-01-18	33	1
295	Male	Mixed sex	B4	2022-12-16	2023-02-17	63	1
296	Female	Same sex	B4	2022-12-16	2023-02-02	48	1
297	Male	Same sex	B4	2022-12-16	2022-12-22	6	0
298	Male	Same sex	B4	2022-12-16	2023-02-05	51	1
299	Male	Mixed sex	B4	2022-12-16	2023-02-15	61	1
300	Female	Opposite sex	B4	2022-12-16	2023-01-26	41	1
301	Male	Same sex	B4	2022-12-16	2023-01-23	38	1
302	Female	Same sex	B4	2022-12-16	2023-02-13	59	1
303	Male	Mixed sex	B4	2022-12-16	2023-01-25	40	1
304	Male	Mixed sex	B4	2022-12-16	2023-01-25	40	1
305	Female	Alone	B4	2022-12-16	2023-02-15	61	1
306	Female	Opposite sex	B4	2022-12-16	2023-01-29	44	1
307	Male	Alone	B4	2022-12-16	2023-03-10	84	1
308	Female	Mixed sex	B4	2022-12-16	2023-02-02	48	1
309	Male	Mixed sex	B4	2022-12-16	2023-02-18	64	1
310	Female	Opposite sex	B4	2022-12-16	2023-01-19	34	1
311	Female	Alone	B4	2022-12-16	2023-02-13	59	1
312	Female	Mixed sex	B4	2022-12-16	2023-01-29	44	1
313	Male	Opposite sex	B4	2022-12-16	2023-02-17	63	1
314	Male	Opposite sex	B4	2022-12-16	2023-01-08	23	1
315	Female	Alone	B4	2022-12-16	2023-02-20	66	1
316	Male	Mixed sex	B4	2022-12-16	2023-01-31	46	1
317	Female	Same sex	B4	2022-12-16	2023-01-22	37	0
318	Female	Same sex	B4	2022-12-16	2023-01-25	40	1
319	Female	Opposite sex	B4	2022-12-16	2023-01-25	40	1
320	Male	Mixed sex	B4	2022-12-16	2023-01-30	45	1
321	Female	Opposite sex	B5	2022-12-18	2023-01-25	38	1
322	Male	Opposite sex	B5	2022-12-18	2023-01-16	29	1
323	Male	Mixed sex	B5	2022-12-18	2023-02-12	56	1
324	Male	Alone	B5	2022-12-18	2023-02-21	65	1
325	Female	Same sex	B5	2022-12-18	2023-02-14	58	1
326	Female	Alone	B5	2022-12-18	2023-02-20	64	1
327	Female	Mixed sex	B5	2022-12-18	2023-01-22	35	1
328	Male	Mixed sex	B5	2022-12-18	2023-02-06	50	1
329	Female	Alone	B5	2022-12-18	2023-02-17	61	1
330	Male	Alone	B5	2022-12-18	2023-02-23	67	1
331	Male	Same sex	B5	2022-12-18	2022-12-19	1	1
332	Female	Alone	B5	2022-12-18	2023-02-20	64	1
333	Female	Mixed sex	B5	2022-12-18	2023-02-05	49	1
334	Male	Mixed sex	B5	2022-12-18	2023-02-07	51	1
335	Male	Alone	B5	2022-12-18	2023-02-22	66	1
336	Male	Same sex	B5	2022-12-18	2023-02-07	51	1
337	Female	Mixed sex	B5	2022-12-18	2023-01-20	33	1
338	Female	Same sex	B5	2022-12-18	2023-02-06	50	1
339	Male	Mixed sex	B5	2022-12-18	2023-02-16	60	1
340	Male	Same sex	B5	2022-12-18	2023-02-14	58	1
341	Male	Same sex	B5	2022-12-18	2023-03-01	73	1
342	Female	Mixed sex	B5	2022-12-18	2023-01-26	39	1
343	Female	Opposite sex	B5	2022-12-18	2023-02-07	51	1
344	Female	Alone	B5	2022-12-18	2023-02-27	71	1
345	Female	Same sex	B5	2022-12-18	2023-02-07	51	1
346	Female	Opposite sex	B5	2022-12-18	2023-01-29	42	1
347	Male	Opposite sex	B5	2022-12-18	2023-01-25	38	1
348	Male	Mixed sex	B5	2022-12-18	2023-01-25	38	1
349	Female	Alone	B5	2022-12-18	2023-02-15	59	1
350	Male	Opposite sex	B5	2022-12-18	2023-01-27	40	1
351	Male	Alone	B5	2022-12-18	2023-01-20	33	0
352	Male	Same sex	B5	2022-12-18	2023-02-28	72	1
353	Male	Same sex	B5	2022-12-18	2023-03-08	80	1
354	Female	Opposite sex	B5	2022-12-18	2023-01-10	23	1
355	Female	Same sex	B5	2022-12-18	2023-02-21	65	1
356	Female	Opposite sex	B5	2022-12-18	2023-01-17	30	1
357	Female	Opposite sex	B5	2022-12-18	2023-01-01	14	1
358	Male	Opposite sex	B5	2022-12-18	2023-02-07	51	0
359	Female	Opposite sex	B5	2022-12-18	2022-12-21	3	1
360	Male	Opposite sex	B5	2022-12-18	2023-02-13	57	1
361	Male	Alone	B5	2022-12-18	2023-02-16	60	1
362	Male	Mixed sex	B5	2022-12-18	2023-02-13	57	1
363	Male	Same sex	B5	2022-12-18	2022-12-23	5	0
364	Female	Mixed sex	B5	2022-12-18	2023-02-08	52	1
365	Male	Opposite sex	B5	2022-12-18	2023-01-06	19	1
366	Female	Opposite sex	B5	2022-12-18	2023-01-22	35	1
367	Female	Mixed sex	B5	2022-12-18	2023-01-27	40	1
368	Male	Alone	B5	2022-12-18	2023-03-03	75	1
369	Male	Opposite sex	B5	2022-12-18	2023-02-15	59	1
370	Male	Opposite sex	B5	2022-12-18	2023-02-20	64	0
371	Male	Same sex	B5	2022-12-18	2023-02-18	62	1
372	Female	Alone	B5	2022-12-18	2023-01-05	18	1
373	Male	Same sex	B5	2022-12-18	2023-03-08	80	1
374	Male	Same sex	B5	2022-12-18	2023-01-07	20	0
375	Female	Mixed sex	B5	2022-12-18	2023-01-08	21	1
376	Male	Alone	B5	2022-12-18	2023-03-06	78	1
377	Male	Alone	B5	2022-12-18	2023-01-17	30	1
378	Male	Mixed sex	B5	2022-12-18	2023-02-21	65	1
379	Female	Alone	B5	2022-12-18	2023-03-03	75	1
380	Male	Opposite sex	B5	2022-12-18	2022-12-24	6	0
381	Male	Opposite sex	B5	2022-12-18	2022-12-25	7	0
382	Female	Same sex	B5	2022-12-18	2023-02-20	64	1
383	Female	Opposite sex	B5	2022-12-18	2023-01-28	41	1
384	Male	Alone	B5	2022-12-18	2023-02-16	60	1
385	Female	Alone	B5	2022-12-18	2023-02-12	56	1
386	Male	Mixed sex	B5	2022-12-18	2023-01-27	40	0
387	Male	Mixed sex	B5	2022-12-18	2023-01-22	35	1
388	Male	Mixed sex	B5	2022-12-18	2023-02-12	56	1
389	Female	Same sex	B5	2022-12-18	2023-02-21	65	1
390	Female	Alone	B5	2022-12-18	2023-02-22	66	1
391	Female	Mixed sex	B5	2022-12-18	2023-01-28	41	1
392	Female	Same sex	B5	2022-12-18	2023-02-16	60	1
393	Female	Same sex	B5	2022-12-18	2022-12-28	10	1
394	Female	Alone	B5	2022-12-18	2023-02-14	58	1
395	Female	Mixed sex	B5	2022-12-18	2023-02-10	54	1
396	Female	Opposite sex	B5	2022-12-18	2023-02-04	48	1
397	Male	Alone	B5	2022-12-18	2023-02-15	59	1
398	Female	Same sex	B5	2022-12-18	2023-01-09	22	1
399	Female	Mixed sex	B5	2022-12-18	2022-12-30	12	1
400	Female	Same sex	B5	2022-12-18	2023-02-21	65	1

## Sheet: basta_surv
id	birth	death	1	2	3	4	5	6	7	8	9	10	11	12	13	14	15	16	17	18	19	20	21	22	23	24	25	26	27	28	29	30	31	32	33	34	35	36	37	38	39	40	41	42	43	44	45	46	47
1	1	71	0	1	1	1	1	1	1	1	1	1	1	1	1	1	1	1	1	1	1	1	1	1	1	1	1	1	1	1	1	1	1	1	1	1	1	1	1	1	1	1	1	1	1	1	1	1	1
2	1	40	0	1	1	1	1	1	1	1	1	1	1	1	1	1	1	1	1	1	1	1	1	1	1	1	1	1	1	1	1	1	1	1	1	1	1	1	1	1	1	0	0	0	0	0	0	0	0
3	1	41	0	1	1	1	1	1	1	1	1	1	1	1	1	1	1	1	1	1	1	1	1	1	1	1	1	1	1	1	1	1	1	1	1	1	1	1	1	1	1	1	0	0	0	0	0	0	0
4	1	42	0	1	1	1	1	1	1	1	1	1	1	1	1	1	1	1	1	1	1	1	1	1	1	1	1	1	1	1	1	1	1	1	1	1	1	1	1	1	1	1	1	0	0	0	0	0	0
5	1	0	0	1	1	1	1	1	1	1	1	1	1	1	1	1	1	1	1	1	1	1	0	0	0	0	0	0	0	0	0	0	0	0	0	0	0	0	0	0	0	0	0	0	0	0	0	0	0
6	1	0	0	1	1	1	1	1	0	0	0	0	0	0	0	0	0	0	0	0	0	0	0	0	0	0	0	0	0	0	0	0	0	0	0	0	0	0	0	0	0	0	0	0	0	0	0	0	0
7	1	37	0	1	1	1	1	1	1	1	1	1	1	1	1	1	1	1	1	1	1	1	1	1	1	1	1	1	1	1	1	1	1	1	1	1	1	1	0	0	0	0	0	0	0	0	0	0	0
8	1	54	0	1	1	1	1	1	1	1	1	1	1	1	1	1	1	1	1	1	1	1	1	1	1	1	1	1	1	1	1	1	1	1	1	1	1	1	1	1	1	1	1	1	1	1	1	1	1
9	1	44	0	1	1	1	1	1	1	1	1	1	1	1	1	1	1	1	1	1	1	1	1	1	1	1	1	1	1	1	1	1	1	1	1	1	1	1	1	1	1	1	1	1	1	0	0	0	0
10	1	35	0	1	1	1	1	1	1	1	1	1	1	1	1	1	1	1	1	1	1	1	1	1	1	1	1	1	1	1	1	1	1	1	1	1	0	0	0	0	0	0	0	0	0	0	0	0	0
11	1	81	0	1	1	1	1	1	1	1	1	1	1	1	1	1	1	1	1	1	1	1	1	1	1	1	1	1	1	1	1	1	1	1	1	1	1	1	1	1	1	1	1	1	1	1	1	1	1
12	1	8	0	1	1	1	1	1	1	0	0	0	0	0	0	0	0	0	0	0	0	0	0	0	0	0	0	0	0	0	0	0	0	0	0	0	0	0	0	0	0	0	0	0	0	0	0	0	0
13	1	39	0	1	1	1	1	1	1	1	1	1	1	1	1	1	1	1	1	1	1	1	1	1	1	1	1	1	1	1	1	1	1	1	1	1	1	1	1	1	0	0	0	0	0	0	0	0	0
14	1	40	0	1	1	1	1	1	1	1	1	1	1	1	1	1	1	1	1	1	1	1	1	1	1	1	1	1	1	1	1	1	1	1	1	1	1	1	1	1	1	0	0	0	0	0	0	0	0
15	1	17	0	1	1	1	1	1	1	1	1	1	1	1	1	1	1	1	0	0	0	0	0	0	0	0	0	0	0	0	0	0	0	0	0	0	0	0	0	0	0	0	0	0	0	0	0	0	0
16	1	49	0	1	1	1	1	1	1	1	1	1	1	1	1	1	1	1	1	1	1	1	1	1	1	1	1	1	1	1	1	1	1	1	1	1	1	1	1	1	1	1	1	1	1	1	1	1	1
17	1	42	0	1	1	1	1	1	1	1	1	1	1	1	1	1	1	1	1	1	1	1	1	1	1	1	1	1	1	1	1	1	1	1	1	1	1	1	1	1	1	1	1	0	0	0	0	0	0
18	1	62	0	1	1	1	1	1	1	1	1	1	1	1	1	1	1	1	1	1	1	1	1	1	1	1	1	1	1	1	1	1	1	1	1	1	1	1	1	1	1	1	1	1	1	1	1	1	1
19	1	47	0	1	1	1	1	1	1	1	1	1	1	1	1	1	1	1	1	1	1	1	1	1	1	1	1	1	1	1	1	1	1	1	1	1	1	1	1	1	1	1	1	1	1	1	1	1	0
20	1	79	0	1	1	1	1	1	1	1	1	1	1	1	1	1	1	1	1	1	1	1	1	1	1	1	1	1	1	1	1	1	1	1	1	1	1	1	1	1	1	1	1	1	1	1	1	1	1
21	1	34	0	1	1	1	1	1	1	1	1	1	1	1	1	1	1	1	1	1	1	1	1	1	1	1	1	1	1	1	1	1	1	1	1	0	0	0	0	0	0	0	0	0	0	0	0	0	0
22	1	70	0	1	1	1	1	1	1	1	1	1	1	1	1	1	1	1	1	1	1	1	1	1	1	1	1	1	1	1	1	1	1	1	1	1	1	1	1	1	1	1	1	1	1	1	1	1	1
23	1	62	0	1	1	1	1	1	1	1	1	1	1	1	1	1	1	1	1	1	1	1	1	1	1	1	1	1	1	1	1	1	1	1	1	1	1	1	1	1	1	1	1	1	1	1	1	1	1
24	1	52	0	1	1	1	1	1	1	1	1	1	1	1	1	1	1	1	1	1	1	1	1	1	1	1	1	1	1	1	1	1	1	1	1	1	1	1	1	1	1	1	1	1	1	1	1	1	1
25	1	47	0	1	1	1	1	1	1	1	1	1	1	1	1	1	1	1	1	1	1	1	1	1	1	1	1	1	1	1	1	1	1	1	1	1	1	1	1	1	1	1	1	1	1	1	1	1	0
26	1	0	0	1	1	1	1	1	1	1	1	1	1	1	1	1	1	1	1	1	1	1	1	1	1	1	1	1	1	1	1	1	1	1	1	1	1	1	1	0	0	0	0	0	0	0	0	0	0
27	1	42	0	1	1	1	1	1	1	1	1	1	1	1	1	1	1	1	1	1	1	1	1	1	1	1	1	1	1	1	1	1	1	1	1	1	1	1	1	1	1	1	1	0	0	0	0	0	0
28	1	52	0	1	1	1	1	1	1	1	1	1	1	1	1	1	1	1	1	1	1	1	1	1	1	1	1	1	1	1	1	1	1	1	1	1	1	1	1	1	1	1	1	1	1	1	1	1	1
29	1	0	0	1	1	1	1	1	1	1	1	1	1	1	0	0	0	0	0	0	0	0	0	0	0	0	0	0	0	0	0	0	0	0	0	0	0	0	0	0	0	0	0	0	0	0	0	0	0
30	1	55	0	1	1	1	1	1	1	1	1	1	1	1	1	1	1	1	1	1	1	1	1	1	1	1	1	1	1	1	1	1	1	1	1	1	1	1	1	1	1	1	1	1	1	1	1	1	1
31	1	61	0	1	1	1	1	1	1	1	1	1	1	1	1	1	1	1	1	1	1	1	1	1	1	1	1	1	1	1	1	1	1	1	1	1	1	1	1	1	1	1	1	1	1	1	1	1	1
32	1	53	0	1	1	1	1	1	1	1	1	1	1	1	1	1	1	1	1	1	1	1	1	1	1	1	1	1	1	1	1	1	1	1	1	1	1	1	1	1	1	1	1	1	1	1	1	1	1
33	1	89	0	1	1	1	1	1	1	1	1	1	1	1	1	1	1	1	1	1	1	1	1	1	1	1	1	1	1	1	1	1	1	1	1	1	1	1	1	1	1	1	1	1	1	1	1	1	1
34	1	41	0	1	1	1	1	1	1	1	1	1	1	1	1	1	1	1	1	1	1	1	1	1	1	1	1	1	1	1	1	1	1	1	1	1	1	1	1	1	1	1	0	0	0	0	0	0	0
35	1	22	0	1	1	1	1	1	1	1	1	1	1	1	1	1	1	1	1	1	1	1	1	0	0	0	0	0	0	0	0	0	0	0	0	0	0	0	0	0	0	0	0	0	0	0	0	0	0
36	1	42	0	1	1	1	1	1	1	1	1	1	1	1	1	1	1	1	1	1	1	1	1	1	1	1	1	1	1	1	1	1	1	1	1	1	1	1	1	1	1	1	1	0	0	0	0	0	0
37	1	58	0	1	1	1	1	1	1	1	1	1	1	1	1	1	1	1	1	1	1	1	1	1	1	1	1	1	1	1	1	1	1	1	1	1	1	1	1	1	1	1	1	1	1	1	1	1	1
38	1	53	0	1	1	1	1	1	1	1	1	1	1	1	1	1	1	1	1	1	1	1	1	1	1	1	1	1	1	1	1	1	1	1	1	1	1	1	1	1	1	1	1	1	1	1	1	1	1
39	1	49	0	1	1	1	1	1	1	1	1	1	1	1	1	1	1	1	1	1	1	1	1	1	1	1	1	1	1	1	1	1	1	1	1	1	1	1	1	1	1	1	1	1	1	1	1	1	1
40	1	53	0	1	1	1	1	1	1	1	1	1	1	1	1	1	1	1	1	1	1	1	1	1	1	1	1	1	1	1	1	1	1	1	1	1	1	1	1	1	1	1	1	1	1	1	1	1	1
41	1	21	0	1	1	1	1	1	1	1	1	1	1	1	1	1	1	1	1	1	1	1	0	0	0	0	0	0	0	0	0	0	0	0	0	0	0	0	0	0	0	0	0	0	0	0	0	0	0
42	1	5	0	1	1	1	0	0	0	0	0	0	0	0	0	0	0	0	0	0	0	0	0	0	0	0	0	0	0	0	0	0	0	0	0	0	0	0	0	0	0	0	0	0	0	0	0	0	0
43	1	49	0	1	1	1	1	1	1	1	1	1	1	1	1	1	1	1	1	1	1	1	1	1	1	1	1	1	1	1	1	1	1	1	1	1	1	1	1	1	1	1	1	1	1	1	1	1	1
44	1	48	0	1	1	1	1	1	1	1	1	1	1	1	1	1	1	1	1	1	1	1	1	1	1	1	1	1	1	1	1	1	1	1	1	1	1	1	1	1	1	1	1	1	1	1	1	1	1
45	1	48	0	1	1	1	1	1	1	1	1	1	1	1	1	1	1	1	1	1	1	1	1	1	1	1	1	1	1	1	1	1	1	1	1	1	1	1	1	1	1	1	1	1	1	1	1	1	1
46	1	47	0	1	1	1	1	1	1	1	1	1	1	1	1	1	1	1	1	1	1	1	1	1	1	1	1	1	1	1	1	1	1	1	1	1	1	1	1	1	1	1	1	1	1	1	1	1	0
47	1	69	0	1	1	1	1	1	1	1	1	1	1	1	1	1	1	1	1	1	1	1	1	1	1	1	1	1	1	1	1	1	1	1	1	1	1	1	1	1	1	1	1	1	1	1	1	1	1
48	1	43	0	1	1	1	1	1	1	1	1	1	1	1	1	1	1	1	1	1	1	1	1	1	1	1	1	1	1	1	1	1	1	1	1	1	1	1	1	1	1	1	1	1	0	0	0	0	0
49	1	42	0	1	1	1	1	1	1	1	1	1	1	1	1	1	1	1	1	1	1	1	1	1	1	1	1	1	1	1	1	1	1	1	1	1	1	1	1	1	1	1	1	0	0	0	0	0	0
50	1	81	0	1	1	1	1	1	1	1	1	1	1	1	1	1	1	1	1	1	1	1	1	1	1	1	1	1	1	1	1	1	1	1	1	1	1	1	1	1	1	1	1	1	1	1	1	1	1
51	1	4	0	1	1	0	0	0	0	0	0	0	0	0	0	0	0	0	0	0	0	0	0	0	0	0	0	0	0	0	0	0	0	0	0	0	0	0	0	0	0	0	0	0	0	0	0	0	0
52	1	52	0	1	1	1	1	1	1	1	1	1	1	1	1	1	1	1	1	1	1	1	1	1	1	1	1	1	1	1	1	1	1	1	1	1	1	1	1	1	1	1	1	1	1	1	1	1	1
53	1	60	0	1	1	1	1	1	1	1	1	1	1	1	1	1	1	1	1	1	1	1	1	1	1	1	1	1	1	1	1	1	1	1	1	1	1	1	1	1	1	1	1	1	1	1	1	1	1
54	1	68	0	1	1	1	1	1	1	1	1	1	1	1	1	1	1	1	1	1	1	1	1	1	1	1	1	1	1	1	1	1	1	1	1	1	1	1	1	1	1	1	1	1	1	1	1	1	1
55	1	47	0	1	1	1	1	1	1	1	1	1	1	1	1	1	1	1	1	1	1	1	1	1	1	1	1	1	1	1	1	1	1	1	1	1	1	1	1	1	1	1	1	1	1	1	1	1	0
56	1	42	0	1	1	1	1	1	1	1	1	1	1	1	1	1	1	1	1	1	1	1	1	1	1	1	1	1	1	1	1	1	1	1	1	1	1	1	1	1	1	1	1	0	0	0	0	0	0
57	1	69	0	1	1	1	1	1	1	1	1	1	1	1	1	1	1	1	1	1	1	1	1	1	1	1	1	1	1	1	1	1	1	1	1	1	1	1	1	1	1	1	1	1	1	1	1	1	1
58	1	54	0	1	1	1	1	1	1	1	1	1	1	1	1	1	1	1	1	1	1	1	1	1	1	1	1	1	1	1	1	1	1	1	1	1	1	1	1	1	1	1	1	1	1	1	1	1	1
59	1	52	0	1	1	1	1	1	1	1	1	1	1	1	1	1	1	1	1	1	1	1	1	1	1	1	1	1	1	1	1	1	1	1	1	1	1	1	1	1	1	1	1	1	1	1	1	1	1
60	1	34	0	1	1	1	1	1	1	1	1	1	1	1	1	1	1	1	1	1	1	1	1	1	1	1	1	1	1	1	1	1	1	1	1	0	0	0	0	0	0	0	0	0	0	0	0	0	0
61	1	36	0	1	1	1	1	1	1	1	1	1	1	1	1	1	1	1	1	1	1	1	1	1	1	1	1	1	1	1	1	1	1	1	1	1	1	0	0	0	0	0	0	0	0	0	0	0	0
62	1	4	0	1	1	0	0	0	0	0	0	0	0	0	0	0	0	0	0	0	0	0	0	0	0	0	0	0	0	0	0	0	0	0	0	0	0	0	0	0	0	0	0	0	0	0	0	0	0
63	1	29	0	1	1	1	1	1	1	1	1	1	1	1	1	1	1	1	1	1	1	1	1	1	1	1	1	1	1	1	0	0	0	0	0	0	0	0	0	0	0	0	0	0	0	0	0	0	0
64	1	18	0	1	1	1	1	1	1	1	1	1	1	1	1	1	1	1	1	0	0	0	0	0	0	0	0	0	0	0	0	0	0	0	0	0	0	0	0	0	0	0	0	0	0	0	0	0	0
65	1	67	0	1	1	1	1	1	1	1	1	1	1	1	1	1	1	1	1	1	1	1	1	1	1	1	1	1	1	1	1	1	1	1	1	1	1	1	1	1	1	1	1	1	1	1	1	1	1
66	1	4	0	1	1	0	0	0	0	0	0	0	0	0	0	0	0	0	0	0	0	0	0	0	0	0	0	0	0	0	0	0	0	0	0	0	0	0	0	0	0	0	0	0	0	0	0	0	0
67	1	42	0	1	1	1	1	1	1	1	1	1	1	1	1	1	1	1	1	1	1	1	1	1	1	1	1	1	1	1	1	1	1	1	1	1	1	1	1	1	1	1	1	0	0	0	0	0	0
68	1	75	0	1	1	1	1	1	1	1	1	1	1	1	1	1	1	1	1	1	1	1	1	1	1	1	1	1	1	1	1	1	1	1	1	1	1	1	1	1	1	1	1	1	1	1	1	1	1
69	1	7	0	1	1	1	1	1	0	0	0	0	0	0	0	0	0	0	0	0	0	0	0	0	0	0	0	0	0	0	0	0	0	0	0	0	0	0	0	0	0	0	0	0	0	0	0	0	0
70	1	41	0	1	1	1	1	1	1	1	1	1	1	1	1	1	1	1	1	1	1	1	1	1	1	1	1	1	1	1	1	1	1	1	1	1	1	1	1	1	1	1	0	0	0	0	0	0	0
71	1	0	0	1	1	1	1	1	1	1	1	1	1	1	1	1	1	1	1	1	1	1	1	1	1	1	1	1	1	1	1	1	1	1	1	0	0	0	0	0	0	0	0	0	0	0	0	0	0
72	1	52	0	1	1	1	1	1	1	1	1	1	1	1	1	1	1	1	1	1	1	1	1	1	1	1	1	1	1	1	1	1	1	1	1	1	1	1	1	1	1	1	1	1	1	1	1	1	1
73	1	42	0	1	1	1	1	1	1	1	1	1	1	1	1	1	1	1	1	1	1	1	1	1	1	1	1	1	1	1	1	1	1	1	1	1	1	1	1	1	1	1	1	0	0	0	0	0	0
74	1	41	0	1	1	1	1	1	1	1	1	1	1	1	1	1	1	1	1	1	1	1	1	1	1	1	1	1	1	1	1	1	1	1	1	1	1	1	1	1	1	1	0	0	0	0	0	0	0
75	1	0	0	1	1	1	1	1	0	0	0	0	0	0	0	0	0	0	0	0	0	0	0	0	0	0	0	0	0	0	0	0	0	0	0	0	0	0	0	0	0	0	0	0	0	0	0	0	0
76	1	28	0	1	1	1	1	1	1	1	1	1	1	1	1	1	1	1	1	1	1	1	1	1	1	1	1	1	1	0	0	0	0	0	0	0	0	0	0	0	0	0	0	0	0	0	0	0	0
77	1	56	0	1	1	1	1	1	1	1	1	1	1	1	1	1	1	1	1	1	1	1	1	1	1	1	1	1	1	1	1	1	1	1	1	1	1	1	1	1	1	1	1	1	1	1	1	1	1
78	1	55	0	1	1	1	1	1	1	1	1	1	1	1	1	1	1	1	1	1	1	1	1	1	1	1	1	1	1	1	1	1	1	1	1	1	1	1	1	1	1	1	1	1	1	1	1	1	1
79	1	49	0	1	1	1	1	1	1	1	1	1	1	1	1	1	1	1	1	1	1	1	1	1	1	1	1	1	1	1	1	1	1	1	1	1	1	1	1	1	1	1	1	1	1	1	1	1	1
80	1	44	0	1	1	1	1	1	1	1	1	1	1	1	1	1	1	1	1	1	1	1	1	1	1	1	1	1	1	1	1	1	1	1	1	1	1	1	1	1	1	1	1	1	1	0	0	0	0
161	1	71	0	1	1	1	1	1	1	1	1	1	1	1	1	1	1	1	1	1	1	1	1	1	1	1	1	1	1	1	1	1	1	1	1	1	1	1	1	1	1	1	1	1	1	1	1	1	1
162	1	58	0	1	1	1	1	1	1	1	1	1	1	1	1	1	1	1	1	1	1	1	1	1	1	1	1	1	1	1	1	1	1	1	1	1	1	1	1	1	1	1	1	1	1	1	1	1	1
163	1	65	0	1	1	1	1	1	1	1	1	1	1	1	1	1	1	1	1	1	1	1	1	1	1	1	1	1	1	1	1	1	1	1	1	1	1	1	1	1	1	1	1	1	1	1	1	1	1
164	1	71	0	1	1	1	1	1	1	1	1	1	1	1	1	1	1	1	1	1	1	1	1	1	1	1	1	1	1	1	1	1	1	1	1	1	1	1	1	1	1	1	1	1	1	1	1	1	1
165	1	66	0	1	1	1	1	1	1	1	1	1	1	1	1	1	1	1	1	1	1	1	1	1	1	1	1	1	1	1	1	1	1	1	1	1	1	1	1	1	1	1	1	1	1	1	1	1	1
166	1	49	0	1	1	1	1	1	1	1	1	1	1	1	1	1	1	1	1	1	1	1	1	1	1	1	1	1	1	1	1	1	1	1	1	1	1	1	1	1	1	1	1	1	1	1	1	1	1
167	1	42	0	1	1	1	1	1	1	1	1	1	1	1	1	1	1	1	1	1	1	1	1	1	1	1	1	1	1	1	1	1	1	1	1	1	1	1	1	1	1	1	1	0	0	0	0	0	0
168	1	65	0	1	1	1	1	1	1	1	1	1	1	1	1	1	1	1	1	1	1	1	1	1	1	1	1	1	1	1	1	1	1	1	1	1	1	1	1	1	1	1	1	1	1	1	1	1	1
169	1	63	0	1	1	1	1	1	1	1	1	1	1	1	1	1	1	1	1	1	1	1	1	1	1	1	1	1	1	1	1	1	1	1	1	1	1	1	1	1	1	1	1	1	1	1	1	1	1
170	1	48	0	1	1	1	1	1	1	1	1	1	1	1	1	1	1	1	1	1	1	1	1	1	1	1	1	1	1	1	1	1	1	1	1	1	1	1	1	1	1	1	1	1	1	1	1	1	1
171	1	25	0	1	1	1	1	1	1	1	1	1	1	1	1	1	1	1	1	1	1	1	1	1	1	1	0	0	0	0	0	0	0	0	0	0	0	0	0	0	0	0	0	0	0	0	0	0	0
172	1	47	0	1	1	1	1	1	1	1	1	1	1	1	1	1	1	1	1	1	1	1	1	1	1	1	1	1	1	1	1	1	1	1	1	1	1	1	1	1	1	1	1	1	1	1	1	1	0
173	1	78	0	1	1	1	1	1	1	1	1	1	1	1	1	1	1	1	1	1	1	1	1	1	1	1	1	1	1	1	1	1	1	1	1	1	1	1	1	1	1	1	1	1	1	1	1	1	1
174	1	70	0	1	1	1	1	1	1	1	1	1	1	1	1	1	1	1	1	1	1	1	1	1	1	1	1	1	1	1	1	1	1	1	1	1	1	1	1	1	1	1	1	1	1	1	1	1	1
175	1	56	0	1	1	1	1	1	1	1	1	1	1	1	1	1	1	1	1	1	1	1	1	1	1	1	1	1	1	1	1	1	1	1	1	1	1	1	1	1	1	1	1	1	1	1	1	1	1
176	1	42	0	1	1	1	1	1	1	1	1	1	1	1	1	1	1	1	1	1	1	1	1	1	1	1	1	1	1	1	1	1	1	1	1	1	1	1	1	1	1	1	1	0	0	0	0	0	0
177	1	0	0	1	1	1	1	1	0	0	0	0	0	0	0	0	0	0	0	0	0	0	0	0	0	0	0	0	0	0	0	0	0	0	0	0	0	0	0	0	0	0	0	0	0	0	0	0	0
178	1	67	0	1	1	1	1	1	1	1	1	1	1	1	1	1	1	1	1	1	1	1	1	1	1	1	1	1	1	1	1	1	1	1	1	1	1	1	1	1	1	1	1	1	1	1	1	1	1
179	1	68	0	1	1	1	1	1	1	1	1	1	1	1	1	1	1	1	1	1	1	1	1	1	1	1	1	1	1	1	1	1	1	1	1	1	1	1	1	1	1	1	1	1	1	1	1	1	1
180	1	72	0	1	1	1	1	1	1	1	1	1	1	1	1	1	1	1	1	1	1	1	1	1	1	1	1	1	1	1	1	1	1	1	1	1	1	1	1	1	1	1	1	1	1	1	1	1	1
181	1	71	0	1	1	1	1	1	1	1	1	1	1	1	1	1	1	1	1	1	1	1	1	1	1	1	1	1	1	1	1	1	1	1	1	1	1	1	1	1	1	1	1	1	1	1	1	1	1
182	1	5	0	1	1	1	0	0	0	0	0	0	0	0	0	0	0	0	0	0	0	0	0	0	0	0	0	0	0	0	0	0	0	0	0	0	0	0	0	0	0	0	0	0	0	0	0	0	0
183	1	60	0	1	1	1	1	1	1	1	1	1	1	1	1	1	1	1	1	1	1	1	1	1	1	1	1	1	1	1	1	1	1	1	1	1	1	1	1	1	1	1	1	1	1	1	1	1	1
184	1	66	0	1	1	1	1	1	1	1	1	1	1	1	1	1	1	1	1	1	1	1	1	1	1	1	1	1	1	1	1	1	1	1	1	1	1	1	1	1	1	1	1	1	1	1	1	1	1
185	1	49	0	1	1	1	1	1	1	1	1	1	1	1	1	1	1	1	1	1	1	1	1	1	1	1	1	1	1	1	1	1	1	1	1	1	1	1	1	1	1	1	1	1	1	1	1	1	1
186	1	57	0	1	1	1	1	1	1	1	1	1	1	1	1	1	1	1	1	1	1	1	1	1	1	1	1	1	1	1	1	1	1	1	1	1	1	1	1	1	1	1	1	1	1	1	1	1	1
187	1	42	0	1	1	1	1	1	1	1	1	1	1	1	1	1	1	1	1	1	1	1	1	1	1	1	1	1	1	1	1	1	1	1	1	1	1	1	1	1	1	1	1	0	0	0	0	0	0
188	1	48	0	1	1	1	1	1	1	1	1	1	1	1	1	1	1	1	1	1	1	1	1	1	1	1	1	1	1	1	1	1	1	1	1	1	1	1	1	1	1	1	1	1	1	1	1	1	1
189	1	53	0	1	1	1	1	1	1	1	1	1	1	1	1	1	1	1	1	1	1	1	1	1	1	1	1	1	1	1	1	1	1	1	1	1	1	1	1	1	1	1	1	1	1	1	1	1	1
190	1	65	0	1	1	1	1	1	1	1	1	1	1	1	1	1	1	1	1	1	1	1	1	1	1	1	1	1	1	1	1	1	1	1	1	1	1	1	1	1	1	1	1	1	1	1	1	1	1
191	1	43	0	1	1	1	1	1	1	1	1	1	1	1	1	1	1	1	1	1	1	1	1	1	1	1	1	1	1	1	1	1	1	1	1	1	1	1	1	1	1	1	1	1	0	0	0	0	0
192	1	77	0	1	1	1	1	1	1	1	1	1	1	1	1	1	1	1	1	1	1	1	1	1	1	1	1	1	1	1	1	1	1	1	1	1	1	1	1	1	1	1	1	1	1	1	1	1	1
193	1	67	0	1	1	1	1	1	1	1	1	1	1	1	1	1	1	1	1	1	1	1	1	1	1	1	1	1	1	1	1	1	1	1	1	1	1	1	1	1	1	1	1	1	1	1	1	1	1
194	1	64	0	1	1	1	1	1	1	1	1	1	1	1	1	1	1	1	1	1	1	1	1	1	1	1	1	1	1	1	1	1	1	1	1	1	1	1	1	1	1	1	1	1	1	1	1	1	1
195	1	63	0	1	1	1	1	1	1	1	1	1	1	1	1	1	1	1	1	1	1	1	1	1	1	1	1	1	1	1	1	1	1	1	1	1	1	1	1	1	1	1	1	1	1	1	1	1	1
196	1	20	0	1	1	1	1	1	1	1	1	1	1	1	1	1	1	1	1	1	1	0	0	0	0	0	0	0	0	0	0	0	0	0	0	0	0	0	0	0	0	0	0	0	0	0	0	0	0
197	1	71	0	1	1	1	1	1	1	1	1	1	1	1	1	1	1	1	1	1	1	1	1	1	1	1	1	1	1	1	1	1	1	1	1	1	1	1	1	1	1	1	1	1	1	1	1	1	1
198	1	38	0	1	1	1	1	1	1	1	1	1	1	1	1	1	1	1	1	1	1	1	1	1	1	1	1	1	1	1	1	1	1	1	1	1	1	1	1	0	0	0	0	0	0	0	0	0	0
199	1	53	0	1	1	1	1	1	1	1	1	1	1	1	1	1	1	1	1	1	1	1	1	1	1	1	1	1	1	1	1	1	1	1	1	1	1	1	1	1	1	1	1	1	1	1	1	1	1
200	1	0	0	1	1	1	1	1	0	0	0	0	0	0	0	0	0	0	0	0	0	0	0	0	0	0	0	0	0	0	0	0	0	0	0	0	0	0	0	0	0	0	0	0	0	0	0	0	0
201	1	66	0	1	1	1	1	1	1	1	1	1	1	1	1	1	1	1	1	1	1	1	1	1	1	1	1	1	1	1	1	1	1	1	1	1	1	1	1	1	1	1	1	1	1	1	1	1	1
202	1	56	0	1	1	1	1	1	1	1	1	1	1	1	1	1	1	1	1	1	1	1	1	1	1	1	1	1	1	1	1	1	1	1	1	1	1	1	1	1	1	1	1	1	1	1	1	1	1
203	1	39	0	1	1	1	1	1	1	1	1	1	1	1	1	1	1	1	1	1	1	1	1	1	1	1	1	1	1	1	1	1	1	1	1	1	1	1	1	1	0	0	0	0	0	0	0	0	0
204	1	43	0	1	1	1	1	1	1	1	1	1	1	1	1	1	1	1	1	1	1	1	1	1	1	1	1	1	1	1	1	1	1	1	1	1	1	1	1	1	1	1	1	1	0	0	0	0	0
205	1	0	0	1	1	1	1	1	1	1	1	1	1	1	1	1	1	1	1	1	1	1	1	1	1	1	1	1	1	1	1	1	1	1	1	1	1	1	1	1	1	1	1	0	0	0	0	0	0
206	1	45	0	1	1	1	1	1	1	1	1	1	1	1	1	1	1	1	1	1	1	1	1	1	1	1	1	1	1	1	1	1	1	1	1	1	1	1	1	1	1	1	1	1	1	1	0	0	0
207	1	60	0	1	1	1	1	1	1	1	1	1	1	1	1	1	1	1	1	1	1	1	1	1	1	1	1	1	1	1	1	1	1	1	1	1	1	1	1	1	1	1	1	1	1	1	1	1	1
208	1	0	0	1	1	1	1	1	1	1	1	1	1	1	1	1	1	1	1	1	1	0	0	0	0	0	0	0	0	0	0	0	0	0	0	0	0	0	0	0	0	0	0	0	0	0	0	0	0
209	1	49	0	1	1	1	1	1	1	1	1	1	1	1	1	1	1	1	1	1	1	1	1	1	1	1	1	1	1	1	1	1	1	1	1	1	1	1	1	1	1	1	1	1	1	1	1	1	1
210	1	25	0	1	1	1	1	1	1	1	1	1	1	1	1	1	1	1	1	1	1	1	1	1	1	1	0	0	0	0	0	0	0	0	0	0	0	0	0	0	0	0	0	0	0	0	0	0	0
211	1	40	0	1	1	1	1	1	1	1	1	1	1	1	1	1	1	1	1	1	1	1	1	1	1	1	1	1	1	1	1	1	1	1	1	1	1	1	1	1	1	0	0	0	0	0	0	0	0
212	1	16	0	1	1	1	1	1	1	1	1	1	1	1	1	1	1	0	0	0	0	0	0	0	0	0	0	0	0	0	0	0	0	0	0	0	0	0	0	0	0	0	0	0	0	0	0	0	0
213	1	49	0	1	1	1	1	1	1	1	1	1	1	1	1	1	1	1	1	1	1	1	1	1	1	1	1	1	1	1	1	1	1	1	1	1	1	1	1	1	1	1	1	1	1	1	1	1	1
214	1	38	0	1	1	1	1	1	1	1	1	1	1	1	1	1	1	1	1	1	1	1	1	1	1	1	1	1	1	1	1	1	1	1	1	1	1	1	1	0	0	0	0	0	0	0	0	0	0
215	1	55	0	1	1	1	1	1	1	1	1	1	1	1	1	1	1	1	1	1	1	1	1	1	1	1	1	1	1	1	1	1	1	1	1	1	1	1	1	1	1	1	1	1	1	1	1	1	1
216	1	30	0	1	1	1	1	1	1	1	1	1	1	1	1	1	1	1	1	1	1	1	1	1	1	1	1	1	1	1	1	0	0	0	0	0	0	0	0	0	0	0	0	0	0	0	0	0	0
217	1	47	0	1	1	1	1	1	1	1	1	1	1	1	1	1	1	1	1	1	1	1	1	1	1	1	1	1	1	1	1	1	1	1	1	1	1	1	1	1	1	1	1	1	1	1	1	1	0
218	1	23	0	1	1	1	1	1	1	1	1	1	1	1	1	1	1	1	1	1	1	1	1	1	0	0	0	0	0	0	0	0	0	0	0	0	0	0	0	0	0	0	0	0	0	0	0	0	0
219	1	35	0	1	1	1	1	1	1	1	1	1	1	1	1	1	1	1	1	1	1	1	1	1	1	1	1	1	1	1	1	1	1	1	1	1	0	0	0	0	0	0	0	0	0	0	0	0	0
220	1	0	0	1	1	1	1	1	0	0	0	0	0	0	0	0	0	0	0	0	0	0	0	0	0	0	0	0	0	0	0	0	0	0	0	0	0	0	0	0	0	0	0	0	0	0	0	0	0
221	1	22	0	1	1	1	1	1	1	1	1	1	1	1	1	1	1	1	1	1	1	1	1	0	0	0	0	0	0	0	0	0	0	0	0	0	0	0	0	0	0	0	0	0	0	0	0	0	0
222	1	64	0	1	1	1	1	1	1	1	1	1	1	1	1	1	1	1	1	1	1	1	1	1	1	1	1	1	1	1	1	1	1	1	1	1	1	1	1	1	1	1	1	1	1	1	1	1	1
223	1	66	0	1	1	1	1	1	1	1	1	1	1	1	1	1	1	1	1	1	1	1	1	1	1	1	1	1	1	1	1	1	1	1	1	1	1	1	1	1	1	1	1	1	1	1	1	1	1
224	1	58	0	1	1	1	1	1	1	1	1	1	1	1	1	1	1	1	1	1	1	1	1	1	1	1	1	1	1	1	1	1	1	1	1	1	1	1	1	1	1	1	1	1	1	1	1	1	1
225	1	37	0	1	1	1	1	1	1	1	1	1	1	1	1	1	1	1	1	1	1	1	1	1	1	1	1	1	1	1	1	1	1	1	1	1	1	1	0	0	0	0	0	0	0	0	0	0	0
226	1	60	0	1	1	1	1	1	1	1	1	1	1	1	1	1	1	1	1	1	1	1	1	1	1	1	1	1	1	1	1	1	1	1	1	1	1	1	1	1	1	1	1	1	1	1	1	1	1
227	1	0	0	1	1	1	1	1	1	1	1	1	1	1	1	1	1	1	1	1	1	1	1	1	1	1	1	1	0	0	0	0	0	0	0	0	0	0	0	0	0	0	0	0	0	0	0	0	0
228	1	47	0	1	1	1	1	1	1	1	1	1	1	1	1	1	1	1	1	1	1	1	1	1	1	1	1	1	1	1	1	1	1	1	1	1	1	1	1	1	1	1	1	1	1	1	1	1	0
229	1	24	0	1	1	1	1	1	1	1	1	1	1	1	1	1	1	1	1	1	1	1	1	1	1	0	0	0	0	0	0	0	0	0	0	0	0	0	0	0	0	0	0	0	0	0	0	0	0
230	1	48	0	1	1	1	1	1	1	1	1	1	1	1	1	1	1	1	1	1	1	1	1	1	1	1	1	1	1	1	1	1	1	1	1	1	1	1	1	1	1	1	1	1	1	1	1	1	1
231	1	40	0	1	1	1	1	1	1	1	1	1	1	1	1	1	1	1	1	1	1	1	1	1	1	1	1	1	1	1	1	1	1	1	1	1	1	1	1	1	1	0	0	0	0	0	0	0	0
232	1	23	0	1	1	1	1	1	1	1	1	1	1	1	1	1	1	1	1	1	1	1	1	1	0	0	0	0	0	0	0	0	0	0	0	0	0	0	0	0	0	0	0	0	0	0	0	0	0
233	1	55	0	1	1	1	1	1	1	1	1	1	1	1	1	1	1	1	1	1	1	1	1	1	1	1	1	1	1	1	1	1	1	1	1	1	1	1	1	1	1	1	1	1	1	1	1	1	1
234	1	74	0	1	1	1	1	1	1	1	1	1	1	1	1	1	1	1	1	1	1	1	1	1	1	1	1	1	1	1	1	1	1	1	1	1	1	1	1	1	1	1	1	1	1	1	1	1	1
235	1	38	0	1	1	1	1	1	1	1	1	1	1	1	1	1	1	1	1	1	1	1	1	1	1	1	1	1	1	1	1	1	1	1	1	1	1	1	1	0	0	0	0	0	0	0	0	0	0
236	1	26	0	1	1	1	1	1	1	1	1	1	1	1	1	1	1	1	1	1	1	1	1	1	1	1	1	0	0	0	0	0	0	0	0	0	0	0	0	0	0	0	0	0	0	0	0	0	0
237	1	57	0	1	1	1	1	1	1	1	1	1	1	1	1	1	1	1	1	1	1	1	1	1	1	1	1	1	1	1	1	1	1	1	1	1	1	1	1	1	1	1	1	1	1	1	1	1	1
238	1	67	0	1	1	1	1	1	1	1	1	1	1	1	1	1	1	1	1	1	1	1	1	1	1	1	1	1	1	1	1	1	1	1	1	1	1	1	1	1	1	1	1	1	1	1	1	1	1
239	1	24	0	1	1	1	1	1	1	1	1	1	1	1	1	1	1	1	1	1	1	1	1	1	1	0	0	0	0	0	0	0	0	0	0	0	0	0	0	0	0	0	0	0	0	0	0	0	0
240	1	65	0	1	1	1	1	1	1	1	1	1	1	1	1	1	1	1	1	1	1	1	1	1	1	1	1	1	1	1	1	1	1	1	1	1	1	1	1	1	1	1	1	1	1	1	1	1	1
241	1	37	0	1	1	1	1	1	1	1	1	1	1	1	1	1	1	1	1	1	1	1	1	1	1	1	1	1	1	1	1	1	1	1	1	1	1	1	0	0	0	0	0	0	0	0	0	0	0
242	1	78	0	1	1	1	1	1	1	1	1	1	1	1	1	1	1	1	1	1	1	1	1	1	1	1	1	1	1	1	1	1	1	1	1	1	1	1	1	1	1	1	1	1	1	1	1	1	1
243	1	68	0	1	1	1	1	1	1	1	1	1	1	1	1	1	1	1	1	1	1	1	1	1	1	1	1	1	1	1	1	1	1	1	1	1	1	1	1	1	1	1	1	1	1	1	1	1	1
244	1	73	0	1	1	1	1	1	1	1	1	1	1	1	1	1	1	1	1	1	1	1	1	1	1	1	1	1	1	1	1	1	1	1	1	1	1	1	1	1	1	1	1	1	1	1	1	1	1
245	1	42	0	1	1	1	1	1	1	1	1	1	1	1	1	1	1	1	1	1	1	1	1	1	1	1	1	1	1	1	1	1	1	1	1	1	1	1	1	1	1	1	1	0	0	0	0	0	0
246	1	3	0	1	0	0	0	0	0	0	0	0	0	0	0	0	0	0	0	0	0	0	0	0	0	0	0	0	0	0	0	0	0	0	0	0	0	0	0	0	0	0	0	0	0	0	0	0	0
247	1	57	0	1	1	1	1	1	1	1	1	1	1	1	1	1	1	1	1	1	1	1	1	1	1	1	1	1	1	1	1	1	1	1	1	1	1	1	1	1	1	1	1	1	1	1	1	1	1
248	1	0	0	1	1	1	1	1	1	1	1	1	1	1	1	1	1	1	1	1	1	1	1	1	1	1	1	1	1	1	1	1	1	1	1	1	1	1	1	1	1	1	1	1	1	1	1	1	1
249	1	48	0	1	1	1	1	1	1	1	1	1	1	1	1	1	1	1	1	1	1	1	1	1	1	1	1	1	1	1	1	1	1	1	1	1	1	1	1	1	1	1	1	1	1	1	1	1	1
250	1	69	0	1	1	1	1	1	1	1	1	1	1	1	1	1	1	1	1	1	1	1	1	1	1	1	1	1	1	1	1	1	1	1	1	1	1	1	1	1	1	1	1	1	1	1	1	1	1
251	1	71	0	1	1	1	1	1	1	1	1	1	1	1	1	1	1	1	1	1	1	1	1	1	1	1	1	1	1	1	1	1	1	1	1	1	1	1	1	1	1	1	1	1	1	1	1	1	1
252	1	0	0	1	1	1	1	1	1	1	1	1	1	1	1	1	1	1	1	1	1	1	1	1	1	1	1	1	1	1	1	1	1	1	1	1	1	1	1	1	1	1	1	1	1	1	1	1	1
253	1	4	0	1	1	0	0	0	0	0	0	0	0	0	0	0	0	0	0	0	0	0	0	0	0	0	0	0	0	0	0	0	0	0	0	0	0	0	0	0	0	0	0	0	0	0	0	0	0
254	1	41	0	1	1	1	1	1	1	1	1	1	1	1	1	1	1	1	1	1	1	1	1	1	1	1	1	1	1	1	1	1	1	1	1	1	1	1	1	1	1	1	0	0	0	0	0	0	0
255	1	74	0	1	1	1	1	1	1	1	1	1	1	1	1	1	1	1	1	1	1	1	1	1	1	1	1	1	1	1	1	1	1	1	1	1	1	1	1	1	1	1	1	1	1	1	1	1	1
256	1	45	0	1	1	1	1	1	1	1	1	1	1	1	1	1	1	1	1	1	1	1	1	1	1	1	1	1	1	1	1	1	1	1	1	1	1	1	1	1	1	1	1	1	1	1	0	0	0
257	1	73	0	1	1	1	1	1	1	1	1	1	1	1	1	1	1	1	1	1	1	1	1	1	1	1	1	1	1	1	1	1	1	1	1	1	1	1	1	1	1	1	1	1	1	1	1	1	1
258	1	56	0	1	1	1	1	1	1	1	1	1	1	1	1	1	1	1	1	1	1	1	1	1	1	1	1	1	1	1	1	1	1	1	1	1	1	1	1	1	1	1	1	1	1	1	1	1	1
259	1	39	0	1	1	1	1	1	1	1	1	1	1	1	1	1	1	1	1	1	1	1	1	1	1	1	1	1	1	1	1	1	1	1	1	1	1	1	1	1	0	0	0	0	0	0	0	0	0
260	1	63	0	1	1	1	1	1	1	1	1	1	1	1	1	1	1	1	1	1	1	1	1	1	1	1	1	1	1	1	1	1	1	1	1	1	1	1	1	1	1	1	1	1	1	1	1	1	1
261	1	62	0	1	1	1	1	1	1	1	1	1	1	1	1	1	1	1	1	1	1	1	1	1	1	1	1	1	1	1	1	1	1	1	1	1	1	1	1	1	1	1	1	1	1	1	1	1	1
262	1	47	0	1	1	1	1	1	1	1	1	1	1	1	1	1	1	1	1	1	1	1	1	1	1	1	1	1	1	1	1	1	1	1	1	1	1	1	1	1	1	1	1	1	1	1	1	1	0
263	1	47	0	1	1	1	1	1	1	1	1	1	1	1	1	1	1	1	1	1	1	1	1	1	1	1	1	1	1	1	1	1	1	1	1	1	1	1	1	1	1	1	1	1	1	1	1	1	0
264	1	84	0	1	1	1	1	1	1	1	1	1	1	1	1	1	1	1	1	1	1	1	1	1	1	1	1	1	1	1	1	1	1	1	1	1	1	1	1	1	1	1	1	1	1	1	1	1	1
265	1	47	0	1	1	1	1	1	1	1	1	1	1	1	1	1	1	1	1	1	1	1	1	1	1	1	1	1	1	1	1	1	1	1	1	1	1	1	1	1	1	1	1	1	1	1	1	1	0
266	1	81	0	1	1	1	1	1	1	1	1	1	1	1	1	1	1	1	1	1	1	1	1	1	1	1	1	1	1	1	1	1	1	1	1	1	1	1	1	1	1	1	1	1	1	1	1	1	1
267	1	0	0	1	1	1	1	1	1	1	1	1	1	1	1	1	1	1	1	1	1	1	1	1	1	1	1	1	0	0	0	0	0	0	0	0	0	0	0	0	0	0	0	0	0	0	0	0	0
268	1	71	0	1	1	1	1	1	1	1	1	1	1	1	1	1	1	1	1	1	1	1	1	1	1	1	1	1	1	1	1	1	1	1	1	1	1	1	1	1	1	1	1	1	1	1	1	1	1
269	1	41	0	1	1	1	1	1	1	1	1	1	1	1	1	1	1	1	1	1	1	1	1	1	1	1	1	1	1	1	1	1	1	1	1	1	1	1	1	1	1	1	0	0	0	0	0	0	0
270	1	68	0	1	1	1	1	1	1	1	1	1	1	1	1	1	1	1	1	1	1	1	1	1	1	1	1	1	1	1	1	1	1	1	1	1	1	1	1	1	1	1	1	1	1	1	1	1	1
271	1	73	0	1	1	1	1	1	1	1	1	1	1	1	1	1	1	1	1	1	1	1	1	1	1	1	1	1	1	1	1	1	1	1	1	1	1	1	1	1	1	1	1	1	1	1	1	1	1
272	1	62	0	1	1	1	1	1	1	1	1	1	1	1	1	1	1	1	1	1	1	1	1	1	1	1	1	1	1	1	1	1	1	1	1	1	1	1	1	1	1	1	1	1	1	1	1	1	1
273	1	69	0	1	1	1	1	1	1	1	1	1	1	1	1	1	1	1	1	1	1	1	1	1	1	1	1	1	1	1	1	1	1	1	1	1	1	1	1	1	1	1	1	1	1	1	1	1	1
274	1	1	0	0	0	0	0	0	0	0	0	0	0	0	0	0	0	0	0	0	0	0	0	0	0	0	0	0	0	0	0	0	0	0	0	0	0	0	0	0	0	0	0	0	0	0	0	0	0
275	1	85	0	1	1	1	1	1	1	1	1	1	1	1	1	1	1	1	1	1	1	1	1	1	1	1	1	1	1	1	1	1	1	1	1	1	1	1	1	1	1	1	1	1	1	1	1	1	1
276	1	54	0	1	1	1	1	1	1	1	1	1	1	1	1	1	1	1	1	1	1	1	1	1	1	1	1	1	1	1	1	1	1	1	1	1	1	1	1	1	1	1	1	1	1	1	1	1	1
277	1	47	0	1	1	1	1	1	1	1	1	1	1	1	1	1	1	1	1	1	1	1	1	1	1	1	1	1	1	1	1	1	1	1	1	1	1	1	1	1	1	1	1	1	1	1	1	1	0
278	1	42	0	1	1	1	1	1	1	1	1	1	1	1	1	1	1	1	1	1	1	1	1	1	1	1	1	1	1	1	1	1	1	1	1	1	1	1	1	1	1	1	1	0	0	0	0	0	0
279	1	67	0	1	1	1	1	1	1	1	1	1	1	1	1	1	1	1	1	1	1	1	1	1	1	1	1	1	1	1	1	1	1	1	1	1	1	1	1	1	1	1	1	1	1	1	1	1	1
280	1	44	0	1	1	1	1	1	1	1	1	1	1	1	1	1	1	1	1	1	1	1	1	1	1	1	1	1	1	1	1	1	1	1	1	1	1	1	1	1	1	1	1	1	1	0	0	0	0
281	1	32	0	1	1	1	1	1	1	1	1	1	1	1	1	1	1	1	1	1	1	1	1	1	1	1	1	1	1	1	1	1	1	0	0	0	0	0	0	0	0	0	0	0	0	0	0	0	0
282	1	0	0	1	1	1	1	1	1	1	1	1	1	1	1	1	1	1	1	1	1	1	1	1	1	1	1	1	1	0	0	0	0	0	0	0	0	0	0	0	0	0	0	0	0	0	0	0	0
283	1	59	0	1	1	1	1	1	1	1	1	1	1	1	1	1	1	1	1	1	1	1	1	1	1	1	1	1	1	1	1	1	1	1	1	1	1	1	1	1	1	1	1	1	1	1	1	1	1
284	1	56	0	1	1	1	1	1	1	1	1	1	1	1	1	1	1	1	1	1	1	1	1	1	1	1	1	1	1	1	1	1	1	1	1	1	1	1	1	1	1	1	1	1	1	1	1	1	1
285	1	0	0	1	1	1	1	1	0	0	0	0	0	0	0	0	0	0	0	0	0	0	0	0	0	0	0	0	0	0	0	0	0	0	0	0	0	0	0	0	0	0	0	0	0	0	0	0	0
286	1	69	0	1	1	1	1	1	1	1	1	1	1	1	1	1	1	1	1	1	1	1	1	1	1	1	1	1	1	1	1	1	1	1	1	1	1	1	1	1	1	1	1	1	1	1	1	1	1
287	1	85	0	1	1	1	1	1	1	1	1	1	1	1	1	1	1	1	1	1	1	1	1	1	1	1	1	1	1	1	1	1	1	1	1	1	1	1	1	1	1	1	1	1	1	1	1	1	1
288	1	62	0	1	1	1	1	1	1	1	1	1	1	1	1	1	1	1	1	1	1	1	1	1	1	1	1	1	1	1	1	1	1	1	1	1	1	1	1	1	1	1	1	1	1	1	1	1	1
289	1	67	0	1	1	1	1	1	1	1	1	1	1	1	1	1	1	1	1	1	1	1	1	1	1	1	1	1	1	1	1	1	1	1	1	1	1	1	1	1	1	1	1	1	1	1	1	1	1
290	1	36	0	1	1	1	1	1	1	1	1	1	1	1	1	1	1	1	1	1	1	1	1	1	1	1	1	1	1	1	1	1	1	1	1	1	1	0	0	0	0	0	0	0	0	0	0	0	0
291	1	45	0	1	1	1	1	1	1	1	1	1	1	1	1	1	1	1	1	1	1	1	1	1	1	1	1	1	1	1	1	1	1	1	1	1	1	1	1	1	1	1	1	1	1	1	0	0	0
292	1	33	0	1	1	1	1	1	1	1	1	1	1	1	1	1	1	1	1	1	1	1	1	1	1	1	1	1	1	1	1	1	1	1	0	0	0	0	0	0	0	0	0	0	0	0	0	0	0
293	1	0	0	1	1	1	1	1	1	1	1	1	1	1	1	1	1	1	1	1	1	1	1	1	1	1	1	1	1	1	1	1	1	1	1	1	1	1	1	1	1	1	1	0	0	0	0	0	0
294	1	34	0	1	1	1	1	1	1	1	1	1	1	1	1	1	1	1	1	1	1	1	1	1	1	1	1	1	1	1	1	1	1	1	1	0	0	0	0	0	0	0	0	0	0	0	0	0	0
295	1	64	0	1	1	1	1	1	1	1	1	1	1	1	1	1	1	1	1	1	1	1	1	1	1	1	1	1	1	1	1	1	1	1	1	1	1	1	1	1	1	1	1	1	1	1	1	1	1
296	1	49	0	1	1	1	1	1	1	1	1	1	1	1	1	1	1	1	1	1	1	1	1	1	1	1	1	1	1	1	1	1	1	1	1	1	1	1	1	1	1	1	1	1	1	1	1	1	1
297	1	0	0	1	1	1	1	1	0	0	0	0	0	0	0	0	0	0	0	0	0	0	0	0	0	0	0	0	0	0	0	0	0	0	0	0	0	0	0	0	0	0	0	0	0	0	0	0	0
298	1	52	0	1	1	1	1	1	1	1	1	1	1	1	1	1	1	1	1	1	1	1	1	1	1	1	1	1	1	1	1	1	1	1	1	1	1	1	1	1	1	1	1	1	1	1	1	1	1
299	1	62	0	1	1	1	1	1	1	1	1	1	1	1	1	1	1	1	1	1	1	1	1	1	1	1	1	1	1	1	1	1	1	1	1	1	1	1	1	1	1	1	1	1	1	1	1	1	1
300	1	42	0	1	1	1	1	1	1	1	1	1	1	1	1	1	1	1	1	1	1	1	1	1	1	1	1	1	1	1	1	1	1	1	1	1	1	1	1	1	1	1	1	0	0	0	0	0	0
301	1	39	0	1	1	1	1	1	1	1	1	1	1	1	1	1	1	1	1	1	1	1	1	1	1	1	1	1	1	1	1	1	1	1	1	1	1	1	1	1	0	0	0	0	0	0	0	0	0
302	1	60	0	1	1	1	1	1	1	1	1	1	1	1	1	1	1	1	1	1	1	1	1	1	1	1	1	1	1	1	1	1	1	1	1	1	1	1	1	1	1	1	1	1	1	1	1	1	1
303	1	41	0	1	1	1	1	1	1	1	1	1	1	1	1	1	1	1	1	1	1	1	1	1	1	1	1	1	1	1	1	1	1	1	1	1	1	1	1	1	1	1	0	0	0	0	0	0	0
304	1	41	0	1	1	1	1	1	1	1	1	1	1	1	1	1	1	1	1	1	1	1	1	1	1	1	1	1	1	1	1	1	1	1	1	1	1	1	1	1	1	1	0	0	0	0	0	0	0
305	1	62	0	1	1	1	1	1	1	1	1	1	1	1	1	1	1	1	1	1	1	1	1	1	1	1	1	1	1	1	1	1	1	1	1	1	1	1	1	1	1	1	1	1	1	1	1	1	1
306	1	45	0	1	1	1	1	1	1	1	1	1	1	1	1	1	1	1	1	1	1	1	1	1	1	1	1	1	1	1	1	1	1	1	1	1	1	1	1	1	1	1	1	1	1	1	0	0	0
307	1	85	0	1	1	1	1	1	1	1	1	1	1	1	1	1	1	1	1	1	1	1	1	1	1	1	1	1	1	1	1	1	1	1	1	1	1	1	1	1	1	1	1	1	1	1	1	1	1
308	1	49	0	1	1	1	1	1	1	1	1	1	1	1	1	1	1	1	1	1	1	1	1	1	1	1	1	1	1	1	1	1	1	1	1	1	1	1	1	1	1	1	1	1	1	1	1	1	1
309	1	65	0	1	1	1	1	1	1	1	1	1	1	1	1	1	1	1	1	1	1	1	1	1	1	1	1	1	1	1	1	1	1	1	1	1	1	1	1	1	1	1	1	1	1	1	1	1	1
310	1	35	0	1	1	1	1	1	1	1	1	1	1	1	1	1	1	1	1	1	1	1	1	1	1	1	1	1	1	1	1	1	1	1	1	1	0	0	0	0	0	0	0	0	0	0	0	0	0
311	1	60	0	1	1	1	1	1	1	1	1	1	1	1	1	1	1	1	1	1	1	1	1	1	1	1	1	1	1	1	1	1	1	1	1	1	1	1	1	1	1	1	1	1	1	1	1	1	1
312	1	45	0	1	1	1	1	1	1	1	1	1	1	1	1	1	1	1	1	1	1	1	1	1	1	1	1	1	1	1	1	1	1	1	1	1	1	1	1	1	1	1	1	1	1	1	0	0	0
313	1	64	0	1	1	1	1	1	1	1	1	1	1	1	1	1	1	1	1	1	1	1	1	1	1	1	1	1	1	1	1	1	1	1	1	1	1	1	1	1	1	1	1	1	1	1	1	1	1
314	1	24	0	1	1	1	1	1	1	1	1	1	1	1	1	1	1	1	1	1	1	1	1	1	1	0	0	0	0	0	0	0	0	0	0	0	0	0	0	0	0	0	0	0	0	0	0	0	0
315	1	67	0	1	1	1	1	1	1	1	1	1	1	1	1	1	1	1	1	1	1	1	1	1	1	1	1	1	1	1	1	1	1	1	1	1	1	1	1	1	1	1	1	1	1	1	1	1	1
316	1	47	0	1	1	1	1	1	1	1	1	1	1	1	1	1	1	1	1	1	1	1	1	1	1	1	1	1	1	1	1	1	1	1	1	1	1	1	1	1	1	1	1	1	1	1	1	1	0
317	1	0	0	1	1	1	1	1	1	1	1	1	1	1	1	1	1	1	1	1	1	1	1	1	1	1	1	1	1	1	1	1	1	1	1	1	1	1	1	0	0	0	0	0	0	0	0	0	0
318	1	41	0	1	1	1	1	1	1	1	1	1	1	1	1	1	1	1	1	1	1	1	1	1	1	1	1	1	1	1	1	1	1	1	1	1	1	1	1	1	1	1	0	0	0	0	0	0	0
319	1	41	0	1	1	1	1	1	1	1	1	1	1	1	1	1	1	1	1	1	1	1	1	1	1	1	1	1	1	1	1	1	1	1	1	1	1	1	1	1	1	1	0	0	0	0	0	0	0
320	1	46	0	1	1	1	1	1	1	1	1	1	1	1	1	1	1	1	1	1	1	1	1	1	1	1	1	1	1	1	1	1	1	1	1	1	1	1	1	1	1	1	1	1	1	1	1	0	0
321	1	39	0	1	1	1	1	1	1	1	1	1	1	1	1	1	1	1	1	1	1	1	1	1	1	1	1	1	1	1	1	1	1	1	1	1	1	1	1	1	0	0	0	0	0	0	0	0	0
322	1	30	0	1	1	1	1	1	1	1	1	1	1	1	1	1	1	1	1	1	1	1	1	1	1	1	1	1	1	1	1	0	0	0	0	0	0	0	0	0	0	0	0	0	0	0	0	0	0
323	1	57	0	1	1	1	1	1	1	1	1	1	1	1	1	1	1	1	1	1	1	1	1	1	1	1	1	1	1	1	1	1	1	1	1	1	1	1	1	1	1	1	1	1	1	1	1	1	1
324	1	66	0	1	1	1	1	1	1	1	1	1	1	1	1	1	1	1	1	1	1	1	1	1	1	1	1	1	1	1	1	1	1	1	1	1	1	1	1	1	1	1	1	1	1	1	1	1	1
325	1	59	0	1	1	1	1	1	1	1	1	1	1	1	1	1	1	1	1	1	1	1	1	1	1	1	1	1	1	1	1	1	1	1	1	1	1	1	1	1	1	1	1	1	1	1	1	1	1
326	1	65	0	1	1	1	1	1	1	1	1	1	1	1	1	1	1	1	1	1	1	1	1	1	1	1	1	1	1	1	1	1	1	1	1	1	1	1	1	1	1	1	1	1	1	1	1	1	1
327	1	36	0	1	1	1	1	1	1	1	1	1	1	1	1	1	1	1	1	1	1	1	1	1	1	1	1	1	1	1	1	1	1	1	1	1	1	0	0	0	0	0	0	0	0	0	0	0	0
328	1	51	0	1	1	1	1	1	1	1	1	1	1	1	1	1	1	1	1	1	1	1	1	1	1	1	1	1	1	1	1	1	1	1	1	1	1	1	1	1	1	1	1	1	1	1	1	1	1
329	1	62	0	1	1	1	1	1	1	1	1	1	1	1	1	1	1	1	1	1	1	1	1	1	1	1	1	1	1	1	1	1	1	1	1	1	1	1	1	1	1	1	1	1	1	1	1	1	1
330	1	68	0	1	1	1	1	1	1	1	1	1	1	1	1	1	1	1	1	1	1	1	1	1	1	1	1	1	1	1	1	1	1	1	1	1	1	1	1	1	1	1	1	1	1	1	1	1	1
331	1	2	0	0	0	0	0	0	0	0	0	0	0	0	0	0	0	0	0	0	0	0	0	0	0	0	0	0	0	0	0	0	0	0	0	0	0	0	0	0	0	0	0	0	0	0	0	0	0
332	1	65	0	1	1	1	1	1	1	1	1	1	1	1	1	1	1	1	1	1	1	1	1	1	1	1	1	1	1	1	1	1	1	1	1	1	1	1	1	1	1	1	1	1	1	1	1	1	1
333	1	50	0	1	1	1	1	1	1	1	1	1	1	1	1	1	1	1	1	1	1	1	1	1	1	1	1	1	1	1	1	1	1	1	1	1	1	1	1	1	1	1	1	1	1	1	1	1	1
334	1	52	0	1	1	1	1	1	1	1	1	1	1	1	1	1	1	1	1	1	1	1	1	1	1	1	1	1	1	1	1	1	1	1	1	1	1	1	1	1	1	1	1	1	1	1	1	1	1
335	1	67	0	1	1	1	1	1	1	1	1	1	1	1	1	1	1	1	1	1	1	1	1	1	1	1	1	1	1	1	1	1	1	1	1	1	1	1	1	1	1	1	1	1	1	1	1	1	1
336	1	52	0	1	1	1	1	1	1	1	1	1	1	1	1	1	1	1	1	1	1	1	1	1	1	1	1	1	1	1	1	1	1	1	1	1	1	1	1	1	1	1	1	1	1	1	1	1	1
337	1	34	0	1	1	1	1	1	1	1	1	1	1	1	1	1	1	1	1	1	1	1	1	1	1	1	1	1	1	1	1	1	1	1	1	0	0	0	0	0	0	0	0	0	0	0	0	0	0
338	1	51	0	1	1	1	1	1	1	1	1	1	1	1	1	1	1	1	1	1	1	1	1	1	1	1	1	1	1	1	1	1	1	1	1	1	1	1	1	1	1	1	1	1	1	1	1	1	1
339	1	61	0	1	1	1	1	1	1	1	1	1	1	1	1	1	1	1	1	1	1	1	1	1	1	1	1	1	1	1	1	1	1	1	1	1	1	1	1	1	1	1	1	1	1	1	1	1	1
340	1	59	0	1	1	1	1	1	1	1	1	1	1	1	1	1	1	1	1	1	1	1	1	1	1	1	1	1	1	1	1	1	1	1	1	1	1	1	1	1	1	1	1	1	1	1	1	1	1
341	1	74	0	1	1	1	1	1	1	1	1	1	1	1	1	1	1	1	1	1	1	1	1	1	1	1	1	1	1	1	1	1	1	1	1	1	1	1	1	1	1	1	1	1	1	1	1	1	1
342	1	40	0	1	1	1	1	1	1	1	1	1	1	1	1	1	1	1	1	1	1	1	1	1	1	1	1	1	1	1	1	1	1	1	1	1	1	1	1	1	1	0	0	0	0	0	0	0	0
343	1	52	0	1	1	1	1	1	1	1	1	1	1	1	1	1	1	1	1	1	1	1	1	1	1	1	1	1	1	1	1	1	1	1	1	1	1	1	1	1	1	1	1	1	1	1	1	1	1
344	1	72	0	1	1	1	1	1	1	1	1	1	1	1	1	1	1	1	1	1	1	1	1	1	1	1	1	1	1	1	1	1	1	1	1	1	1	1	1	1	1	1	1	1	1	1	1	1	1
345	1	52	0	1	1	1	1	1	1	1	1	1	1	1	1	1	1	1	1	1	1	1	1	1	1	1	1	1	1	1	1	1	1	1	1	1	1	1	1	1	1	1	1	1	1	1	1	1	1
346	1	43	0	1	1	1	1	1	1	1	1	1	1	1	1	1	1	1	1	1	1	1	1	1	1	1	1	1	1	1	1	1	1	1	1	1	1	1	1	1	1	1	1	1	0	0	0	0	0
347	1	39	0	1	1	1	1	1	1	1	1	1	1	1	1	1	1	1	1	1	1	1	1	1	1	1	1	1	1	1	1	1	1	1	1	1	1	1	1	1	0	0	0	0	0	0	0	0	0
348	1	39	0	1	1	1	1	1	1	1	1	1	1	1	1	1	1	1	1	1	1	1	1	1	1	1	1	1	1	1	1	1	1	1	1	1	1	1	1	1	0	0	0	0	0	0	0	0	0
349	1	60	0	1	1	1	1	1	1	1	1	1	1	1	1	1	1	1	1	1	1	1	1	1	1	1	1	1	1	1	1	1	1	1	1	1	1	1	1	1	1	1	1	1	1	1	1	1	1
350	1	41	0	1	1	1	1	1	1	1	1	1	1	1	1	1	1	1	1	1	1	1	1	1	1	1	1	1	1	1	1	1	1	1	1	1	1	1	1	1	1	1	0	0	0	0	0	0	0
351	1	0	0	1	1	1	1	1	1	1	1	1	1	1	1	1	1	1	1	1	1	1	1	1	1	1	1	1	1	1	1	1	1	1	1	0	0	0	0	0	0	0	0	0	0	0	0	0	0
352	1	73	0	1	1	1	1	1	1	1	1	1	1	1	1	1	1	1	1	1	1	1	1	1	1	1	1	1	1	1	1	1	1	1	1	1	1	1	1	1	1	1	1	1	1	1	1	1	1
353	1	81	0	1	1	1	1	1	1	1	1	1	1	1	1	1	1	1	1	1	1	1	1	1	1	1	1	1	1	1	1	1	1	1	1	1	1	1	1	1	1	1	1	1	1	1	1	1	1
354	1	24	0	1	1	1	1	1	1	1	1	1	1	1	1	1	1	1	1	1	1	1	1	1	1	0	0	0	0	0	0	0	0	0	0	0	0	0	0	0	0	0	0	0	0	0	0	0	0
355	1	66	0	1	1	1	1	1	1	1	1	1	1	1	1	1	1	1	1	1	1	1	1	1	1	1	1	1	1	1	1	1	1	1	1	1	1	1	1	1	1	1	1	1	1	1	1	1	1
356	1	31	0	1	1	1	1	1	1	1	1	1	1	1	1	1	1	1	1	1	1	1	1	1	1	1	1	1	1	1	1	1	0	0	0	0	0	0	0	0	0	0	0	0	0	0	0	0	0
357	1	15	0	1	1	1	1	1	1	1	1	1	1	1	1	1	0	0	0	0	0	0	0	0	0	0	0	0	0	0	0	0	0	0	0	0	0	0	0	0	0	0	0	0	0	0	0	0	0
358	1	0	0	1	1	1	1	1	1	1	1	1	1	1	1	1	1	1	1	1	1	1	1	1	1	1	1	1	1	1	1	1	1	1	1	1	1	1	1	1	1	1	1	1	1	1	1	1	1
359	1	4	0	1	1	0	0	0	0	0	0	0	0	0	0	0	0	0	0	0	0	0	0	0	0	0	0	0	0	0	0	0	0	0	0	0	0	0	0	0	0	0	0	0	0	0	0	0	0
360	1	58	0	1	1	1	1	1	1	1	1	1	1	1	1	1	1	1	1	1	1	1	1	1	1	1	1	1	1	1	1	1	1	1	1	1	1	1	1	1	1	1	1	1	1	1	1	1	1
361	1	61	0	1	1	1	1	1	1	1	1	1	1	1	1	1	1	1	1	1	1	1	1	1	1	1	1	1	1	1	1	1	1	1	1	1	1	1	1	1	1	1	1	1	1	1	1	1	1
362	1	58	0	1	1	1	1	1	1	1	1	1	1	1	1	1	1	1	1	1	1	1	1	1	1	1	1	1	1	1	1	1	1	1	1	1	1	1	1	1	1	1	1	1	1	1	1	1	1
363	1	0	0	1	1	1	1	0	0	0	0	0	0	0	0	0	0	0	0	0	0	0	0	0	0	0	0	0	0	0	0	0	0	0	0	0	0	0	0	0	0	0	0	0	0	0	0	0	0
364	1	53	0	1	1	1	1	1	1	1	1	1	1	1	1	1	1	1	1	1	1	1	1	1	1	1	1	1	1	1	1	1	1	1	1	1	1	1	1	1	1	1	1	1	1	1	1	1	1
365	1	20	0	1	1	1	1	1	1	1	1	1	1	1	1	1	1	1	1	1	1	0	0	0	0	0	0	0	0	0	0	0	0	0	0	0	0	0	0	0	0	0	0	0	0	0	0	0	0
366	1	36	0	1	1	1	1	1	1	1	1	1	1	1	1	1	1	1	1	1	1	1	1	1	1	1	1	1	1	1	1	1	1	1	1	1	1	0	0	0	0	0	0	0	0	0	0	0	0
367	1	41	0	1	1	1	1	1	1	1	1	1	1	1	1	1	1	1	1	1	1	1	1	1	1	1	1	1	1	1	1	1	1	1	1	1	1	1	1	1	1	1	0	0	0	0	0	0	0
368	1	76	0	1	1	1	1	1	1	1	1	1	1	1	1	1	1	1	1	1	1	1	1	1	1	1	1	1	1	1	1	1	1	1	1	1	1	1	1	1	1	1	1	1	1	1	1	1	1
369	1	60	0	1	1	1	1	1	1	1	1	1	1	1	1	1	1	1	1	1	1	1	1	1	1	1	1	1	1	1	1	1	1	1	1	1	1	1	1	1	1	1	1	1	1	1	1	1	1
370	1	0	0	1	1	1	1	1	1	1	1	1	1	1	1	1	1	1	1	1	1	1	1	1	1	1	1	1	1	1	1	1	1	1	1	1	1	1	1	1	1	1	1	1	1	1	1	1	1
371	1	63	0	1	1	1	1	1	1	1	1	1	1	1	1	1	1	1	1	1	1	1	1	1	1	1	1	1	1	1	1	1	1	1	1	1	1	1	1	1	1	1	1	1	1	1	1	1	1
372	1	19	0	1	1	1	1	1	1	1	1	1	1	1	1	1	1	1	1	1	0	0	0	0	0	0	0	0	0	0	0	0	0	0	0	0	0	0	0	0	0	0	0	0	0	0	0	0	0
373	1	81	0	1	1	1	1	1	1	1	1	1	1	1	1	1	1	1	1	1	1	1	1	1	1	1	1	1	1	1	1	1	1	1	1	1	1	1	1	1	1	1	1	1	1	1	1	1	1
374	1	0	0	1	1	1	1	1	1	1	1	1	1	1	1	1	1	1	1	1	1	1	0	0	0	0	0	0	0	0	0	0	0	0	0	0	0	0	0	0	0	0	0	0	0	0	0	0	0
375	1	22	0	1	1	1	1	1	1	1	1	1	1	1	1	1	1	1	1	1	1	1	1	0	0	0	0	0	0	0	0	0	0	0	0	0	0	0	0	0	0	0	0	0	0	0	0	0	0
376	1	79	0	1	1	1	1	1	1	1	1	1	1	1	1	1	1	1	1	1	1	1	1	1	1	1	1	1	1	1	1	1	1	1	1	1	1	1	1	1	1	1	1	1	1	1	1	1	1
377	1	31	0	1	1	1	1	1	1	1	1	1	1	1	1	1	1	1	1	1	1	1	1	1	1	1	1	1	1	1	1	1	0	0	0	0	0	0	0	0	0	0	0	0	0	0	0	0	0
378	1	66	0	1	1	1	1	1	1	1	1	1	1	1	1	1	1	1	1	1	1	1	1	1	1	1	1	1	1	1	1	1	1	1	1	1	1	1	1	1	1	1	1	1	1	1	1	1	1
379	1	76	0	1	1	1	1	1	1	1	1	1	1	1	1	1	1	1	1	1	1	1	1	1	1	1	1	1	1	1	1	1	1	1	1	1	1	1	1	1	1	1	1	1	1	1	1	1	1
380	1	0	0	1	1	1	1	1	0	0	0	0	0	0	0	0	0	0	0	0	0	0	0	0	0	0	0	0	0	0	0	0	0	0	0	0	0	0	0	0	0	0	0	0	0	0	0	0	0
381	1	0	0	1	1	1	1	1	1	0	0	0	0	0	0	0	0	0	0	0	0	0	0	0	0	0	0	0	0	0	0	0	0	0	0	0	0	0	0	0	0	0	0	0	0	0	0	0	0
382	1	65	0	1	1	1	1	1	1	1	1	1	1	1	1	1	1	1	1	1	1	1	1	1	1	1	1	1	1	1	1	1	1	1	1	1	1	1	1	1	1	1	1	1	1	1	1	1	1
383	1	42	0	1	1	1	1	1	1	1	1	1	1	1	1	1	1	1	1	1	1	1	1	1	1	1	1	1	1	1	1	1	1	1	1	1	1	1	1	1	1	1	1	0	0	0	0	0	0
384	1	61	0	1	1	1	1	1	1	1	1	1	1	1	1	1	1	1	1	1	1	1	1	1	1	1	1	1	1	1	1	1	1	1	1	1	1	1	1	1	1	1	1	1	1	1	1	1	1
385	1	57	0	1	1	1	1	1	1	1	1	1	1	1	1	1	1	1	1	1	1	1	1	1	1	1	1	1	1	1	1	1	1	1	1	1	1	1	1	1	1	1	1	1	1	1	1	1	1
386	1	0	0	1	1	1	1	1	1	1	1	1	1	1	1	1	1	1	1	1	1	1	1	1	1	1	1	1	1	1	1	1	1	1	1	1	1	1	1	1	1	1	0	0	0	0	0	0	0
387	1	36	0	1	1	1	1	1	1	1	1	1	1	1	1	1	1	1	1	1	1	1	1	1	1	1	1	1	1	1	1	1	1	1	1	1	1	0	0	0	0	0	0	0	0	0	0	0	0
388	1	57	0	1	1	1	1	1	1	1	1	1	1	1	1	1	1	1	1	1	1	1	1	1	1	1	1	1	1	1	1	1	1	1	1	1	1	1	1	1	1	1	1	1	1	1	1	1	1
389	1	66	0	1	1	1	1	1	1	1	1	1	1	1	1	1	1	1	1	1	1	1	1	1	1	1	1	1	1	1	1	1	1	1	1	1	1	1	1	1	1	1	1	1	1	1	1	1	1
390	1	67	0	1	1	1	1	1	1	1	1	1	1	1	1	1	1	1	1	1	1	1	1	1	1	1	1	1	1	1	1	1	1	1	1	1	1	1	1	1	1	1	1	1	1	1	1	1	1
391	1	42	0	1	1	1	1	1	1	1	1	1	1	1	1	1	1	1	1	1	1	1	1	1	1	1	1	1	1	1	1	1	1	1	1	1	1	1	1	1	1	1	1	0	0	0	0	0	0
392	1	61	0	1	1	1	1	1	1	1	1	1	1	1	1	1	1	1	1	1	1	1	1	1	1	1	1	1	1	1	1	1	1	1	1	1	1	1	1	1	1	1	1	1	1	1	1	1	1
393	1	11	0	1	1	1	1	1	1	1	1	1	0	0	0	0	0	0	0	0	0	0	0	0	0	0	0	0	0	0	0	0	0	0	0	0	0	0	0	0	0	0	0	0	0	0	0	0	0
394	1	59	0	1	1	1	1	1	1	1	1	1	1	1	1	1	1	1	1	1	1	1	1	1	1	1	1	1	1	1	1	1	1	1	1	1	1	1	1	1	1	1	1	1	1	1	1	1	1
395	1	55	0	1	1	1	1	1	1	1	1	1	1	1	1	1	1	1	1	1	1	1	1	1	1	1	1	1	1	1	1	1	1	1	1	1	1	1	1	1	1	1	1	1	1	1	1	1	1
396	1	49	0	1	1	1	1	1	1	1	1	1	1	1	1	1	1	1	1	1	1	1	1	1	1	1	1	1	1	1	1	1	1	1	1	1	1	1	1	1	1	1	1	1	1	1	1	1	1
397	1	60	0	1	1	1	1	1	1	1	1	1	1	1	1	1	1	1	1	1	1	1	1	1	1	1	1	1	1	1	1	1	1	1	1	1	1	1	1	1	1	1	1	1	1	1	1	1	1
398	1	23	0	1	1	1	1	1	1	1	1	1	1	1	1	1	1	1	1	1	1	1	1	1	0	0	0	0	0	0	0	0	0	0	0	0	0	0	0	0	0	0	0	0	0	0	0	0	0
399	1	13	0	1	1	1	1	1	1	1	1	1	1	1	0	0	0	0	0	0	0	0	0	0	0	0	0	0	0	0	0	0	0	0	0	0	0	0	0	0	0	0	0	0	0	0	0	0	0
400	1	66	0	1	1	1	1	1	1	1	1	1	1	1	1	1	1	1	1	1	1	1	1	1	1	1	1	1	1	1	1	1	1	1	1	1	1	1	1	1	1	1	1	1	1	1	1	1	1
[truncated: 48 more columns]

## Sheet: offspring
Fly_ID	Block	Sex	Treatment	Offspring_Week1	Offspring_Week2	Offspring_Week3	Offspring_Week4	Offspring_Week5	Offspring_Week6	Offspring_Week7	Offspring_Week8	Offspring_Week9	Offspring_Week10	Offspring_Week11	Offspring_Week12	Offspring_Week13
1	B1	Male	Same sex	30	21	29	46	45	37	19	43	12	0	NA	NA	NA
2	B1	Female	Same sex	57	41	11	4	4	NA	NA	NA	NA	NA	NA	NA	NA
3	B1	Male	Mixed sex	20	20	36	0	0	NA	NA	NA	NA	NA	NA	NA	NA
4	B1	Male	Same sex	26	13	0	0	0	NA	NA	NA	NA	NA	NA	NA	NA
5	B1	Male	Alone	36	14	0	NA	NA	NA	NA	NA	NA	NA	NA	NA	NA
6	B1	Male	Opposite sex	NA	NA	NA	NA	NA	NA	NA	NA	NA	NA	NA	NA	NA
7	B1	Female	Mixed sex	62	66	53	44	3	NA	NA	NA	NA	NA	NA	NA	NA
8	B1	Female	Alone	64	NA	49	25	35	20	0	NA	NA	NA	NA	NA	NA
9	B1	Male	Mixed sex	29	24	44	0	0	0	NA	NA	NA	NA	NA	NA	NA
10	B1	Female	Opposite sex	43	49	38	15	0	NA	NA	NA	NA	NA	NA	NA	NA
11	B1	Male	Alone	21	24	45	33	50	32	17	44	18	15	0	NA	NA
12	B1	Female	Alone	0	NA	NA	NA	NA	NA	NA	NA	NA	NA	NA	NA	NA
13	B1	Female	Mixed sex	44	64	41	10	1	NA	NA	NA	NA	NA	NA	NA	NA
14	B1	Female	Mixed sex	51	52	51	6	0	NA	NA	NA	NA	NA	NA	NA	NA
15	B1	Female	Opposite sex	53	0	NA	NA	NA	NA	NA	NA	NA	NA	NA	NA	NA
16	B1	Male	Mixed sex	37	12	31	0	0	0	0	NA	NA	NA	NA	NA	NA
17	B1	Male	Opposite sex	24	0	0	0	0	0	NA	NA	NA	NA	NA	NA	NA
18	B1	Female	Alone	77	64	49	31	0	0	0	0	NA	NA	NA	NA	NA
19	B1	Female	Mixed sex	64	84	72	59	51	13	NA	NA	NA	NA	NA	NA	NA
20	B1	Male	Same sex	28	14	40	36	46	29	32	62	12	0	0	NA	NA
21	B1	Female	Mixed sex	56	11	5	0	NA	NA	NA	NA	NA	NA	NA	NA	NA
22	B1	Male	Alone	33	24	50	32	42	17	21	2	0	0	NA	NA	NA
23	B1	Female	Same sex	55	79	60	47	30	33	40	19	NA	NA	NA	NA	NA
24	B1	Female	Opposite sex	74	62	54	41	6	0	0	NA	NA	NA	NA	NA	NA
25	B1	Male	Alone	0	0	0	0	0	0	NA	NA	NA	NA	NA	NA	NA
26	B1	Male	Same sex	25	0	55	46	0	NA	NA	NA	NA	NA	NA	NA	NA
27	B1	Female	Mixed sex	68	56	53	42	24	0	NA	NA	NA	NA	NA	NA	NA
28	B1	Female	Mixed sex	79	63	79	56	40	13	0	NA	NA	NA	NA	NA	NA
29	B1	Female	Alone	29	0	NA	NA	NA	NA	NA	NA	NA	NA	NA	NA	NA
30	B1	Female	Same sex	72	65	57	53	69	23	8	0	NA	NA	NA	NA	NA
31	B1	Female	Alone	41	54	62	52	52	16	30	0	NA	NA	NA	NA	NA
32	B1	Male	Same sex	21	14	52	30	13	30	21	NA	NA	NA	NA	NA	NA
33	B1	Male	Alone	29	21	45	34	24	42	18	52	19	0	0	0	NA
34	B1	Female	Opposite sex	61	73	69	62	54	NA	NA	NA	NA	NA	NA	NA	NA
35	B1	Female	Opposite sex	59	61	0	NA	NA	NA	NA	NA	NA	NA	NA	NA	NA
36	B1	Female	Mixed sex	75	72	86	54	52	0	NA	NA	NA	NA	NA	NA	NA
37	B1	Male	Same sex	25	6	46	36	40	42	11	64	NA	NA	NA	NA	NA
38	B1	Male	Alone	6	0	0	0	0	0	0	NA	NA	NA	NA	NA	NA
39	B1	Male	Opposite sex	23	0	0	0	0	0	0	NA	NA	NA	NA	NA	NA
40	B1	Female	Same sex	76	61	62	57	12	0	0	NA	NA	NA	NA	NA	NA
41	B1	Female	Mixed sex	66	38	4	NA	NA	NA	NA	NA	NA	NA	NA	NA	NA
42	B1	Female	Alone	NA	NA	NA	NA	NA	NA	NA	NA	NA	NA	NA	NA	NA
43	B1	Male	Mixed sex	29	9	40	0	0	0	0	NA	NA	NA	NA	NA	NA
44	B1	Male	Mixed sex	0	0	NA	NA	NA	NA	NA	NA	NA	NA	NA	NA	NA
45	B1	Male	Opposite sex	19	22	29	0	0	0	NA	NA	NA	NA	NA	NA	NA
46	B1	Female	Mixed sex	72	52	51	37	42	10	NA	NA	NA	NA	NA	NA	NA
47	B1	Female	Alone	57	54	69	34	57	26	21	2	0	0	NA	NA	NA
48	B1	Male	Mixed sex	25	44	39	19	3	0	NA	NA	NA	NA	NA	NA	NA
49	B1	Male	Mixed sex	17	0	0	0	0	0	NA	NA	NA	NA	NA	NA	NA
50	B1	Male	Alone	36	28	47	29	36	50	0	0	0	0	0	NA	NA
51	B1	Male	Mixed sex	NA	NA	NA	NA	NA	NA	NA	NA	NA	NA	NA	NA	NA
52	B1	Female	Same sex	41	56	29	12	11	8	0	NA	NA	NA	NA	NA	NA
53	B1	Male	Same sex	28	21	38	0	0	0	0	0	NA	NA	NA	NA	NA
54	B1	Male	Opposite sex	18	17	0	19	0	0	21	0	42	NA	NA	NA	NA
55	B1	Male	Alone	34	27	34	24	0	0	NA	NA	NA	NA	NA	NA	NA
56	B1	Female	Opposite sex	45	45	34	20	0	0	NA	NA	NA	NA	NA	NA	NA
57	B1	Male	Alone	3	0	0	0	0	0	0	0	0	NA	NA	NA	NA
58	B1	Male	Mixed sex	24	21	46	27	56	38	31	NA	NA	NA	NA	NA	NA
59	B1	Female	Same sex	57	64	53	27	33	3	4	NA	NA	NA	NA	NA	NA
60	B1	Female	Alone	45	23	36	0	NA	NA	NA	NA	NA	NA	NA	NA	NA
61	B1	Male	Mixed sex	0	0	0	NA	0	NA	NA	NA	NA	NA	NA	NA	NA
62	B1	Male	Alone	NA	NA	NA	NA	NA	NA	NA	NA	NA	NA	NA	NA	NA
63	B1	Female	Opposite sex	30	30	37	0	NA	NA	NA	NA	NA	NA	NA	NA	NA
64	B1	Male	Same sex	33	15		NA	NA	NA	NA	NA	NA	NA	NA	NA	NA
65	B1	Male	Opposite sex	0	0	0	0	0	0	0	0	0	NA	NA	NA	NA
66	B1	Female	Alone	NA	0		NA	NA	NA	NA	NA	NA	NA	NA	NA	NA
67	B1	Female	Opposite sex	47	51	5	0	0	0	NA	NA	NA	NA	NA	NA	NA
68	B1	Male	Same sex	24	22	51	14	5	52	13	55	0	0	0	NA	NA
69	B1	Female	Same sex	NA	61	NA	NA	NA	NA	NA	NA	NA	NA	NA	NA	NA
70	B1	Male	Opposite sex	21	0	0	0	0	NA	NA	NA	NA	NA	NA	NA	NA
71	B1	Male	Same sex	5	15	42	27	NA	NA	NA	NA	NA	NA	NA	NA	NA
72	B1	Female	Alone	58	82	60	43	11	4	0	NA	NA	NA	NA	NA	NA
73	B1	Female	Opposite sex	60	82	73	NA	15	0	NA	NA	NA	NA	NA	NA	NA
74	B1	Female	Same sex	63	59	76	37	4	NA	NA	NA	NA	NA	NA	NA	NA
75	B1	Male	Opposite sex	NA	NA	NA	NA	NA	NA	NA	NA	NA	NA	NA	NA	NA
76	B1	Female	Opposite sex	77	73	51	0	NA	NA	NA	NA	NA	NA	NA	NA	NA
77	B1	Male	Opposite sex	22	12	43	0	57	45	0	0	NA	NA	NA	NA	NA
78	B1	Female	Same sex	46	79	61	47	23	32	0	0	NA	NA	NA	NA	NA
79	B1	Male	Opposite sex	0	0	0	0	0	0	0	NA	NA	NA	NA	NA	NA
80	B1	Female	Same sex	43	47	10	4	0	0	NA	NA	NA	NA	NA	NA	NA
161	B3	Male	Same sex	54	32	60	0	32	0	0	0	0	NA	NA	NA	NA
162	B3	Male	Mixed sex	48	37	55	42	55	0	0	0	NA	NA	NA	NA	NA
163	B3	Female	Alone	16	90	60	48	29	0	2	0	0	NA	NA	NA	NA
164	B3	Male	Alone	34	0	65	41	39	50	42	15	10	NA	NA	NA	NA
165	B3	Female	Alone	24	38	71	54	29	12	1	0	0	NA	NA	NA	NA
166	B3	Female	Opposite sex	27	61	50	42	17	0	NA	NA	NA	NA	NA	NA	NA
167	B3	Female	Opposite sex	45	75	61	30	0	0	NA	NA	NA	NA	NA	NA	NA
168	B3	Female	Same sex	102	99	54	80	64	52	13	22	0	NA	NA	NA	NA
169	B3	Male	Alone	36	22	33	0	0	0	0	0	NA	NA	NA	NA	NA
170	B3	Male	Opposite sex	49	0	0	0	0	0	NA	NA	NA	NA	NA	NA	NA
171	B3	Female	Mixed sex	69	56	39	NA	NA	NA	NA	NA	NA	NA	NA	NA	NA
172	B3	Female	Same sex	35	97	45	47	10	0	NA	NA	NA	NA	NA	NA	NA
173	B3	Male	Same sex	6	38	44	26	35	41	29	31	51	0	NA	NA	NA
174	B3	Male	Opposite sex	59	21	53	45	34	25	42	15	0	NA	NA	NA	NA
175	B3	Male	Alone	28	18	22	48	55	16	21	NA	NA	NA	NA	NA	NA
176	B3	Male	Mixed sex	47	38	0	0	0	0	NA	NA	NA	NA	NA	NA	NA
177	B3	Male	Alone	0	NA	NA	NA	NA	NA	NA	NA	NA	NA	NA	NA	NA
178	B3	Male	Same sex	53	31	51	44	29	25	15	0	0	NA	NA	NA	NA
179	B3	Male	Opposite sex	41	36	45	34	0	0	0	0	0	NA	NA	NA	NA
180	B3	Male	Alone	40	39	52	47	41	42	21	20	44	0	NA	NA	NA
181	B3	Male	Same sex	52	34	46	47	26	54	32	24	0	NA	NA	NA	NA
182	B3	Female	Same sex	NA	NA	NA	NA	NA	NA	NA	NA	NA	NA	NA	NA	NA
183	B3	Female	Same sex	85	68	30	51	33	13	0	0	NA	NA	NA	NA	NA
184	B3	Female	Alone	59	82	28	53	39	35	0	0	0	NA	NA	NA	NA
185	B3	Male	Mixed sex	36	21	57	52	40	59	NA	NA	NA	NA	NA	NA	NA
186	B3	Male	Mixed sex	54	28	65	52	48	65	17	NA	NA	NA	NA	NA	NA
187	B3	Male	Opposite sex	50	33	15	23	0	0	NA	NA	NA	NA	NA	NA	NA
188	B3	Male	Opposite sex	0	0	0	0	0	0	NA	NA	NA	NA	NA	NA	NA
189	B3	Male	Same sex	43	31	48	44	47	0	0	NA	NA	NA	NA	NA	NA
190	B3	Male	Alone	41	0	0	0	0	0	0	0	0	NA	NA	NA	NA
191	B3	Female	Same sex	34	33	24	17	12	0	NA	NA	NA	NA	NA	NA	NA
192	B3	Male	Same sex	46	19	30	47	41	62	18	14	13	49	NA	NA	NA
193	B3	Female	Same sex	65	84	51	59	11	18	8	6	0	NA	NA	NA	NA
194	B3	Female	Alone	42	89	NA	NA	NA	NA	NA	NA	NA	NA	NA	NA	NA
195	B3	Male	Alone	49	26	49	47	44	51	13	28	NA	NA	NA	NA	NA
196	B3	Male	Opposite sex	44	24	NA	NA	NA	NA	NA	NA	NA	NA	NA	NA	NA
197	B3	Male	Alone	46	38	46	43	45	58	27	31	37	NA	NA	NA	NA
198	B3	Female	Same sex	0	0	0	0	0	NA	NA	NA	NA	NA	NA	NA	NA
199	B3	Female	Opposite sex	98	21	66	70	9	0	0	NA	NA	NA	NA	NA	NA
200	B3	Female	Alone	19	NA	NA	NA	NA	NA	NA	NA	NA	NA	NA	NA	NA
201	B3	Female	Alone	64	86	19	18	0	0	0	0	0	NA	NA	NA	NA
202	B3	Female	Mixed sex	62	64	53	13	0	0	0	NA	NA	NA	NA	NA	NA
203	B3	Male	Mixed sex	46	21	60	51	56	NA	NA	NA	NA	NA	NA	NA	NA
204	B3	Female	Opposite sex	37	45	32	27	20	0	NA	NA	NA	NA	NA	NA	NA
205	B3	Male	Mixed sex	7	34	47	25	0	0	NA	NA	NA	NA	NA	NA	NA
206	B3	Female	Mixed sex	40	53	60	46	33	5	NA	NA	NA	NA	NA	NA	NA
207	B3	Female	Alone	64	78	24	36	0	0	0	0	NA	NA	NA	NA	NA
208	B3	Male	Alone	64	9	NA	NA	NA	NA	NA	NA	NA	NA	NA	NA	NA
209	B3	Male	Mixed sex	56	38	59	40	52	70	NA	NA	NA	NA	NA	NA	NA
210	B3	Female	Opposite sex	58	41	7	NA	NA	NA	NA	NA	NA	NA	NA	NA	NA
211	B3	Female	Opposite sex	73	81	52	2	0	NA	NA	NA	NA	NA	NA	NA	NA
212	B3	Female	Same sex	80	76	NA	NA	NA	NA	NA	NA	NA	NA	NA	NA	NA
213	B3	Female	Mixed sex	12	39	49	14	7	0	NA	NA	NA	NA	NA	NA	NA
214	B3	Female	Opposite sex	54	33	23	0	0	NA	NA	NA	NA	NA	NA	NA	NA
215	B3	Male	Opposite sex	43	38	47	42	0	0	0	NA	NA	NA	NA	NA	NA
216	B3	Female	Mixed sex	59	63	20	0	NA	NA	NA	NA	NA	NA	NA	NA	NA
217	B3	Female	Mixed sex	37	58	27	33	0	0	NA	NA	NA	NA	NA	NA	NA
218	B3	Female	Opposite sex	74	70	40	NA	NA	NA	NA	NA	NA	NA	NA	NA	NA
219	B3	Female	Mixed sex	47	0	0	0	0	NA	NA	NA	NA	NA	NA	NA	NA
220	B3	Male	Mixed sex	0	NA	NA	NA	NA	NA	NA	NA	NA	NA	NA	NA	NA
221	B3	Female	Mixed sex	0	0	0	NA	NA	NA	NA	NA	NA	NA	NA	NA	NA
222	B3	Male	Opposite sex	9	31	49	49	0	0	0	0	0	NA	NA	NA	NA
223	B3	Male	Same sex	46	33	62	30	39	58	15	0	0	NA	NA	NA	NA
224	B3	Male	Same sex	53	16	37	51	51	50	38	41	NA	NA	NA	NA	NA
225	B3	Female	Alone	63	83	25	0	0	NA	NA	NA	NA	NA	NA	NA	NA
226	B3	Male	Opposite sex	37	28	42	42	21	0	0	0	NA	NA	NA	NA	NA
227	B3	Male	Mixed sex	14	21	0	NA	NA	NA	NA	NA	NA	NA	NA	NA	NA
228	B3	Male	Mixed sex	33	30	60	0	0	0	NA	NA	NA	NA	NA	NA	NA
229	B3	Male	Same sex	0	35	0	NA	NA	NA	NA	NA	NA	NA	NA	NA	NA
230	B3	Female	Opposite sex	50	60	36	33	17	6	NA	NA	NA	NA	NA	NA	NA
231	B3	Female	Same sex	62	65	49	9	7	NA	NA	NA	NA	NA	NA	NA	NA
232	B3	Female	Mixed sex	0	0	0	NA	NA	NA	NA	NA	NA	NA	NA	NA	NA
233	B3	Female	Alone	73	43	7	0	0	1	0	NA	NA	NA	NA	NA	NA
234	B3	Male	Alone	59	30	50	48	44	63	19	0	53	35	NA	NA	NA
235	B3	Female	Opposite sex	63	45	18	20	0	NA	NA	NA	NA	NA	NA	NA	NA
236	B3	Female	Mixed sex	24	60	44	NA	NA	NA	NA	NA	NA	NA	NA	NA	NA
237	B3	Male	Same sex	3	0	0	0	0	0	0	NA	NA	NA	NA	NA	NA
238	B3	Female	Alone	73	80	10	37	22	14	11	2	NA	NA	NA	NA	NA
239	B3	Female	Same sex	0	0	0	NA	NA	NA	NA	NA	NA	NA	NA	NA	NA
240	B3	Male	Opposite sex	11	0	0	0	0	0	0	0	0	NA	NA	NA	NA
241	B4	Female	Mixed sex	85	59	51	30	0	NA	NA	NA	NA	NA	NA	NA	NA
242	B4	Male	Same sex	21	34	32	17	22	3	35	14	46	0	0	NA	NA
243	B4	Male	Opposite sex	23	33	38	0	0	0	0	0	0	NA	NA	NA	NA
244	B4	Male	Alone	21	21	26	19	14	6	25	27	0	0	NA	NA	NA
245	B4	Female	Opposite sex	67	74	63	45	3	0	NA	NA	NA	NA	NA	NA	NA
246	B4	Female	Same sex	NA	NA	NA	NA	NA	NA	NA	NA	NA	NA	NA	NA	NA
247	B4	Male	Same sex	34	24	41	7	8	0	31	0	NA	NA	NA	NA	NA
248	B4	Male	Opposite sex	17	0	0	0	0	0	0	0	0	0	NA	NA	NA
249	B4	Female	Same sex	83	70	50	26	33	11	NA	NA	NA	NA	NA	NA	NA
250	B4	Male	Alone	38	17	38	7	39	0	24	11	0	NA	NA	NA	NA
251	B4	Male	Alone	27	33	45	11	31	0	34	32	0	0	NA	NA	NA
252	B4	Male	Opposite sex	28	31	38	0	0	0	0	0	NA	NA	NA	NA	NA
253	B4	Female	Same sex	NA	NA	NA	NA	NA	NA	NA	NA	NA	NA	NA	NA	NA
254	B4	Female	Opposite sex	75	75	51	40	26	NA	NA	NA	NA	NA	NA	NA	NA
255	B4	Male	Opposite sex	28	27	NA	8	31	0	0	0	0	0	NA	NA	NA
256	B4	Male	Mixed sex	38	28	20	5	24	0	NA	NA	NA	NA	NA	NA	NA
257	B4	Male	Alone	34	35	44	10	27	2	25	14	44	0	NA	NA	NA
258	B4	Female	Opposite sex	60	66	58	19	0	0	0	0	NA	NA	NA	NA	NA
259	B4	Female	Alone	53	71	77	37	62	NA	NA	NA	NA	NA	NA	NA	NA
260	B4	Female	Mixed sex	85	63	68	43	54	25	12	7	0	NA	NA	NA	NA
261	B4	Female	Alone	89	83	30	59	21	0	0	0	NA	NA	NA	NA	NA
262	B4	Male	Opposite sex	32	31	36	0	0	0	NA	NA	NA	NA	NA	NA	NA
263	B4	Female	Mixed sex	79	65	31	11	16	3	NA	NA	NA	NA	NA	NA	NA
264	B4	Male	Alone	17	37	40	13	27	20	24	22	53	0	0	0	NA
265	B4	Female	Mixed sex	84	62	25	2	0	0	NA	NA	NA	NA	NA	NA	NA
266	B4	Female	Alone	103	57	90	59	35	10	1	NA	0	0	0	NA	NA
267	B4	Male	Mixed sex	24	25	38	NA	NA	NA	NA	NA	NA	NA	NA	NA	NA
268	B4	Male	Alone	31	31	33	0	10	11	45	23	44	0	NA	NA	NA
269	B4	Female	Mixed sex	111	94	61	45	15	NA	NA	NA	NA	NA	NA	NA	NA
270	B4	Male	Same sex	18	24	33	14	17	15	33	25	0	NA	NA	NA	NA
271	B4	Male	Same sex	14	11	30	7	19	10	24	14	0	0	NA	NA	NA
272	B4	Female	Same sex	86	62	64	58	74	40	12	0	NA	NA	NA	NA	NA
273	B4	Female	Alone	56	92	47	45	51	12	0	8	3	NA	NA	NA	NA
274	B4	Male	Alone	13	22	NA	NA	NA	NA	NA	NA	NA	NA	NA	NA	NA
275	B4	Male	Alone	31	26	17	15	24	57	45	39	41	0	0	0	NA
276	B4	Male	Same sex	13	33	33	15	17	18	0	NA	NA	NA	NA	NA	NA
277	B4	Female	Alone	97	82	52	44	31	0	NA	NA	NA	NA	NA	NA	NA
278	B4	Female	Mixed sex	86	86	76	64	0	0	NA	NA	NA	NA	NA	NA	NA
279	B4	Female	Same sex	76	75	35	58	66	64	0	17	0	NA	NA	NA	NA
280	B4	Female	Mixed sex	28	36	28	17	0	0	NA	NA	NA	NA	NA	NA	NA
281	B4	Female	Opposite sex	85	77	0	0	NA	NA	NA	NA	NA	NA	NA	NA	NA
282	B4	Male	Opposite sex	31	22	41	0	NA	NA	NA	NA	NA	NA	NA	NA	NA
283	B4	Male	Same sex	35	33	38	6	28	10	48	14	NA	NA	NA	NA	NA
284	B4	Female	Alone	112	55	81	59	51	45	10	0	NA	NA	NA	NA	NA
285	B4	Male	Mixed sex	0	NA	NA	NA	NA	NA	NA	NA	NA	NA	NA	NA	NA
286	B4	Male	Same sex	21	20	18	13	31	49	29	39	36	NA	NA	NA	NA
287	B4	Male	Alone	0	24	14	11	24	47	24	0	31	31	23	0	NA
288	B4	Male	Opposite sex	0	0	0	0	0	0	0	0	NA	NA	NA	NA	NA
289	B4	Female	Same sex	88	79	1	0	0	0	0	0	0	NA	NA	NA	NA
290	B4	Female	Mixed sex	84	74	55	2	0	NA	NA	NA	NA	NA	NA	NA	NA
291	B4	Female	Alone	18	2	0	0	0	0	NA	NA	NA	NA	NA	NA	NA
292	B4	Female	Opposite sex	93	88	70	15	NA	NA	NA	NA	NA	NA	NA	NA	NA
293	B4	Male	Opposite sex	32	15	14	0	0	NA	NA	NA	NA	NA	NA	NA	NA
294	B4	Female	Opposite sex	109	90	30	33	NA	NA	NA	NA	NA	NA	NA	NA	NA
295	B4	Male	Mixed sex	36	24	22	7	34	47	16	0	0	NA	NA	NA	NA
296	B4	Female	Same sex	72	77	44	25	7	0	0	NA	NA	NA	NA	NA	NA
297	B4	Male	Same sex	0	NA	NA	NA	NA	NA	NA	NA	NA	NA	NA	NA	NA
298	B4	Male	Same sex	31	19	33	5	17	0	0	NA	NA	NA	NA	NA	NA
299	B4	Male	Mixed sex	25	35	41	6	0	0	0	0	NA	NA	NA	NA	NA
300	B4	Female	Opposite sex	71	64	57	50	7	0	NA	NA	NA	NA	NA	NA	NA
301	B4	Male	Same sex	36	26	24	0	0	NA	NA	NA	NA	NA	NA	NA	NA
302	B4	Female	Same sex	120	95	81	46	41	35	2	0	NA	NA	NA	NA	NA
303	B4	Male	Mixed sex	31	23	37	5	19	NA	NA	NA	NA	NA	NA	NA	NA
304	B4	Male	Mixed sex	33	26	40	3	30	NA	NA	NA	NA	NA	NA	NA	NA
305	B4	Female	Alone	20	59	76	25	24	5	0	0	NA	NA	NA	NA	NA
306	B4	Female	Opposite sex	84	88	24	4	0	0	NA	NA	NA	NA	NA	NA	NA
307	B4	Male	Alone	19	29	35	8	29	14	15	19	0	0	0	0	NA
308	B4	Female	Mixed sex	97	78	78	48	43	31	0	NA	NA	NA	NA	NA	NA
309	B4	Male	Mixed sex	36	38	42	0	0	0	0	0	0	NA	NA	NA	NA
310	B4	Female	Opposite sex	81	70	46	23	0	NA	NA	NA	NA	NA	NA	NA	NA
311	B4	Female	Alone	94	53	67	40	23	13	4	0	NA	NA	NA	NA	NA
312	B4	Female	Mixed sex	99	85	104	23	65	13	NA	NA	NA	NA	NA	NA	NA
313	B4	Male	Opposite sex	39	38	32	0	0	0	0	0	0	NA	NA	NA	NA
314	B4	Male	Opposite sex	9	27	0	NA	NA	NA	NA	NA	NA	NA	NA	NA	NA
315	B4	Female	Alone	106	94	60	66	53	38	13	3	0	NA	NA	NA	NA
316	B4	Male	Mixed sex	32	37	40	4	32	0	NA	NA	NA	NA	NA	NA	NA
317	B4	Female	Same sex	94	69	85	33	NA	NA	NA	NA	NA	NA	NA	NA	NA
318	B4	Female	Same sex	103	61	51	28	24	NA	NA	NA	NA	NA	NA	NA	NA
319	B4	Female	Opposite sex	79	49	18	0	0	NA	NA	NA	NA	NA	NA	NA	NA
320	B4	Male	Mixed sex	31	39	34	NA	17	45	NA	NA	NA	NA	NA	NA	NA
321	B5	Female	Opposite sex	65	51	45	13	0	NA	NA	NA	NA	NA	NA	NA	NA
322	B5	Male	Opposite sex	44	47	0	0	NA	NA	NA	NA	NA	NA	NA	NA	NA
323	B5	Male	Mixed sex	39	49	39	34	0	0	0	NA	NA	NA	NA	NA	NA
324	B5	Male	Alone	23	21	31	35	51	33	10	44	NA	NA	NA	NA	NA
325	B5	Female	Same sex	71	65	36	30	22	4	0	0	NA	NA	NA	NA	NA
326	B5	Female	Alone	92	80	38	82	45	33	11	0	NA	NA	NA	NA	NA
327	B5	Female	Mixed sex	78	71	46	29	0	NA	NA	NA	NA	NA	NA	NA	NA
328	B5	Male	Mixed sex	0	6	0	0	0	0	NA	NA	NA	NA	NA	NA	NA
329	B5	Female	Alone	81	75	71	53	34	25	8	0	NA	NA	NA	NA	NA
330	B5	Male	Alone	41	50	38	18	53	6	11	48	2	NA	NA	NA	NA
331	B5	Male	Same sex	NA	NA	NA	NA	NA	NA	NA	NA	NA	NA	NA	NA	NA
332	B5	Female	Alone	85	70	17	49	0	0	0	0	NA	NA	NA	NA	NA
333	B5	Female	Mixed sex	91	78	57	48	6	0	NA	NA	NA	NA	NA	NA	NA
334	B5	Male	Mixed sex	44	64	42	41	0	0	NA	NA	NA	NA	NA	NA	NA
335	B5	Male	Alone	36	0	51	22	51	26	35	37	0	NA	NA	NA	NA
336	B5	Male	Same sex	34	35	0	0	0	0	NA	NA	NA	NA	NA	NA	NA
337	B5	Female	Mixed sex	96	78	41	0	NA	NA	NA	NA	NA	NA	NA	NA	NA
338	B5	Female	Same sex	115	100	84	65	78	15	NA	NA	NA	NA	NA	NA	NA
339	B5	Male	Mixed sex	44	44	41	32	31	0	0	0	NA	NA	NA	NA	NA
340	B5	Male	Same sex	37	23	44	20	35	33	29	0	NA	NA	NA	NA	NA
341	B5	Male	Same sex	42	53	34	20	50	26	9	52	0	0	NA	NA	NA
342	B5	Female	Mixed sex	77	54	54	1	0	NA	NA	NA	NA	NA	NA	NA	NA
343	B5	Female	Opposite sex	87	72	53	4	0	0	NA	NA	NA	NA	NA	NA	NA
344	B5	Female	Alone	84	86	71	73	54	28	6	0	0	NA	NA	NA	NA
345	B5	Female	Same sex	65	40	58	47	47	0	NA	NA	NA	NA	NA	NA	NA
346	B5	Female	Opposite sex	69	71	60	0	0	NA	NA	NA	NA	NA	NA	NA	NA
347	B5	Male	Opposite sex	40	22	50	22	0	NA	NA	NA	NA	NA	NA	NA	NA
348	B5	Male	Mixed sex	17	37	0	0	0	NA	NA	NA	NA	NA	NA	NA	NA
349	B5	Female	Alone	100	91	82	66	56	25	15	2	NA	NA	NA	NA	NA
350	B5	Male	Opposite sex	49	15	0	0	0	NA	NA	NA	NA	NA	NA	NA	NA
351	B5	Male	Alone	48	42	40	24	51	NA	NA	NA	NA	NA	NA	NA	NA
352	B5	Male	Same sex	43	25	39	32	NA	17	18	32	0	0	NA	NA	NA
353	B5	Male	Same sex	35	41	44	8	68	35	15	50	30	48	0	NA	NA
354	B5	Female	Opposite sex	100	69	2	NA	NA	NA	NA	NA	NA	NA	NA	NA	NA
355	B5	Female	Same sex	110	94	64	50	48	9	1	0	NA	NA	NA	NA	NA
356	B5	Female	Opposite sex	116	88	3	0	NA	NA	NA	NA	NA	NA	NA	NA	NA
357	B5	Female	Opposite sex	11	0	NA	NA	NA	NA	NA	NA	NA	NA	NA	NA	NA
358	B5	Male	Opposite sex	40	52	37	22	0	0	NA	NA	NA	NA	NA	NA	NA
359	B5	Female	Opposite sex	NA	NA	NA	NA	NA	NA	NA	NA	NA	NA	NA	NA	NA
360	B5	Male	Opposite sex	48	57	38	0	0	0	0	NA	NA	NA	NA	NA	NA
361	B5	Male	Alone	24	26	28	15	31	13	0	0	NA	NA	NA	NA	NA
362	B5	Male	Mixed sex	50	53	33	51	5	17	0	NA	NA	NA	NA	NA	NA
363	B5	Male	Same sex	0	NA	NA	NA	NA	NA	NA	NA	NA	NA	NA	NA	NA
364	B5	Female	Mixed sex	66	77	24	49	24	0	0	NA	NA	NA	NA	NA	NA
365	B5	Male	Opposite sex	0	0	NA	NA	NA	NA	NA	NA	NA	NA	NA	NA	NA
366	B5	Female	Opposite sex	83	76	0	6	0	NA	NA	NA	NA	NA	NA	NA	NA
367	B5	Female	Mixed sex	91	98	79	63	48	NA	NA	NA	NA	NA	NA	NA	NA
368	B5	Male	Alone	25	43	19	29	0	36	14	47	0	0	NA	NA	NA
369	B5	Male	Opposite sex	32	45	42	0	0	0	0	0	NA	NA	NA	NA	NA
370	B5	Male	Opposite sex	57	0	29	0	49	0	0	0	NA	NA	NA	NA	NA
371	B5	Male	Same sex	11	59	27	0	48	19	19	22	NA	NA	NA	NA	NA
372	B5	Female	Alone	27	22	NA	NA	NA	NA	NA	NA	NA	NA	NA	NA	NA
373	B5	Male	Same sex	0	35	27	18	28	17	27	54	34	0	0	NA	NA
374	B5	Male	Same sex	35	43	0	NA	NA	NA	NA	NA	NA	NA	NA	NA	NA
375	B5	Female	Mixed sex	77	85	23	NA	NA	NA	NA	NA	NA	NA	NA	NA	NA
376	B5	Male	Alone	48	60	14	43	50	0	19	0	0	0	NA	NA	NA
377	B5	Male	Alone	48	31	35	29	NA	NA	NA	NA	NA	NA	NA	NA	NA
378	B5	Male	Mixed sex	28	39	47	38	47	2	30	0	NA	NA	NA	NA	NA
379	B5	Female	Alone	84	99	79	57	35	15	0	0	0	0	NA	NA	NA
380	B5	Male	Opposite sex	0	NA	NA	NA	NA	NA	NA	NA	NA	NA	NA	NA	NA
381	B5	Male	Opposite sex	NA	NA	NA	NA	NA	NA	NA	NA	NA	NA	NA	NA	NA
382	B5	Female	Same sex	78	75	61	73	71	37	0	0	NA	NA	NA	NA	NA
383	B5	Female	Opposite sex	87	72	48	56	17	0	NA	NA	NA	NA	NA	NA	NA
384	B5	Male	Alone	29	55	25	19	67	12	0	0	NA	NA	NA	NA	NA
385	B5	Female	Alone	97	76	21	45	16	6	0	NA	NA	NA	NA	NA	NA
386	B5	Male	Mixed sex	45	24	38	47	0	NA	0	NA	NA	NA	NA	NA	NA
387	B5	Male	Mixed sex	27	49	14	24	0	NA	NA	NA	NA	NA	NA	NA	NA
388	B5	Male	Mixed sex	48	74	21	12	16	0	0	NA	NA	NA	NA	NA	NA
389	B5	Female	Same sex	107	69	68	91	40	48	11	10	NA	NA	NA	NA	NA
390	B5	Female	Alone	100	77	49	28	12	3	9	0	0	NA	NA	NA	NA
391	B5	Female	Mixed sex	93	73	33	0	0	0	NA	NA	NA	NA	NA	NA	NA
392	B5	Female	Same sex	89	63	44	63	63	12	12	0	NA	NA	NA	NA	NA
393	B5	Female	Same sex	89	NA	NA	NA	NA	NA	NA	NA	NA	NA	NA	NA	NA
394	B5	Female	Alone	102	97	28	66	49	1	0	0	NA	NA	NA	NA	NA
395	B5	Female	Mixed sex	73	49	53	54	31	12	0	NA	NA	NA	NA	NA	NA
396	B5	Female	Opposite sex	103	62	66	4	0	0	NA	NA	NA	NA	NA	NA	NA
397	B5	Male	Alone	19	59	9	22	0	15	0	0	NA	NA	NA	NA	NA
398	B5	Female	Same sex	0	0	0	NA	NA	NA	NA	NA	NA	NA	NA	NA	NA
399	B5	Female	Mixed sex	35	NA	NA	NA	NA	NA	NA	NA	NA	NA	NA	NA	NA
400	B5	Female	Same sex	46	57	22	43	0	0	0	0	NA	NA	NA	NA	NA

## Sheet: offspring(posthoc)
Fly_ID	Block	Sex	Treatment	1	2	3	4	5	6	7	8	9	10	11	12	13	LRS	Lambda	Treat_1	Treat_3	Treat_6	Treat_7	Treat_10	Total_1	Total_2	Total_3	Total_4	Total_5	Total_6	Total_7	Total_8	Total_9	Total_10	Total_11	Total_12	Total_13	LRS_Total	Early	Mid	Late
1	B1	Male	Same sex	30	21	29	46	45	37	19	43	12	0	NA	NA	NA	282	5.88825	0	0	0	0	0	30	21	29	46	45	37	19	43	12	0	NA	NA	NA	282	80	128	74
2	B1	Female	Same sex	57	41	11	4	4	NA	NA	NA	NA	NA	NA	NA	NA	117	7.8979	39	183	7	NA	NA	96	41	194	4	4	NA	NA	NA	NA	NA	NA	NA	NA	346	331	8	0
3	B1	Male	Mixed sex	20	20	36	0	0	NA	NA	NA	NA	NA	NA	NA	NA	76	5.03859	113	32	0	NA	NA	133	20	68	0	0	NA	NA	NA	NA	NA	NA	NA	NA	221	221	0	0
4	B1	Male	Same sex	26	13	0	0	0	NA	NA	NA	NA	NA	NA	NA	NA	39	5.33271	0	0	0	NA	NA	26	13	0	0	0	NA	NA	NA	NA	NA	NA	NA	NA	39	39	0	0
5	B1	Male	Alone	36	14	0	NA	NA	NA	NA	NA	NA	NA	NA	NA	NA	50	6.18573	0	0	NA	NA	NA	36	14	0	NA	NA	NA	NA	NA	NA	NA	NA	NA	NA	50	50	0	0
6	B1	Male	Opposite sex	NA	NA	NA	NA	NA	NA	NA	NA	NA	NA	NA	NA	NA	0	0	186	NA	NA	NA	NA	NA	NA	NA	NA	NA	NA	NA	NA	NA	NA	NA	NA	NA	186	0	0	0
7	B1	Female	Mixed sex	62	66	53	44	3	NA	NA	NA	NA	NA	NA	NA	NA	228	8.40686	98	24	0	NA	NA	160	66	77	44	3	NA	NA	NA	NA	NA	NA	NA	NA	350	303	47	0
8	B1	Female	Alone	64	NA	49	25	35	20	0	NA	NA	NA	NA	NA	NA	193	8.05064	133	75	31	7	NA	197	NA	124	25	35	51	7	NA	NA	NA	NA	NA	NA	439	321	111	7
9	B1	Male	Mixed sex	29	24	44	0	0	0	NA	NA	NA	NA	NA	NA	NA	97	5.8629	159	120	0	7	NA	188	24	164	0	0	0	NA	NA	NA	NA	NA	NA	NA	383	376	0	0
10	B1	Female	Opposite sex	43	49	38	15	0	NA	NA	NA	NA	NA	NA	NA	NA	145	7.11862	65	6	0	NA	NA	108	49	44	15	0	NA	NA	NA	NA	NA	NA	NA	NA	216	201	15	0
11	B1	Male	Alone	21	24	45	33	50	32	17	44	18	15	0	NA	NA	299	5.24546	0	0	0	0	0	21	24	45	33	50	32	17	44	18	15	0	NA	NA	299	90	115	94
12	B1	Female	Alone	0	NA	NA	NA	NA	NA	NA	NA	NA	NA	NA	NA	NA	0	0	125	NA	NA	NA	NA	125	NA	NA	NA	NA	NA	NA	NA	NA	NA	NA	NA	NA	125	125	0	0
13	B1	Female	Mixed sex	44	64	41	10	1	NA	NA	NA	NA	NA	NA	NA	NA	160	7.317	92	31	0	NA	NA	136	64	72	10	1	NA	NA	NA	NA	NA	NA	NA	NA	283	272	11	0
14	B1	Female	Mixed sex	51	52	51	6	0	NA	NA	NA	NA	NA	NA	NA	NA	160	7.65972	59	27	0	NA	NA	110	52	78	6	0	NA	NA	NA	NA	NA	NA	NA	NA	246	240	6	0
15	B1	Female	Opposite sex	53	0	NA	NA	NA	NA	NA	NA	NA	NA	NA	NA	NA	53	7.28011	67	0	NA	NA	NA	120	0	NA	NA	NA	NA	NA	NA	NA	NA	NA	NA	NA	120	120	0	0
16	B1	Male	Mixed sex	37	12	31	0	0	0	0	NA	NA	NA	NA	NA	NA	80	6.29968	143	0	0	18	NA	180	12	31	0	0	0	18	NA	NA	NA	NA	NA	NA	241	223	0	18
17	B1	Male	Opposite sex	24	0	0	0	0	0	NA	NA	NA	NA	NA	NA	NA	24	4.89898	164	0	0	0	NA	188	0	0	0	0	0	NA	NA	NA	NA	NA	NA	NA	188	188	0	0
18	B1	Female	Alone	77	64	49	31	0	0	0	0	NA	NA	NA	NA	NA	221	9.19664	78	13	0	0	NA	155	64	62	31	0	0	0	0	NA	NA	NA	NA	NA	312	281	31	0
19	B1	Female	Mixed sex	64	84	72	59	51	13	NA	NA	NA	NA	NA	NA	NA	343	8.64739	77	70	55	78	NA	141	84	142	59	51	68	NA	NA	NA	NA	NA	NA	NA	623	367	178	0
20	B1	Male	Same sex	28	14	40	36	46	29	32	62	12	0	0	NA	NA	299	5.65483	0	0	0	0	0	28	14	40	36	46	29	32	62	12	0	0	NA	NA	299	82	111	106
21	B1	Female	Mixed sex	56	11	5	0	NA	NA	NA	NA	NA	NA	NA	NA	NA	72	7.58532	55	13	NA	NA	NA	111	11	18	0	NA	NA	NA	NA	NA	NA	NA	NA	NA	140	140	0	0
22	B1	Male	Alone	33	24	50	32	42	17	21	2	0	0	NA	NA	NA	221	6.19236	0	0	0	0	0	33	24	50	32	42	17	21	2	0	0	NA	NA	NA	221	107	91	23
23	B1	Female	Same sex	55	79	60	47	30	33	40	19	NA	NA	NA	NA	NA	363	8.10872	169	10	84	0	NA	224	79	70	47	30	117	40	19	NA	NA	NA	NA	NA	626	373	194	59
24	B1	Female	Opposite sex	74	62	54	41	6	0	0	NA	NA	NA	NA	NA	NA	237	9.03231	95	59	0	0	NA	169	62	113	41	6	0	0	NA	NA	NA	NA	NA	NA	391	344	47	0
25	B1	Male	Alone	0	0	0	0	0	0	NA	NA	NA	NA	NA	NA	NA	0	0	0	0	0	0	NA	0	0	0	0	0	0	NA	NA	NA	NA	NA	NA	NA	0	0	0	0
26	B1	Male	Same sex	25	0	55	46	0	NA	NA	NA	NA	NA	NA	NA	NA	126	5.2282	0	0	2	NA	NA	25	0	55	46	0	NA	NA	NA	NA	NA	NA	NA	NA	128	80	46	0
27	B1	Female	Mixed sex	68	56	53	42	24	0	NA	NA	NA	NA	NA	NA	NA	243	8.6735	107	41	16	0	NA	175	56	94	42	24	16	NA	NA	NA	NA	NA	NA	NA	407	325	82	0
28	B1	Female	Mixed sex	79	63	79	56	40	13	0	NA	NA	NA	NA	NA	NA	330	9.31394	54	47	83	13	NA	133	63	126	56	40	96	13	NA	NA	NA	NA	NA	NA	527	322	192	13
29	B1	Female	Alone	29	0	NA	NA	NA	NA	NA	NA	NA	NA	NA	NA	NA	29	5.38516	115	0	0	0	NA	144	0	NA	NA	NA	NA	NA	NA	NA	NA	NA	NA	NA	144	144	0	0
30	B1	Female	Same sex	72	65	57	53	69	23	8	0	NA	NA	NA	NA	NA	347	8.94771	50	13	34	43	NA	122	65	70	53	69	57	51	0	NA	NA	NA	NA	NA	487	257	179	51
31	B1	Female	Alone	41	54	62	52	52	16	30	0	NA	NA	NA	NA	NA	307	7.07399	114	3	70	5	NA	155	54	65	52	52	86	35	0	NA	NA	NA	NA	NA	499	274	190	35
32	B1	Male	Same sex	21	14	52	30	13	30	21	NA	NA	NA	NA	NA	NA	181	5.09911	0	0	0	0	NA	21	14	52	30	13	30	21	NA	NA	NA	NA	NA	NA	181	87	73	21
33	B1	Male	Alone	29	21	45	34	24	42	18	52	19	0	0	0	NA	284	5.84062	0	0	0	0	0	29	21	45	34	24	42	18	52	19	0	0	0	NA	284	95	100	89
34	B1	Female	Opposite sex	61	73	69	62	54	NA	NA	NA	NA	NA	NA	NA	NA	319	8.41235	82	5	19	NA	NA	143	73	74	62	54	NA	NA	NA	NA	NA	NA	NA	NA	425	290	116	0
35	B1	Female	Opposite sex	59	61	0	NA	NA	NA	NA	NA	NA	NA	NA	NA	NA	120	8.15361	60	6	NA	NA	NA	119	61	6	NA	NA	NA	NA	NA	NA	NA	NA	NA	NA	186	186	0	0
36	B1	Female	Mixed sex	75	72	86	54	52	0	NA	NA	NA	NA	NA	NA	NA	339	9.16295	40	12	17	0	NA	115	72	98	54	52	17	NA	NA	NA	NA	NA	NA	NA	408	285	123	0
37	B1	Male	Same sex	25	6	46	36	40	42	11	64	NA	NA	NA	NA	NA	270	5.29856	0	0	0	0	0	25	6	46	36	40	42	11	64	NA	NA	NA	NA	NA	270	77	118	75
38	B1	Male	Alone	6	0	0	0	0	0	0	NA	NA	NA	NA	NA	NA	6	2.44949	0	0	0	0	NA	6	0	0	0	0	0	0	NA	NA	NA	NA	NA	NA	6	6	0	0
39	B1	Male	Opposite sex	23	0	0	0	0	0	0	NA	NA	NA	NA	NA	NA	23	4.79583	218	147	0	75	NA	241	0	147	0	0	0	75	NA	NA	NA	NA	NA	NA	463	388	0	75
40	B1	Female	Same sex	76	61	62	57	12	0	0	NA	NA	NA	NA	NA	NA	268	9.13755	91	27	10	92	NA	167	61	89	57	12	10	92	NA	NA	NA	NA	NA	NA	488	317	79	92
41	B1	Female	Mixed sex	66	38	4	NA	NA	NA	NA	NA	NA	NA	NA	NA	NA	108	8.40118	71	16	NA	NA	NA	137	38	20	NA	NA	NA	NA	NA	NA	NA	NA	NA	NA	195	195	0	0
42	B1	Female	Alone	NA	NA	NA	NA	NA	NA	NA	NA	NA	NA	NA	NA	NA	0	0	0	NA	NA	NA	NA	NA	NA	NA	NA	NA	NA	NA	NA	NA	NA	NA	NA	NA	0	0	0	0
43	B1	Male	Mixed sex	29	9	40	0	0	0	0	NA	NA	NA	NA	NA	NA	78	5.64363	94	96	0	6	NA	123	9	136	0	0	0	6	NA	NA	NA	NA	NA	NA	274	268	0	6
44	B1	Male	Mixed sex	0	0	NA	NA	NA	NA	NA	NA	NA	NA	NA	NA	NA	0	0	116	0	NA	NA	NA	116	0	NA	NA	NA	NA	NA	NA	NA	NA	NA	NA	NA	116	116	0	0
45	B1	Male	Opposite sex	19	22	29	0	0	0	NA	NA	NA	NA	NA	NA	NA	70	4.96112	147	164	0	74	NA	166	22	193	0	0	0	NA	NA	NA	NA	NA	NA	NA	455	381	0	0
46	B1	Female	Mixed sex	72	52	51	37	42	10	NA	NA	NA	NA	NA	NA	NA	264	8.86428	157	32	31	27	NA	229	52	83	37	42	41	NA	NA	NA	NA	NA	NA	NA	511	364	120	0
47	B1	Female	Alone	57	54	69	34	57	26	21	2	0	0	NA	NA	NA	320	8.0529	145	82	51	28	0	202	54	151	34	57	77	49	2	0	0	NA	NA	NA	626	407	168	51
48	B1	Male	Mixed sex	25	44	39	19	3	0	NA	NA	NA	NA	NA	NA	NA	130	5.81538	192	116	0	0	NA	217	44	155	19	3	0	NA	NA	NA	NA	NA	NA	NA	438	416	22	0
49	B1	Male	Mixed sex	17	0	0	0	0	0	NA	NA	NA	NA	NA	NA	NA	17	4.12311	101	9	0	0	NA	118	0	9	0	0	0	NA	NA	NA	NA	NA	NA	NA	127	127	0	0
50	B1	Male	Alone	36	28	47	29	36	50	0	0	0	0	0	NA	NA	226	6.45012	0	0	0	0	0	36	28	47	29	36	50	0	0	0	0	0	NA	NA	226	111	115	0
51	B1	Male	Mixed sex	NA	NA	NA	NA	NA	NA	NA	NA	NA	NA	NA	NA	NA	0	0	0	NA	NA	NA	NA	NA	NA	NA	NA	NA	NA	NA	NA	NA	NA	NA	NA	NA	0	0	0	0
52	B1	Female	Same sex	41	56	29	12	11	8	0	NA	NA	NA	NA	NA	NA	157	7.04113	71	23	19	14	NA	112	56	52	12	11	27	14	NA	NA	NA	NA	NA	NA	284	220	50	14
53	B1	Male	Same sex	28	21	38	0	0	0	0	0	NA	NA	NA	NA	NA	87	5.72915	0	0	0	0	NA	28	21	38	0	0	0	0	0	NA	NA	NA	NA	NA	87	87	0	0
54	B1	Male	Opposite sex	18	17	0	19	0	0	21	0	42	NA	NA	NA	NA	117	4.67196	233	141	87	28	0	251	17	141	19	0	87	49	0	42	NA	NA	NA	NA	606	409	106	91
55	B1	Male	Alone	34	27	34	24	0	0	NA	NA	NA	NA	NA	NA	NA	119	6.26672	0	0	0	0	NA	34	27	34	24	0	0	NA	NA	NA	NA	NA	NA	NA	119	95	24	0
56	B1	Female	Opposite sex	45	45	34	20	0	0	NA	NA	NA	NA	NA	NA	NA	144	7.20772	70	43	0	0	NA	115	45	77	20	0	0	NA	NA	NA	NA	NA	NA	NA	257	237	20	0
57	B1	Male	Alone	3	0	0	0	0	0	0	0	0	NA	NA	NA	NA	3	1.73205	0	0	0	0	0	3	0	0	0	0	0	0	0	0	NA	NA	NA	NA	3	3	0	0
58	B1	Male	Mixed sex	24	21	46	27	56	38	31	NA	NA	NA	NA	NA	NA	243	5.44503	164	59	33	3	NA	188	21	105	27	56	71	34	NA	NA	NA	NA	NA	NA	502	314	154	34
59	B1	Female	Same sex	57	64	53	27	33	3	4	NA	NA	NA	NA	NA	NA	241	8.10906	128	43	21	29	NA	185	64	96	27	33	24	33	NA	NA	NA	NA	NA	NA	462	345	84	33
60	B1	Female	Alone	45	23	36	0	NA	NA	NA	NA	NA	NA	NA	NA	NA	104	7.00139	0	17	NA	NA	NA	45	23	53	0	NA	NA	NA	NA	NA	NA	NA	NA	NA	121	121	0	0
61	B1	Male	Mixed sex	0	0	0	0	0	NA	NA	NA	NA	NA	NA	NA	NA	0	0	153	0	0	NA	NA	153	0	0	0	0	NA	NA	NA	NA	NA	NA	NA	NA	153	153	0	0
62	B1	Male	Alone	NA	NA	NA	NA	NA	NA	NA	NA	NA	NA	NA	NA	NA	0	0	0	NA	NA	NA	NA	NA	NA	NA	NA	NA	NA	NA	NA	NA	NA	NA	NA	NA	0	0	0	0
63	B1	Female	Opposite sex	30	30	37	0	NA	NA	NA	NA	NA	NA	NA	NA	NA	97	6.00211	79	4	NA	NA	NA	109	30	41	0	NA	NA	NA	NA	NA	NA	NA	NA	NA	180	180	0	0
64	B1	Male	Same sex	33	15	NA	NA	NA	NA	NA	NA	NA	NA	NA	NA	NA	48	5.95961	0	0	NA	NA	NA	33	15	NA	NA	NA	NA	NA	NA	NA	NA	NA	NA	NA	48	48	0	0
65	B1	Male	Opposite sex	0	0	0	0	0	0	0	0	0	NA	NA	NA	NA	0	0	49	142	0	35	0	49	0	142	0	0	0	35	0	0	NA	NA	NA	NA	226	191	0	35
66	B1	Female	Alone	NA	NA	NA	NA	NA	NA	NA	NA	NA	NA	NA	NA	NA	0	0	15	NA	NA	NA	NA	NA	NA	NA	NA	NA	NA	NA	NA	NA	NA	NA	NA	NA	15	0	0	0
67	B1	Female	Opposite sex	47	51	5	0	0	0	NA	NA	NA	NA	NA	NA	NA	103	7.35056	110	18	0	0	NA	157	51	23	0	0	0	NA	NA	NA	NA	NA	NA	NA	231	231	0	0
68	B1	Male	Same sex	24	22	51	14	5	52	13	55	0	0	0	NA	NA	236	5.46256	0	0	0	0	0	24	22	51	14	5	52	13	55	0	0	0	NA	NA	236	97	71	68
69	B1	Female	Same sex	NA	61	NA	NA	NA	NA	NA	NA	NA	NA	NA	NA	NA	61	3.9365	44	0	NA	NA	NA	44	61	NA	NA	NA	NA	NA	NA	NA	NA	NA	NA	NA	105	105	0	0
70	B1	Male	Opposite sex	21	0	0	0	0	NA	NA	NA	NA	NA	NA	NA	NA	21	4.58258	171	107	0	NA	NA	192	0	107	0	0	NA	NA	NA	NA	NA	NA	NA	NA	299	299	0	0
71	B1	Male	Same sex	5	15	42	27	NA	NA	NA	NA	NA	NA	NA	NA	NA	89	3.60245	0	22	NA	NA	NA	5	15	64	27	NA	NA	NA	NA	NA	NA	NA	NA	NA	111	84	27	0
72	B1	Female	Alone	58	82	60	43	11	4	0	NA	NA	NA	NA	NA	NA	258	8.29657	162	15	50	2	NA	220	82	75	43	11	54	2	NA	NA	NA	NA	NA	NA	487	377	108	2
73	B1	Female	Opposite sex	60	82	73	NA	15	0	NA	NA	NA	NA	NA	NA	NA	230	8.41314	71	66	1	0	NA	131	82	139	NA	15	1	NA	NA	NA	NA	NA	NA	NA	368	352	16	0
74	B1	Female	Same sex	63	59	76	37	4	NA	NA	NA	NA	NA	NA	NA	NA	239	8.43367	77	61	0	NA	NA	140	59	137	37	4	NA	NA	NA	NA	NA	NA	NA	NA	377	336	41	0
75	B1	Male	Opposite sex	NA	NA	NA	NA	NA	NA	NA	NA	NA	NA	NA	NA	NA	0	0	210	NA	NA	NA	NA	210	NA	NA	NA	NA	NA	NA	NA	NA	NA	NA	NA	NA	210	210	0	0
76	B1	Female	Opposite sex	77	73	51	0	NA	NA	NA	NA	NA	NA	NA	NA	NA	201	9.24617	74	5	NA	NA	NA	151	73	56	0	NA	NA	NA	NA	NA	NA	NA	NA	NA	280	280	0	0
77	B1	Male	Opposite sex	22	12	43	0	57	45	0	0	NA	NA	NA	NA	NA	179	5.1082	149	124	147	68	NA	171	12	167	0	57	192	68	0	NA	NA	NA	NA	NA	667	350	249	68
78	B1	Female	Same sex	46	79	61	47	23	32	0	0	NA	NA	NA	NA	NA	288	7.58851	91	16	42	37	NA	137	79	77	47	23	74	37	0	NA	NA	NA	NA	NA	474	293	144	37
79	B1	Male	Opposite sex	0	0	0	0	0	0	0	NA	NA	NA	NA	NA	NA	0	0	115	0	0	120	NA	115	0	0	0	0	0	120	NA	NA	NA	NA	NA	NA	235	115	0	120
80	B1	Female	Same sex	43	47	10	4	0	0	NA	NA	NA	NA	NA	NA	NA	104	7.06169	90	4	0	0	NA	133	47	14	4	0	0	NA	NA	NA	NA	NA	NA	NA	198	194	4	0
161	B3	Male	Same sex	54	32	60	0	32	0	0	0	0	NA	NA	NA	NA	178	7.69302	0	0	0	0	0	54	32	60	0	32	0	0	0	0	NA	NA	NA	NA	178	146	32	0
162	B3	Male	Mixed sex	48	37	55	42	55	0	0	0	NA	NA	NA	NA	NA	237	7.35981	89	144	9	32	NA	137	37	199	42	55	9	32	0	NA	NA	NA	NA	NA	511	373	106	32
163	B3	Female	Alone	16	90	60	48	29	0	2	0	0	NA	NA	NA	NA	245	5.79551	77	77	22	14	0	93	90	137	48	29	22	16	0	0	NA	NA	NA	NA	435	320	99	16
164	B3	Male	Alone	34	0	65	41	39	50	42	15	10	NA	NA	NA	NA	296	6.00258	0	0	0	0	0	34	0	65	41	39	50	42	15	10	NA	NA	NA	NA	296	99	130	67
165	B3	Female	Alone	24	38	71	54	29	12	1	0	0	NA	NA	NA	NA	229	5.75045	99	138	7	9	0	123	38	209	54	29	19	10	0	0	NA	NA	NA	NA	482	370	102	10
166	B3	Female	Opposite sex	27	61	50	42	17	0	NA	NA	NA	NA	NA	NA	NA	197	6.19222	16	73	6	0	NA	43	61	123	42	17	6	NA	NA	NA	NA	NA	NA	NA	292	227	65	0
167	B3	Female	Opposite sex	45	75	61	30	0	0	NA	NA	NA	NA	NA	NA	NA	211	7.49433	30	92	0	0	NA	75	75	153	30	0	0	NA	NA	NA	NA	NA	NA	NA	333	303	30	0
168	B3	Female	Same sex	102	99	54	80	64	52	13	22	0	NA	NA	NA	NA	486	10.5789	72	64	54	13	0	174	99	118	80	64	106	26	22	0	NA	NA	NA	NA	689	391	250	48
169	B3	Male	Alone	36	22	33	0	0	0	0	0	NA	NA	NA	NA	NA	91	6.34707	0	0	0	0	NA	36	22	33	0	0	0	0	0	NA	NA	NA	NA	NA	91	91	0	0
170	B3	Male	Opposite sex	49	0	0	0	0	0	NA	NA	NA	NA	NA	NA	NA	49	7	130	17	0	0	NA	179	0	17	0	0	0	NA	NA	NA	NA	NA	NA	NA	196	196	0	0
171	B3	Female	Mixed sex	69	56	39	NA	NA	NA	NA	NA	NA	NA	NA	NA	NA	164	8.71434	67	121	NA	NA	NA	136	56	160	NA	NA	NA	NA	NA	NA	NA	NA	NA	NA	352	352	0	0
172	B3	Female	Same sex	35	97	45	47	10	0	NA	NA	NA	NA	NA	NA	NA	234	7.0561	63	80	0	0	NA	98	97	125	47	10	0	NA	NA	NA	NA	NA	NA	NA	377	320	57	0
173	B3	Male	Same sex	6	38	44	26	35	41	29	31	51	0	NA	NA	NA	301	4.23326	0	0	0	0	0	6	38	44	26	35	41	29	31	51	0	NA	NA	NA	301	88	102	111
174	B3	Male	Opposite sex	59	21	53	45	34	25	42	15	0	NA	NA	NA	NA	294	7.9121	11	151	61	84	11	70	21	204	45	34	86	126	15	0	NA	NA	NA	NA	612	295	165	141
175	B3	Male	Alone	28	18	22	48	55	16	21	NA	NA	NA	NA	NA	NA	208	5.67243	0	0	0	0	NA	28	18	22	48	55	16	21	NA	NA	NA	NA	NA	NA	208	68	119	21
176	B3	Male	Mixed sex	47	38	0	0	0	0	NA	NA	NA	NA	NA	NA	NA	85	7.22888	115	68	0	0	NA	162	38	68	0	0	0	NA	NA	NA	NA	NA	NA	NA	268	268	0	0
177	B3	Male	Alone	0	NA	NA	NA	NA	NA	NA	NA	NA	NA	NA	NA	NA	0	0	0	NA	NA	NA	NA	0	NA	NA	NA	NA	NA	NA	NA	NA	NA	NA	NA	NA	0	0	0	0
178	B3	Male	Same sex	53	31	51	44	29	25	15	0	0	NA	NA	NA	NA	248	7.61946	0	0	0	0	0	53	31	51	44	29	25	15	0	0	NA	NA	NA	NA	248	135	98	15
179	B3	Male	Opposite sex	41	36	45	34	0	0	0	0	0	NA	NA	NA	NA	156	6.87685	109	177	0	0	18	150	36	222	34	0	0	0	0	0	NA	NA	NA	NA	460	408	34	0
180	B3	Male	Alone	40	39	52	47	41	42	21	20	44	0	NA	NA	NA	346	6.85315	0	0	0	0	0	40	39	52	47	41	42	21	20	44	0	NA	NA	NA	346	131	130	85
181	B3	Male	Same sex	52	34	46	47	26	54	32	24	0	NA	NA	NA	NA	315	7.57674	0	0	0	0	0	52	34	46	47	26	54	32	24	0	NA	NA	NA	NA	315	132	127	56
182	B3	Female	Same sex	NA	NA	NA	NA	NA	NA	NA	NA	NA	NA	NA	NA	NA	0	0	27	NA	NA	NA	NA	NA	NA	NA	NA	NA	NA	NA	NA	NA	NA	NA	NA	NA	27	0	0	0
183	B3	Female	Same sex	85	68	30	51	33	13	0	0	NA	NA	NA	NA	NA	280	9.6155	89	22	23	18	NA	174	68	52	51	33	36	18	0	NA	NA	NA	NA	NA	432	294	120	18
184	B3	Female	Alone	59	82	28	53	39	35	0	0	0	NA	NA	NA	NA	296	8.32773	102	90	57	9	0	161	82	118	53	39	92	9	0	0	NA	NA	NA	NA	554	361	184	9
185	B3	Male	Mixed sex	36	21	57	52	40	59	NA	NA	NA	NA	NA	NA	NA	265	6.39571	21	115	0	0	NA	57	21	172	52	40	59	NA	NA	NA	NA	NA	NA	NA	401	250	151	0
186	B3	Male	Mixed sex	54	28	65	52	48	65	17	NA	NA	NA	NA	NA	NA	329	7.6736	75	106	21	0	NA	129	28	171	52	48	86	17	NA	NA	NA	NA	NA	NA	531	328	186	17
187	B3	Male	Opposite sex	50	33	15	23	0	0	NA	NA	NA	NA	NA	NA	NA	121	7.40194	150	136	11	0	NA	200	33	151	23	0	11	NA	NA	NA	NA	NA	NA	NA	418	384	34	0
188	B3	Male	Opposite sex	0	0	0	0	0	0	NA	NA	NA	NA	NA	NA	NA	0	0	116	13	0	0	NA	116	0	13	0	0	0	NA	NA	NA	NA	NA	NA	NA	129	129	0	0
189	B3	Male	Same sex	43	31	48	44	47	0	0	NA	NA	NA	NA	NA	NA	213	6.97031	0	0	0	0	NA	43	31	48	44	47	0	0	NA	NA	NA	NA	NA	NA	213	122	91	0
190	B3	Male	Alone	41	0	0	0	0	0	0	0	0	NA	NA	NA	NA	41	6.40312	0	0	0	0	0	41	0	0	0	0	0	0	0	0	NA	NA	NA	NA	41	41	0	0
191	B3	Female	Same sex	34	33	24	17	12	0	NA	NA	NA	NA	NA	NA	NA	120	6.3167	34	53	2	0	NA	68	33	77	17	12	2	NA	NA	NA	NA	NA	NA	NA	209	178	31	0
192	B3	Male	Same sex	46	19	30	47	41	62	18	14	13	49	NA	NA	NA	339	7.03304	0	0	0	0	0	46	19	30	47	41	62	18	14	13	49	NA	NA	NA	339	95	150	94
193	B3	Female	Same sex	65	84	51	59	11	18	8	6	0	NA	NA	NA	NA	302	8.6856	99	38	20	15	41	164	84	89	59	11	38	23	6	0	NA	NA	NA	NA	515	337	108	29
194	B3	Female	Alone	42	89	NA	NA	NA	NA	NA	NA	NA	NA	NA	NA	NA	131	7.35528	63	0	NA	NA	NA	105	89	NA	NA	NA	NA	NA	NA	NA	NA	NA	NA	NA	194	194	0	0
195	B3	Male	Alone	49	26	49	47	44	51	13	28	NA	NA	NA	NA	NA	307	7.3214	0	0	0	0	NA	49	26	49	47	44	51	13	28	NA	NA	NA	NA	NA	307	124	142	41
196	B3	Male	Opposite sex	44	24	NA	NA	NA	NA	NA	NA	NA	NA	NA	NA	NA	68	6.89078	163	162	NA	NA	NA	207	24	162	NA	NA	NA	NA	NA	NA	NA	NA	NA	NA	393	393	0	0
197	B3	Male	Alone	46	38	46	43	45	58	27	31	37	NA	NA	NA	NA	371	7.22977	0	0	0	0	0	46	38	46	43	45	58	27	31	37	NA	NA	NA	NA	371	130	146	95
198	B3	Female	Same sex	0	0	0	0	0	NA	NA	NA	NA	NA	NA	NA	NA	0	0	0	89	8	NA	NA	0	0	89	0	0	8	NA	NA	NA	NA	NA	NA	NA	97	89	8	0
199	B3	Female	Opposite sex	98	21	66	70	9	0	0	NA	NA	NA	NA	NA	NA	264	10.0407	16	130	0	0	NA	114	21	196	70	9	0	0	NA	NA	NA	NA	NA	NA	410	331	79	0
200	B3	Female	Alone	19	NA	NA	NA	NA	NA	NA	NA	NA	NA	NA	NA	NA	19	4.3589	36	NA	NA	NA	NA	55	NA	NA	NA	NA	NA	NA	NA	NA	NA	NA	NA	NA	55	55	0	0
201	B3	Female	Alone	64	86	19	18	0	0	0	0	0	NA	NA	NA	NA	187	8.61763	65	29	0	0	0	129	86	48	18	0	0	0	0	0	NA	NA	NA	NA	281	263	18	0
202	B3	Female	Mixed sex	62	64	53	13	0	0	0	NA	NA	NA	NA	NA	NA	192	8.39061	50	105	0	0	NA	112	64	158	13	0	0	0	NA	NA	NA	NA	NA	NA	347	334	13	0
203	B3	Male	Mixed sex	46	21	60	51	56	NA	NA	NA	NA	NA	NA	NA	NA	234	7.09351	100	107	0	NA	NA	146	21	167	51	56	NA	NA	NA	NA	NA	NA	NA	NA	441	334	107	0
204	B3	Female	Opposite sex	37	45	32	27	20	0	NA	NA	NA	NA	NA	NA	NA	161	6.67534	16	68	10	0	NA	53	45	100	27	20	10	NA	NA	NA	NA	NA	NA	NA	255	198	57	0
205	B3	Male	Mixed sex	7	34	47	25	0	0	NA	NA	NA	NA	NA	NA	NA	113	4.23862	15	147	11	0	NA	22	34	194	25	0	11	NA	NA	NA	NA	NA	NA	NA	286	250	36	0
206	B3	Female	Mixed sex	40	53	60	46	33	5	NA	NA	NA	NA	NA	NA	NA	237	6.99639	33	110	32	0	NA	73	53	170	46	33	37	NA	NA	NA	NA	NA	NA	NA	412	296	116	0
207	B3	Female	Alone	64	78	24	36	0	0	0	0	NA	NA	NA	NA	NA	202	8.57222	67	38	14	0	NA	131	78	62	36	0	14	0	0	NA	NA	NA	NA	NA	321	271	50	0
208	B3	Male	Alone	64	9	NA	NA	NA	NA	NA	NA	NA	NA	NA	NA	NA	73	8.06941	0	0	NA	NA	NA	64	9	NA	NA	NA	NA	NA	NA	NA	NA	NA	NA	NA	73	73	0	0
209	B3	Male	Mixed sex	56	38	59	40	52	70	NA	NA	NA	NA	NA	NA	NA	315	7.86652	64	158	0	17	NA	120	38	217	40	52	70	17	NA	NA	NA	NA	NA	NA	554	375	162	17
210	B3	Female	Opposite sex	58	41	7	NA	NA	NA	NA	NA	NA	NA	NA	NA	NA	106	7.95395	10	35	NA	NA	NA	68	41	42	NA	NA	NA	NA	NA	NA	NA	NA	NA	NA	151	151	0	0
211	B3	Female	Opposite sex	73	81	52	2	0	NA	NA	NA	NA	NA	NA	NA	NA	208	9.08558	19	79	0	NA	NA	92	81	131	2	0	NA	NA	NA	NA	NA	NA	NA	NA	306	304	2	0
212	B3	Female	Same sex	80	76	NA	NA	NA	NA	NA	NA	NA	NA	NA	NA	NA	156	9.38601	58	31	NA	NA	NA	138	76	31	NA	NA	NA	NA	NA	NA	NA	NA	NA	NA	245	245	0	0
213	B3	Female	Mixed sex	12	39	49	14	7	0	NA	NA	NA	NA	NA	NA	NA	121	4.74707	23	130	0	NA	NA	35	39	179	14	7	0	NA	NA	NA	NA	NA	NA	NA	274	253	21	0
214	B3	Female	Opposite sex	54	33	23	0	0	NA	NA	NA	NA	NA	NA	NA	NA	110	7.66153	35	73	0	NA	NA	89	33	96	0	0	NA	NA	NA	NA	NA	NA	NA	NA	218	218	0	0
215	B3	Male	Opposite sex	43	38	47	42	0	0	0	NA	NA	NA	NA	NA	NA	170	7.03372	163	202	13	0	NA	206	38	249	42	0	13	0	NA	NA	NA	NA	NA	NA	548	493	55	0
216	B3	Female	Mixed sex	59	63	20	0	NA	NA	NA	NA	NA	NA	NA	NA	NA	142	8.18508	42	53	NA	NA	NA	101	63	73	0	NA	NA	NA	NA	NA	NA	NA	NA	NA	237	237	0	0
217	B3	Female	Mixed sex	37	58	27	33	0	0	NA	NA	NA	NA	NA	NA	NA	155	6.79856	14	94	0	0	NA	51	58	121	33	0	0	NA	NA	NA	NA	NA	NA	NA	263	230	33	0
218	B3	Female	Opposite sex	74	70	40	NA	NA	NA	NA	NA	NA	NA	NA	NA	NA	184	9.06681	19	67	NA	NA	NA	93	70	107	NA	NA	NA	NA	NA	NA	NA	NA	NA	NA	270	270	0	0
219	B3	Female	Mixed sex	47	0	0	0	0	NA	NA	NA	NA	NA	NA	NA	NA	47	6.85565	45	66	0	NA	NA	92	0	66	0	0	NA	NA	NA	NA	NA	NA	NA	NA	158	158	0	0
220	B3	Male	Mixed sex	0	NA	NA	NA	NA	NA	NA	NA	NA	NA	NA	NA	NA	0	0	107	NA	NA	NA	NA	107	NA	NA	NA	NA	NA	NA	NA	NA	NA	NA	NA	NA	107	107	0	0
221	B3	Female	Mixed sex	0	0	0	NA	NA	NA	NA	NA	NA	NA	NA	NA	NA	0	0	2	57	NA	NA	NA	2	0	57	NA	NA	NA	NA	NA	NA	NA	NA	NA	NA	59	59	0	0
222	B3	Male	Opposite sex	9	31	49	49	0	0	0	0	0	NA	NA	NA	NA	138	4.38256	119	110	0	0	0	128	31	159	49	0	0	0	0	0	NA	NA	NA	NA	367	318	49	0
223	B3	Male	Same sex	46	33	62	30	39	58	15	0	0	NA	NA	NA	NA	283	7.20242	0	0	0	0	0	46	33	62	30	39	58	15	0	0	NA	NA	NA	NA	283	141	127	15
224	B3	Male	Same sex	53	16	37	51	51	50	38	41	NA	NA	NA	NA	NA	337	7.47938	0	0	0	0	NA	53	16	37	51	51	50	38	41	NA	NA	NA	NA	NA	337	106	152	79
225	B3	Female	Alone	63	83	25	0	0	NA	NA	NA	NA	NA	NA	NA	NA	171	8.54711	83	59	0	NA	NA	146	83	84	0	0	NA	NA	NA	NA	NA	NA	NA	NA	313	313	0	0
226	B3	Male	Opposite sex	37	28	42	42	21	0	0	0	NA	NA	NA	NA	NA	170	6.5154	178	154	0	0	NA	215	28	196	42	21	0	0	0	NA	NA	NA	NA	NA	502	439	63	0
227	B3	Male	Mixed sex	14	21	0	NA	NA	NA	NA	NA	NA	NA	NA	NA	NA	35	4.34032	37	13	NA	NA	NA	51	21	13	NA	NA	NA	NA	NA	NA	NA	NA	NA	NA	85	85	0	0
228	B3	Male	Mixed sex	33	30	60	0	0	0	NA	NA	NA	NA	NA	NA	NA	123	6.26986	82	147	8	0	NA	115	30	207	0	0	8	NA	NA	NA	NA	NA	NA	NA	360	352	8	0
229	B3	Male	Same sex	0	35	0	NA	NA	NA	NA	NA	NA	NA	NA	NA	NA	35	3.27107	0	0	NA	NA	NA	0	35	0	NA	NA	NA	NA	NA	NA	NA	NA	NA	NA	35	35	0	0
230	B3	Female	Opposite sex	50	60	36	33	17	6	NA	NA	NA	NA	NA	NA	NA	202	7.65089	81	40	25	0	NA	131	60	76	33	17	31	NA	NA	NA	NA	NA	NA	NA	348	267	81	0
231	B3	Female	Same sex	62	65	49	9	7	NA	NA	NA	NA	NA	NA	NA	NA	192	8.3938	44	55	4	NA	NA	106	65	104	9	7	NA	NA	NA	NA	NA	NA	NA	NA	295	275	16	0
232	B3	Female	Mixed sex	0	0	0	NA	NA	NA	NA	NA	NA	NA	NA	NA	NA	0	0	5	107	NA	NA	NA	5	0	107	NA	NA	NA	NA	NA	NA	NA	NA	NA	NA	112	112	0	0
233	B3	Female	Alone	73	43	7	0	0	1	0	NA	NA	NA	NA	NA	NA	124	8.82949	103	61	0	4	NA	176	43	68	0	0	1	4	NA	NA	NA	NA	NA	NA	292	287	1	4
234	B3	Male	Alone	59	30	50	48	44	63	19	0	53	35	NA	NA	NA	401	7.97829	0	0	0	0	0	59	30	50	48	44	63	19	0	53	35	NA	NA	NA	401	139	155	107
235	B3	Female	Opposite sex	63	45	18	20	0	NA	NA	NA	NA	NA	NA	NA	NA	146	8.29007	34	47	0	NA	NA	97	45	65	20	0	NA	NA	NA	NA	NA	NA	NA	NA	227	207	20	0
236	B3	Female	Mixed sex	24	60	44	NA	NA	NA	NA	NA	NA	NA	NA	NA	NA	128	5.9446	95	78	NA	NA	NA	119	60	122	NA	NA	NA	NA	NA	NA	NA	NA	NA	NA	301	301	0	0
237	B3	Male	Same sex	3	0	0	0	0	0	0	NA	NA	NA	NA	NA	NA	3	1.73205	0	0	0	0	NA	3	0	0	0	0	0	0	NA	NA	NA	NA	NA	NA	3	3	0	0
238	B3	Female	Alone	73	80	10	37	22	14	11	2	NA	NA	NA	NA	NA	249	9.0559	118	89	43	31	NA	191	80	99	37	22	57	42	2	NA	NA	NA	NA	NA	530	370	116	44
239	B3	Female	Same sex	0	0	0	NA	NA	NA	NA	NA	NA	NA	NA	NA	NA	0	0	0	0	NA	NA	NA	0	0	0	NA	NA	NA	NA	NA	NA	NA	NA	NA	NA	0	0	0	0
240	B3	Male	Opposite sex	11	0	0	0	0	0	0	0	0	NA	NA	NA	NA	11	3.31662	169	0	16	0	0	180	0	0	0	0	16	0	0	0	NA	NA	NA	NA	196	180	16	0
241	B4	Female	Mixed sex	85	59	51	30	0	NA	NA	NA	NA	NA	NA	NA	NA	225	9.5786	37	128	0	NA	NA	122	59	179	30	0	NA	NA	NA	NA	NA	NA	NA	NA	390	360	30	0
242	B4	Male	Same sex	21	34	32	17	22	3	35	14	46	0	0	NA	NA	224	5.34926	0	0	0	0	0	21	34	32	17	22	3	35	14	46	0	0	NA	NA	224	87	42	95
243	B4	Male	Opposite sex	23	33	38	0	0	0	0	0	0	NA	NA	NA	NA	94	5.50049	128	181	0	0	0	151	33	219	0	0	0	0	0	0	NA	NA	NA	NA	403	403	0	0
244	B4	Male	Alone	21	21	26	19	14	6	25	27	0	0	NA	NA	NA	159	5.12384	0	0	0	0	0	21	21	26	19	14	6	25	27	0	0	NA	NA	NA	159	68	39	52
245	B4	Female	Opposite sex	67	74	63	45	3	0	NA	NA	NA	NA	NA	NA	NA	252	8.73849	82	97	2	0	NA	149	74	160	45	3	2	NA	NA	NA	NA	NA	NA	NA	433	383	50	0
246	B4	Female	Same sex	NA	NA	NA	NA	NA	NA	NA	NA	NA	NA	NA	NA	NA	0	0	0	NA	NA	NA	NA	NA	NA	NA	NA	NA	NA	NA	NA	NA	NA	NA	NA	NA	0	0	0	0
247	B4	Male	Same sex	34	24	41	7	8	0	31	0	NA	NA	NA	NA	NA	145	6.23971	0	0	0	0	NA	34	24	41	7	8	0	31	0	NA	NA	NA	NA	NA	145	99	15	31
248	B4	Male	Opposite sex	17	0	0	0	0	0	0	0	0	0	NA	NA	NA	17	4.12311	44	0	0	0	0	61	0	0	0	0	0	0	0	0	0	NA	NA	NA	61	61	0	0
249	B4	Female	Same sex	83	70	50	26	33	11	NA	NA	NA	NA	NA	NA	NA	273	9.53546	30	76	16	3	NA	113	70	126	26	33	27	3	NA	NA	NA	NA	NA	NA	398	309	86	3
250	B4	Male	Alone	38	17	38	7	39	0	24	11	0	NA	NA	NA	NA	174	6.44967	0	0	0	0	0	38	17	38	7	39	0	24	11	0	NA	NA	NA	NA	174	93	46	35
251	B4	Male	Alone	27	33	45	11	31	0	34	32	0	0	NA	NA	NA	213	5.836	0	0	0	0	0	27	33	45	11	31	0	34	32	0	0	NA	NA	NA	213	105	42	66
252	B4	Male	Opposite sex	28	31	38	0	0	0	0	0	NA	NA	NA	NA	NA	97	5.86439	75	207	0	0	NA	103	31	245	0	0	0	0	0	NA	NA	NA	NA	NA	379	379	0	0
253	B4	Female	Same sex	NA	NA	NA	NA	NA	NA	NA	NA	NA	NA	NA	NA	NA	0	0	0	NA	NA	NA	NA	NA	NA	NA	NA	NA	NA	NA	NA	NA	NA	NA	NA	NA	0	0	0	0
254	B4	Female	Opposite sex	75	75	51	40	26	NA	NA	NA	NA	NA	NA	NA	NA	267	9.1572	47	92	32	NA	NA	122	75	143	40	26	32	NA	NA	NA	NA	NA	NA	NA	438	340	98	0
255	B4	Male	Opposite sex	28	27	NA	8	31	0	0	0	0	0	NA	NA	NA	94	5.72598	94	204	98	9	0	122	27	204	8	31	98	9	0	0	0	NA	NA	NA	499	353	137	9
256	B4	Male	Mixed sex	38	28	20	5	24	0	NA	NA	NA	NA	NA	NA	NA	115	6.5406	16	65	0	0	NA	54	28	85	5	24	0	NA	NA	NA	NA	NA	NA	NA	196	167	29	0
257	B4	Male	Alone	34	35	44	10	27	2	25	14	44	0	NA	NA	NA	235	6.37413	0	0	0	0	0	34	35	44	10	27	2	25	14	44	0	NA	NA	NA	235	113	39	83
258	B4	Female	Opposite sex	60	66	58	19	0	0	0	0	NA	NA	NA	NA	NA	203	8.29645	9	69	0	0	NA	69	66	127	19	0	0	0	0	NA	NA	NA	NA	NA	281	262	19	0
259	B4	Female	Alone	53	71	77	37	62	NA	NA	NA	NA	NA	NA	NA	NA	300	7.95206	59	116	14	NA	NA	112	71	193	37	62	14	NA	NA	NA	NA	NA	NA	NA	489	376	113	0
260	B4	Female	Mixed sex	85	63	68	43	54	25	12	7	0	NA	NA	NA	NA	357	9.60975	5	91	72	21	0	90	63	159	43	54	97	33	7	0	NA	NA	NA	NA	546	312	194	40
261	B4	Female	Alone	89	83	30	59	21	0	0	0	NA	NA	NA	NA	NA	282	9.88759	101	66	5	0	NA	190	83	96	59	21	5	0	0	NA	NA	NA	NA	NA	454	369	85	0
262	B4	Male	Opposite sex	32	31	36	0	0	0	NA	NA	NA	NA	NA	NA	NA	99	6.16265	132	223	0	0	NA	164	31	259	0	0	0	NA	NA	NA	NA	NA	NA	NA	454	454	0	0
263	B4	Female	Mixed sex	79	65	31	11	16	3	NA	NA	NA	NA	NA	NA	NA	205	9.29349	46	145	4	0	NA	125	65	176	11	16	7	NA	NA	NA	NA	NA	NA	NA	400	366	34	0
264	B4	Male	Alone	17	37	40	13	27	20	24	22	53	0	0	0	NA	253	5.09417	0	0	0	0	0	17	37	40	13	27	20	24	22	53	0	0	0	NA	253	94	60	99
265	B4	Female	Mixed sex	84	62	25	2	0	0	NA	NA	NA	NA	NA	NA	NA	173	9.5281	30	57	0	0	NA	114	62	82	2	0	0	NA	NA	NA	NA	NA	NA	NA	260	258	2	0
266	B4	Female	Alone	103	57	90	59	35	10	1	0	0	0	0	NA	NA	355	10.4561	122	85	26	0	0	225	57	175	59	35	36	1	0	0	0	0	NA	NA	588	457	130	1
267	B4	Male	Mixed sex	24	25	38	NA	NA	NA	NA	NA	NA	NA	NA	NA	NA	87	5.46342	50	59	NA	NA	NA	74	25	97	NA	NA	NA	NA	NA	NA	NA	NA	NA	NA	196	196	0	0
268	B4	Male	Alone	31	31	33	0	10	11	45	23	44	0	NA	NA	NA	228	6.0826	0	0	0	0	0	31	31	33	0	10	11	45	23	44	0	NA	NA	NA	228	95	21	112
269	B4	Female	Mixed sex	111	94	61	45	15	NA	NA	NA	NA	NA	NA	NA	NA	326	10.9599	67	105	14	NA	NA	178	94	166	45	15	14	NA	NA	NA	NA	NA	NA	NA	512	438	74	0
270	B4	Male	Same sex	18	24	33	14	17	15	33	25	0	NA	NA	NA	NA	179	4.93647	0	0	0	0	0	18	24	33	14	17	15	33	25	0	NA	NA	NA	NA	179	75	46	58
271	B4	Male	Same sex	14	11	30	7	19	10	24	14	0	0	NA	NA	NA	129	4.28464	0	0	0	0	0	14	11	30	7	19	10	24	14	0	0	NA	NA	NA	129	55	36	38
272	B4	Female	Same sex	86	62	64	58	74	40	12	0	NA	NA	NA	NA	NA	396	9.65314	57	83	75	21	NA	143	62	147	58	74	115	33	0	NA	NA	NA	NA	NA	632	352	247	33
273	B4	Female	Alone	56	92	47	45	51	12	0	8	3	NA	NA	NA	NA	314	8.24285	99	112	95	7	0	155	92	159	45	51	107	7	8	3	NA	NA	NA	NA	627	406	203	18
274	B4	Male	Alone	13	22	NA	NA	NA	NA	NA	NA	NA	NA	NA	NA	NA	35	4.26172	0	0	NA	NA	NA	13	22	NA	NA	NA	NA	NA	NA	NA	NA	NA	NA	NA	35	35	0	0
275	B4	Male	Alone	31	26	17	15	24	57	45	39	41	0	0	0	NA	295	5.99242	0	0	0	0	0	31	26	17	15	24	57	45	39	41	0	0	0	NA	295	74	96	125
276	B4	Male	Same sex	13	33	33	15	17	18	0	NA	NA	NA	NA	NA	NA	129	4.66671	0	0	0	0	NA	13	33	33	15	17	18	0	NA	NA	NA	NA	NA	NA	129	79	50	0
277	B4	Female	Alone	97	82	52	44	31	0	NA	NA	NA	NA	NA	NA	NA	306	10.2722	113	121	19	2	NA	210	82	173	44	31	19	2	NA	NA	NA	NA	NA	NA	561	465	94	2
278	B4	Female	Mixed sex	86	86	76	64	0	0	NA	NA	NA	NA	NA	NA	NA	312	9.78039	53	118	0	0	NA	139	86	194	64	0	0	NA	NA	NA	NA	NA	NA	NA	483	419	64	0
279	B4	Female	Same sex	76	75	35	58	66	64	0	17	0	NA	NA	NA	NA	391	9.20053	26	36	29	3	0	102	75	71	58	66	93	3	17	0	NA	NA	NA	NA	485	248	217	20
280	B4	Female	Mixed sex	28	36	28	17	0	0	NA	NA	NA	NA	NA	NA	NA	109	5.91359	9	58	0	0	NA	37	36	86	17	0	0	NA	NA	NA	NA	NA	NA	NA	176	159	17	0
281	B4	Female	Opposite sex	85	77	0	0	NA	NA	NA	NA	NA	NA	NA	NA	NA	162	9.64288	72	25	NA	NA	NA	157	77	25	0	NA	NA	NA	NA	NA	NA	NA	NA	NA	259	259	0	0
282	B4	Male	Opposite sex	31	22	41	0	NA	NA	NA	NA	NA	NA	NA	NA	NA	94	5.98502	161	199	NA	NA	NA	192	22	240	0	NA	NA	NA	NA	NA	NA	NA	NA	NA	454	454	0	0
283	B4	Male	Same sex	35	33	38	6	28	10	48	14	NA	NA	NA	NA	NA	212	6.41186	0	0	0	0	NA	35	33	38	6	28	10	48	14	NA	NA	NA	NA	NA	212	106	44	62
284	B4	Female	Alone	112	55	81	59	51	45	10	0	NA	NA	NA	NA	NA	413	10.8538	58	69	52	18	NA	170	55	150	59	51	97	28	0	NA	NA	NA	NA	NA	610	375	207	28
285	B4	Male	Mixed sex	0	NA	NA	NA	NA	NA	NA	NA	NA	NA	NA	NA	NA	0	0	2	NA	NA	NA	NA	2	NA	NA	NA	NA	NA	NA	NA	NA	NA	NA	NA	NA	2	2	0	0
286	B4	Male	Same sex	21	20	18	13	31	49	29	39	36	NA	NA	NA	NA	256	5.07916	0	0	0	0	0	21	20	18	13	31	49	29	39	36	NA	NA	NA	NA	256	59	93	104
287	B4	Male	Alone	0	24	14	11	24	47	24	0	31	31	23	0	NA	206	3.139	0	0	0	0	0	0	24	14	11	24	47	24	0	31	31	23	0	NA	206	38	82	109
288	B4	Male	Opposite sex	0	0	0	0	0	0	0	0	NA	NA	NA	NA	NA	0	0	0	0	0	0	NA	0	0	0	0	0	0	0	0	NA	NA	NA	NA	NA	0	0	0	0
289	B4	Female	Same sex	88	79	1	0	0	0	0	0	0	NA	NA	NA	NA	168	9.80155	46	37	0	0	9	134	79	38	0	0	0	0	0	0	NA	NA	NA	NA	260	251	0	0
290	B4	Female	Mixed sex	84	74	55	2	0	NA	NA	NA	NA	NA	NA	NA	NA	215	9.60732	74	82	0	NA	NA	158	74	137	2	0	NA	NA	NA	NA	NA	NA	NA	NA	371	369	2	0
291	B4	Female	Alone	18	2	0	0	0	0	NA	NA	NA	NA	NA	NA	NA	20	4.29714	76	0	0	0	NA	94	2	0	0	0	0	NA	NA	NA	NA	NA	NA	NA	96	96	0	0
292	B4	Female	Opposite sex	93	88	70	15	NA	NA	NA	NA	NA	NA	NA	NA	NA	266	10.119	5	108	NA	NA	NA	98	88	178	15	NA	NA	NA	NA	NA	NA	NA	NA	NA	379	364	15	0
293	B4	Male	Opposite sex	32	15	14	0	0	NA	NA	NA	NA	NA	NA	NA	NA	61	5.91087	117	216	0	NA	NA	149	15	230	0	0	NA	NA	NA	NA	NA	NA	NA	NA	394	394	0	0
294	B4	Female	Opposite sex	109	90	30	33	NA	NA	NA	NA	NA	NA	NA	NA	NA	262	10.8435	93	135	NA	NA	NA	202	90	165	33	NA	NA	NA	NA	NA	NA	NA	NA	NA	490	457	33	0
295	B4	Male	Mixed sex	36	24	22	7	34	47	16	0	0	NA	NA	NA	NA	186	6.35412	34	16	30	0	0	70	24	38	7	34	77	16	0	0	NA	NA	NA	NA	266	132	118	16
296	B4	Female	Same sex	72	77	44	25	7	0	0	NA	NA	NA	NA	NA	NA	225	9.00703	16	93	0	0	NA	88	77	137	25	7	0	0	NA	NA	NA	NA	NA	NA	334	302	32	0
297	B4	Male	Same sex	0	NA	NA	NA	NA	NA	NA	NA	NA	NA	NA	NA	NA	0	0	0	NA	NA	NA	NA	0	NA	NA	NA	NA	NA	NA	NA	NA	NA	NA	NA	NA	0	0	0	0
298	B4	Male	Same sex	31	19	33	5	17	0	0	NA	NA	NA	NA	NA	NA	105	5.9312	0	0	0	0	NA	31	19	33	5	17	0	0	NA	NA	NA	NA	NA	NA	105	83	22	0
299	B4	Male	Mixed sex	25	35	41	6	0	0	0	0	NA	NA	NA	NA	NA	107	5.69572	117	144	0	0	NA	142	35	185	6	0	0	0	0	NA	NA	NA	NA	NA	368	362	6	0
300	B4	Female	Opposite sex	71	64	57	50	7	0	NA	NA	NA	NA	NA	NA	NA	249	8.8879	99	86	6	0	NA	170	64	143	50	7	6	NA	NA	NA	NA	NA	NA	NA	440	377	63	0
301	B4	Male	Same sex	36	26	24	0	0	NA	NA	NA	NA	NA	NA	NA	NA	86	6.37709	0	0	0	NA	NA	36	26	24	0	0	NA	NA	NA	NA	NA	NA	NA	NA	86	86	0	0
302	B4	Female	Same sex	120	95	81	46	41	35	2	0	NA	NA	NA	NA	NA	420	11.3589	51	67	34	10	NA	171	95	148	46	41	69	12	0	NA	NA	NA	NA	NA	582	414	156	12
303	B4	Male	Mixed sex	31	23	37	5	19	NA	NA	NA	NA	NA	NA	NA	NA	115	5.99222	99	3	8	NA	NA	130	23	40	5	19	8	NA	NA	NA	NA	NA	NA	NA	225	193	32	0
304	B4	Male	Mixed sex	33	26	40	3	30	NA	NA	NA	NA	NA	NA	NA	NA	132	6.18711	105	79	0	NA	NA	138	26	119	3	30	NA	NA	NA	NA	NA	NA	NA	NA	316	283	33	0
305	B4	Female	Alone	20	59	76	25	24	5	0	0	NA	NA	NA	NA	NA	209	5.72537	0	60	24	12	NA	20	59	136	25	24	29	12	0	NA	NA	NA	NA	NA	305	215	78	12
306	B4	Female	Opposite sex	84	88	24	4	0	0	NA	NA	NA	NA	NA	NA	NA	200	9.66274	26	84	17	0	NA	110	88	108	4	0	17	NA	NA	NA	NA	NA	NA	NA	327	306	21	0
307	B4	Male	Alone	19	29	35	8	29	14	15	19	0	0	0	0	NA	168	5.11092	0	0	0	0	0	19	29	35	8	29	14	15	19	0	0	0	0	NA	168	83	51	34
308	B4	Female	Mixed sex	97	78	78	48	43	31	0	NA	NA	NA	NA	NA	NA	375	10.2658	68	95	51	12	NA	165	78	173	48	43	82	12	NA	NA	NA	NA	NA	NA	601	416	173	12
309	B4	Male	Mixed sex	36	38	42	0	0	0	0	0	0	NA	NA	NA	NA	116	6.54145	144	45	0	0	19	180	38	87	0	0	0	0	0	0	NA	NA	NA	NA	324	305	0	0
310	B4	Female	Opposite sex	81	70	46	23	0	NA	NA	NA	NA	NA	NA	NA	NA	220	9.43217	106	75	0	NA	NA	187	70	121	23	0	NA	NA	NA	NA	NA	NA	NA	NA	401	378	23	0
311	B4	Female	Alone	94	53	67	40	23	13	4	0	NA	NA	NA	NA	NA	294	10.0006	111	70	41	23	NA	205	53	137	40	23	54	27	0	NA	NA	NA	NA	NA	539	395	117	27
312	B4	Female	Mixed sex	99	85	104	23	65	13	NA	NA	NA	NA	NA	NA	NA	389	10.4	101	83	43	0	NA	200	85	187	23	65	56	NA	NA	NA	NA	NA	NA	NA	616	472	144	0
313	B4	Male	Opposite sex	39	38	32	0	0	0	0	0	0	NA	NA	NA	NA	109	6.73413	165	229	NA	NA	NA	204	38	261	0	0	NA	NA	0	0	NA	NA	NA	NA	503	503	0	0
314	B4	Male	Opposite sex	9	27	0	NA	NA	NA	NA	NA	NA	NA	NA	NA	NA	36	3.97415	168	157	NA	NA	NA	177	27	157	NA	NA	NA	NA	NA	NA	NA	NA	NA	NA	361	361	0	0
315	B4	Female	Alone	106	94	60	66	53	38	13	3	0	NA	NA	NA	NA	433	10.7392	173	123	70	4	0	279	94	183	66	53	108	17	3	0	NA	NA	NA	NA	803	556	227	20
316	B4	Male	Mixed sex	32	37	40	4	32	0	NA	NA	NA	NA	NA	NA	NA	145	6.24412	93	63	4	0	NA	125	37	103	4	32	4	NA	NA	NA	NA	NA	NA	NA	305	265	40	0
317	B4	Female	Same sex	94	69	85	33	NA	NA	NA	NA	NA	NA	NA	NA	NA	281	10.0851	64	89	NA	NA	NA	158	69	174	33	NA	NA	NA	NA	NA	NA	NA	NA	NA	434	401	33	0
318	B4	Female	Same sex	103	61	51	28	24	NA	NA	NA	NA	NA	NA	NA	NA	267	10.456	55	12	30	NA	NA	158	61	63	28	24	NA	NA	NA	NA	NA	NA	NA	NA	364	282	52	0
319	B4	Female	Opposite sex	79	49	18	0	0	NA	NA	NA	NA	NA	NA	NA	NA	146	9.19468	54	110	0	NA	NA	133	49	128	0	0	NA	NA	NA	NA	NA	NA	NA	NA	310	310	0	0
320	B4	Male	Mixed sex	31	39	34	NA	17	45	NA	NA	NA	NA	NA	NA	NA	166	6.18184	56	105	0	0	NA	87	39	139	NA	17	45	NA	NA	NA	NA	NA	NA	NA	327	265	62	0
321	B5	Female	Opposite sex	65	51	45	13	0	NA	NA	NA	NA	NA	NA	NA	NA	174	8.46601	14	85	0	NA	NA	79	51	130	13	0	NA	NA	NA	NA	NA	NA	NA	NA	273	260	13	0
322	B5	Male	Opposite sex	44	47	0	0	NA	NA	NA	NA	NA	NA	NA	NA	NA	91	7.11385	126	195	NA	NA	NA	170	47	195	0	NA	NA	NA	NA	NA	NA	NA	NA	NA	412	412	0	0
323	B5	Male	Mixed sex	39	49	39	34	0	0	0	NA	NA	NA	NA	NA	NA	161	6.86115	44	135	0	0	NA	83	49	174	34	0	0	0	NA	NA	NA	NA	NA	NA	340	306	34	0
324	B5	Male	Alone	23	21	31	35	51	33	10	44	NA	NA	NA	NA	NA	248	5.32375	0	0	0	0	NA	23	21	31	35	51	33	10	44	NA	NA	NA	NA	NA	248	75	119	54
325	B5	Female	Same sex	71	65	36	30	22	4	0	0	NA	NA	NA	NA	NA	228	8.87831	45	43	6	3	NA	116	65	79	30	22	10	3	0	NA	NA	NA	NA	NA	325	260	62	3
326	B5	Female	Alone	92	80	38	82	45	33	11	0	NA	NA	NA	NA	NA	381	10.0223	25	3	49	21	NA	117	80	41	82	45	82	32	0	NA	NA	NA	NA	NA	479	238	209	32
327	B5	Female	Mixed sex	78	71	46	29	0	NA	NA	NA	NA	NA	NA	NA	NA	224	9.28527	8	98	0	NA	NA	86	71	144	29	0	NA	NA	NA	NA	NA	NA	NA	NA	330	301	29	0
328	B5	Male	Mixed sex	0	6	0	0	0	0	NA	NA	NA	NA	NA	NA	NA	6	1.81712	34	0	0	0	NA	34	6	0	0	0	0	NA	NA	NA	NA	NA	NA	NA	40	40	0	0
329	B5	Female	Alone	81	75	71	53	34	25	8	0	NA	NA	NA	NA	NA	347	9.47488	58	87	55	14	NA	139	75	158	53	34	80	22	0	NA	NA	NA	NA	NA	561	372	167	22
330	B5	Male	Alone	41	50	38	18	53	6	11	48	2	NA	NA	NA	NA	267	6.99957	0	0	0	0	0	41	50	38	18	53	6	11	48	2	NA	NA	NA	NA	267	129	77	61
331	B5	Male	Same sex	NA	NA	NA	NA	NA	NA	NA	NA	NA	NA	NA	NA	NA	0	0	0	NA	NA	NA	NA	NA	NA	NA	NA	NA	NA	NA	NA	NA	NA	NA	NA	NA	0	0	0	0
332	B5	Female	Alone	85	70	17	49	0	0	0	0	NA	NA	NA	NA	NA	221	9.61855	44	122	0	0	NA	129	70	139	49	0	0	0	0	NA	NA	NA	NA	NA	387	338	49	0
333	B5	Female	Mixed sex	91	78	57	48	6	0	NA	NA	NA	NA	NA	NA	NA	280	9.97216	63	81	0	0	NA	154	78	138	48	6	0	NA	NA	NA	NA	NA	NA	NA	424	370	54	0
334	B5	Male	Mixed sex	44	64	42	41	0	0	NA	NA	NA	NA	NA	NA	NA	191	7.32305	113	21	0	0	NA	157	64	63	41	0	0	NA	NA	NA	NA	NA	NA	NA	325	284	41	0
335	B5	Male	Alone	36	0	51	22	51	26	35	37	0	NA	NA	NA	NA	258	6.1234	0	0	0	0	NA	36	0	51	22	51	26	35	37	0	NA	NA	NA	NA	258	87	99	72
336	B5	Male	Same sex	34	35	0	0	0	0	NA	NA	NA	NA	NA	NA	NA	69	6.29002	0	0	0	0	NA	34	35	0	0	0	0	NA	NA	NA	NA	NA	NA	NA	69	69	0	0
337	B5	Female	Mixed sex	96	78	41	0	NA	NA	NA	NA	NA	NA	NA	NA	NA	215	10.2001	87	111	NA	NA	NA	183	78	152	0	NA	NA	NA	NA	NA	NA	NA	NA	NA	413	413	0	0
338	B5	Female	Same sex	115	100	84	65	78	15	NA	NA	NA	NA	NA	NA	NA	457	11.1661	41	103	8	4	NA	156	100	187	65	78	23	4	NA	NA	NA	NA	NA	NA	613	443	166	4
339	B5	Male	Mixed sex	44	44	41	32	31	0	0	0	NA	NA	NA	NA	NA	192	7.14564	55	63	0	0	NA	99	44	104	32	31	0	0	0	NA	NA	NA	NA	NA	310	247	63	0
340	B5	Male	Same sex	37	23	44	20	35	33	29	0	NA	NA	NA	NA	NA	221	6.45861	0	0	0	0	NA	37	23	44	20	35	33	29	0	NA	NA	NA	NA	NA	221	104	88	29
341	B5	Male	Same sex	42	53	34	20	50	26	9	52	0	0	NA	NA	NA	286	7.08748	0	0	0	0	0	42	53	34	20	50	26	9	52	0	0	NA	NA	NA	286	129	96	61
342	B5	Female	Mixed sex	77	54	54	1	0	NA	NA	NA	NA	NA	NA	NA	NA	186	9.14085	1	76	0	NA	NA	78	54	130	1	0	NA	NA	NA	NA	NA	NA	NA	NA	263	262	1	0
343	B5	Female	Opposite sex	87	72	53	4	0	0	NA	NA	NA	NA	NA	NA	NA	216	9.7443	4	93	2	0	NA	91	72	146	4	0	2	NA	NA	NA	NA	NA	NA	NA	315	309	6	0
344	B5	Female	Alone	84	86	71	73	54	28	6	0	0	NA	NA	NA	NA	402	9.6813	24	101	35	19	0	108	86	172	73	54	63	25	0	0	NA	NA	NA	NA	581	366	190	25
345	B5	Female	Same sex	65	40	58	47	47	0	NA	NA	NA	NA	NA	NA	NA	257	8.4064	17	75	2	0	NA	82	40	133	47	47	2	NA	NA	NA	NA	NA	NA	NA	351	255	96	0
346	B5	Female	Opposite sex	69	71	60	0	0	NA	NA	NA	NA	NA	NA	NA	NA	200	8.82154	1	71	0	NA	NA	70	71	131	0	0	NA	NA	NA	NA	NA	NA	NA	NA	272	272	0	0
347	B5	Male	Opposite sex	40	22	50	22	0	NA	NA	NA	NA	NA	NA	NA	NA	134	6.67053	121	146	0	NA	NA	161	22	196	22	0	NA	NA	NA	NA	NA	NA	NA	NA	401	379	22	0
348	B5	Male	Mixed sex	17	37	0	0	0	NA	NA	NA	NA	NA	NA	NA	NA	54	4.94757	20	0	NA	NA	NA	37	37	0	0	0	NA	NA	NA	NA	NA	NA	NA	NA	74	74	0	0
349	B5	Female	Alone	100	91	82	66	56	25	15	2	NA	NA	NA	NA	NA	437	10.4646	52	130	81	5	NA	152	91	212	66	56	106	20	2	NA	NA	NA	NA	NA	705	455	228	22
350	B5	Male	Opposite sex	49	15	0	0	0	NA	NA	NA	NA	NA	NA	NA	NA	64	7.14831	104	0	0	NA	NA	153	15	0	0	0	NA	NA	NA	NA	NA	NA	NA	NA	168	168	0	0
351	B5	Male	Alone	48	42	40	24	51	NA	NA	NA	NA	NA	NA	NA	NA	205	7.38241	0	0	0	NA	NA	48	42	40	24	51	NA	NA	NA	NA	NA	NA	NA	NA	205	130	75	0
352	B5	Male	Same sex	43	25	39	32	NA	17	18	32	0	0	NA	NA	NA	206	6.89528	0	0	0	0	0	43	25	39	32	NA	17	18	32	0	0	NA	NA	NA	206	107	49	50
353	B5	Male	Same sex	35	41	44	8	68	35	15	50	30	48	0	NA	NA	326	6.51183	0	0	0	0	0	35	41	44	8	68	35	15	50	30	48	0	NA	NA	326	120	111	143
354	B5	Female	Opposite sex	100	69	2	NA	NA	NA	NA	NA	NA	NA	NA	NA	NA	171	10.3295	53	22	NA	NA	NA	153	69	24	NA	NA	NA	NA	NA	NA	NA	NA	NA	NA	246	246	0	0
355	B5	Female	Same sex	110	94	64	50	48	9	1	0	NA	NA	NA	NA	NA	376	10.9174	54	0	23	6	NA	164	94	64	50	48	32	7	0	NA	NA	NA	NA	NA	459	322	130	7
356	B5	Female	Opposite sex	116	88	3	0	NA	NA	NA	NA	NA	NA	NA	NA	NA	207	11.1323	7	0	NA	NA	NA	123	88	3	0	NA	NA	NA	NA	NA	NA	NA	NA	NA	214	214	0	0
357	B5	Female	Opposite sex	11	0	NA	NA	NA	NA	NA	NA	NA	NA	NA	NA	NA	11	3.31662	0	0	NA	NA	NA	11	0	NA	NA	NA	NA	NA	NA	NA	NA	NA	NA	NA	11	11	0	0
358	B5	Male	Opposite sex	40	52	37	22	0	0	NA	NA	NA	NA	NA	NA	NA	151	6.95073	99	127	0	0	NA	139	52	164	22	0	0	NA	NA	NA	NA	NA	NA	NA	377	355	22	0
359	B5	Female	Opposite sex	NA	NA	NA	NA	NA	NA	NA	NA	NA	NA	NA	NA	NA	0	0	0	NA	NA	NA	NA	NA	NA	NA	NA	NA	NA	NA	NA	NA	NA	NA	NA	NA	0	0	0	0
360	B5	Male	Opposite sex	48	57	38	0	0	0	0	NA	NA	NA	NA	NA	NA	143	7.50158	115	94	0	0	NA	163	57	132	0	0	0	0	NA	NA	NA	NA	NA	NA	352	352	0	0
361	B5	Male	Alone	24	26	28	15	31	13	0	0	NA	NA	NA	NA	NA	137	5.46158	0	0	0	0	NA	24	26	28	15	31	13	0	0	NA	NA	NA	NA	NA	137	78	59	0
362	B5	Male	Mixed sex	50	53	33	51	5	17	0	NA	NA	NA	NA	NA	NA	209	7.59407	181	126	0	0	NA	231	53	159	51	5	17	0	NA	NA	NA	NA	NA	NA	516	443	73	0
363	B5	Male	Same sex	0	NA	NA	NA	NA	NA	NA	NA	NA	NA	NA	NA	NA	0	0	35	NA	NA	NA	NA	35	NA	NA	NA	NA	NA	NA	NA	NA	NA	NA	NA	NA	35	35	0	0
364	B5	Female	Mixed sex	66	77	24	49	24	0	0	NA	NA	NA	NA	NA	NA	240	8.67601	33	110	5	0	NA	99	77	134	49	24	5	0	NA	NA	NA	NA	NA	NA	388	310	78	0
365	B5	Male	Opposite sex	0	0	NA	NA	NA	NA	NA	NA	NA	NA	NA	NA	NA	0	0	120	2	NA	NA	NA	120	0	2	NA	NA	NA	NA	NA	NA	NA	NA	NA	NA	122	122	0	0
366	B5	Female	Opposite sex	83	76	0	6	0	NA	NA	NA	NA	NA	NA	NA	NA	165	9.53808	6	51	0	NA	NA	89	76	51	6	0	NA	NA	NA	NA	NA	NA	NA	NA	222	216	6	0
367	B5	Female	Mixed sex	91	98	79	63	48	NA	NA	NA	NA	NA	NA	NA	NA	379	10.0781	17	116	49	NA	NA	108	98	195	63	48	49	NA	NA	NA	NA	NA	NA	NA	561	401	160	0
368	B5	Male	Alone	25	43	19	29	0	36	14	47	0	0	NA	NA	NA	213	5.7614	0	0	0	0	0	25	43	19	29	0	36	14	47	0	0	NA	NA	NA	213	87	65	61
369	B5	Male	Opposite sex	32	45	42	0	0	0	0	0	NA	NA	NA	NA	NA	119	6.33625	127	50	0	0	NA	159	45	92	0	0	0	0	0	NA	NA	NA	NA	NA	296	296	0	0
370	B5	Male	Opposite sex	57	0	29	0	49	0	0	0	NA	NA	NA	NA	NA	135	7.58413	160	138	87	0	NA	217	0	167	0	49	87	0	0	NA	NA	NA	NA	NA	520	384	136	0
371	B5	Male	Same sex	11	59	27	0	48	19	19	22	NA	NA	NA	NA	NA	205	4.9193	0	0	0	0	NA	11	59	27	0	48	19	19	22	NA	NA	NA	NA	NA	205	97	67	41
372	B5	Female	Alone	27	22	NA	NA	NA	NA	NA	NA	NA	NA	NA	NA	NA	49	5.56365	0	0	NA	NA	NA	27	22	NA	NA	NA	NA	NA	NA	NA	NA	NA	NA	NA	49	49	0	0
373	B5	Male	Same sex	0	35	27	18	28	17	27	54	34	0	0	NA	NA	240	3.55259	0	0	0	0	0	0	35	27	18	28	17	27	54	34	0	0	NA	NA	240	62	63	115
374	B5	Male	Same sex	35	43	0	NA	NA	NA	NA	NA	NA	NA	NA	NA	NA	78	6.4546	0	0	NA	NA	NA	35	43	0	NA	NA	NA	NA	NA	NA	NA	NA	NA	NA	78	78	0	0
375	B5	Female	Mixed sex	77	85	23	NA	NA	NA	NA	NA	NA	NA	NA	NA	NA	185	9.29571	18	61	NA	NA	NA	95	85	84	NA	NA	NA	NA	NA	NA	NA	NA	NA	NA	264	264	0	0
376	B5	Male	Alone	48	60	14	43	50	0	19	0	0	0	NA	NA	NA	234	7.50721	0	0	0	0	0	48	60	14	43	50	0	19	0	0	0	NA	NA	NA	234	122	93	19
377	B5	Male	Alone	48	31	35	29	NA	NA	NA	NA	NA	NA	NA	NA	NA	143	7.2797	0	0	NA	NA	NA	48	31	35	29	NA	NA	NA	NA	NA	NA	NA	NA	NA	143	114	29	0
378	B5	Male	Mixed sex	28	39	47	38	47	2	30	0	NA	NA	NA	NA	NA	231	6.00137	29	109	0	26	NA	57	39	156	38	47	2	56	0	NA	NA	NA	NA	NA	395	252	87	56
379	B5	Female	Alone	84	99	79	57	35	15	0	0	0	0	NA	NA	NA	369	9.74942	49	84	8	14	0	133	99	163	57	35	23	14	0	0	0	NA	NA	NA	524	395	115	14
380	B5	Male	Opposite sex	0	NA	NA	NA	NA	NA	NA	NA	NA	NA	NA	NA	NA	0	0	180	NA	NA	NA	NA	180	NA	NA	NA	NA	NA	NA	NA	NA	NA	NA	NA	NA	180	180	0	0
381	B5	Male	Opposite sex	NA	NA	NA	NA	NA	NA	NA	NA	NA	NA	NA	NA	NA	0	0	149	NA	NA	NA	NA	149	NA	NA	NA	NA	NA	NA	NA	NA	NA	NA	NA	NA	149	149	0	0
382	B5	Female	Same sex	78	75	61	73	71	37	0	0	NA	NA	NA	NA	NA	395	9.31935	46	34	27	4	NA	124	75	95	73	71	64	4	0	NA	NA	NA	NA	NA	506	294	208	4
383	B5	Female	Opposite sex	87	72	48	56	17	0	NA	NA	NA	NA	NA	NA	NA	280	9.74457	1	95	0	0	NA	88	72	143	56	17	0	NA	NA	NA	NA	NA	NA	NA	376	303	73	0
384	B5	Male	Alone	29	55	25	19	67	12	0	0	NA	NA	NA	NA	NA	207	6.21471	0	0	0	0	NA	29	55	25	19	67	12	0	0	NA	NA	NA	NA	NA	207	109	98	0
385	B5	Female	Alone	97	76	21	45	16	6	0	NA	NA	NA	NA	NA	NA	261	10.231	49	94	9	2	NA	146	76	115	45	16	15	2	NA	NA	NA	NA	NA	NA	415	337	76	2
386	B5	Male	Mixed sex	45	24	38	47	0	NA	0	NA	NA	NA	NA	NA	NA	154	7.02306	73	143	0	0	NA	118	24	181	47	0	NA	0	NA	NA	NA	NA	NA	NA	370	323	47	0
387	B5	Male	Mixed sex	27	49	14	24	0	NA	NA	NA	NA	NA	NA	NA	NA	114	5.97536	100	138	0	NA	NA	127	49	152	24	0	NA	NA	NA	NA	NA	NA	NA	NA	352	328	24	0
388	B5	Male	Mixed sex	48	74	21	12	16	0	0	NA	NA	NA	NA	NA	NA	171	7.62243	43	72	0	0	NA	91	74	93	12	16	0	0	NA	NA	NA	NA	NA	NA	286	258	28	0
389	B5	Female	Same sex	107	69	68	91	40	48	11	10	NA	NA	NA	NA	NA	444	10.6833	61	90	46	2	NA	168	69	158	91	40	94	13	10	NA	NA	NA	NA	NA	643	395	225	23
390	B5	Female	Alone	100	77	49	28	12	3	9	0	0	NA	NA	NA	NA	278	10.3872	84	77	39	0	NA	184	77	126	28	12	42	9	0	0	NA	NA	NA	NA	478	387	82	9
391	B5	Female	Mixed sex	93	73	33	0	0	0	NA	NA	NA	NA	NA	NA	NA	199	10.0303	7	69	0	NA	NA	100	73	102	0	0	0	NA	NA	NA	NA	NA	NA	NA	275	275	0	0
392	B5	Female	Same sex	89	63	44	63	63	12	12	0	NA	NA	NA	NA	NA	346	9.7961	28	92	16	9	NA	117	63	136	63	63	28	21	0	NA	NA	NA	NA	NA	491	316	154	21
393	B5	Female	Same sex	89	NA	NA	NA	NA	NA	NA	NA	NA	NA	NA	NA	NA	89	9.43398	61	NA	NA	NA	NA	150	NA	NA	NA	NA	NA	NA	NA	NA	NA	NA	NA	NA	150	150	0	0
394	B5	Female	Alone	102	97	28	66	49	1	0	0	NA	NA	NA	NA	NA	343	10.5592	116	99	40	2	NA	218	97	127	66	49	41	2	0	NA	NA	NA	NA	NA	600	442	156	2
395	B5	Female	Mixed sex	73	49	53	54	31	12	0	NA	NA	NA	NA	NA	NA	272	8.9025	45	130	47	2	NA	118	49	183	54	31	59	2	NA	NA	NA	NA	NA	NA	496	350	144	2
396	B5	Female	Opposite sex	103	62	66	4	0	0	NA	NA	NA	NA	NA	NA	NA	235	10.4657	6	68	0	NA	NA	109	62	134	4	0	0	NA	NA	NA	NA	NA	NA	NA	309	305	4	0
397	B5	Male	Alone	19	59	9	22	0	15	0	0	NA	NA	NA	NA	NA	124	5.49315	0	0	0	0	NA	19	59	9	22	0	15	0	0	NA	NA	NA	NA	NA	124	87	37	0
398	B5	Female	Same sex	0	0	0	NA	NA	NA	NA	NA	NA	NA	NA	NA	NA	0	0	10	NA	NA	NA	NA	10	0	NA	NA	NA	NA	NA	NA	NA	NA	NA	NA	NA	10	10	0	0
399	B5	Female	Mixed sex	35	NA	NA	NA	NA	NA	NA	NA	NA	NA	NA	NA	NA	35	5.91608	10	NA	NA	NA	NA	45	NA	NA	NA	NA	NA	NA	NA	NA	NA	NA	NA	NA	45	45	0	0
400	B5	Female	Same sex	46	57	22	43	0	0	0	0	NA	NA	NA	NA	NA	168	7.36558	23	78	0	0	NA	69	57	100	43	0	0	0	0	NA	NA	NA	NA	NA	269	226	43	0

## Sheet: lambda
Sex	Treatment	Lambda
Male	Same sex	5.88825
Female	Same sex	7.8979
Male	Mixed sex	5.03859
Male	Same sex	5.33271
Male	Alone	6.18573
Male	Opposite sex	0
Female	Mixed sex	8.40686
Female	Alone	8.05064
Male	Mixed sex	5.8629
Female	Opposite sex	7.11862
Male	Alone	5.24546
Female	Alone	0
Female	Mixed sex	7.317
Female	Mixed sex	7.65972
Female	Opposite sex	7.28011
Male	Mixed sex	6.29968
Male	Opposite sex	4.89898
Female	Alone	9.19664
Female	Mixed sex	8.64739
Male	Same sex	5.65483
Female	Mixed sex	7.58532
Male	Alone	6.19236
Female	Same sex	8.10872
Female	Opposite sex	9.03231
Male	Alone	0
Male	Same sex	5.2282
Female	Mixed sex	8.6735
Female	Mixed sex	9.31394
Female	Alone	5.38516
Female	Same sex	8.94771
Female	Alone	7.07399
Male	Same sex	5.09911
Male	Alone	5.84062
Female	Opposite sex	8.41235
Female	Opposite sex	8.15361
Female	Mixed sex	9.16295
Male	Same sex	5.29856
Male	Alone	2.44949
Male	Opposite sex	4.79583
Female	Same sex	9.13755
Female	Mixed sex	8.40118
Female	Alone	0
Male	Mixed sex	5.64363
Male	Mixed sex	0
Male	Opposite sex	4.96112
Female	Mixed sex	8.86428
Female	Alone	8.0529
Male	Mixed sex	5.81538
Male	Mixed sex	4.12311
Male	Alone	6.45012
Male	Mixed sex	0
Female	Same sex	7.04113
Male	Same sex	5.72915
Male	Opposite sex	4.67196
Male	Alone	6.26672
Female	Opposite sex	7.20772
Male	Alone	1.73205
Male	Mixed sex	5.44503
Female	Same sex	8.10906
Female	Alone	7.00139
Male	Mixed sex	0
Male	Alone	0
Female	Opposite sex	6.00211
Male	Same sex	5.95961
Male	Opposite sex	0
Female	Alone	0
Female	Opposite sex	7.35056
Male	Same sex	5.46256
Female	Same sex	3.9365
Male	Opposite sex	4.58258
Male	Same sex	3.60245
Female	Alone	8.29657
Female	Opposite sex	8.41314
Female	Same sex	8.43367
Male	Opposite sex	0
Female	Opposite sex	9.24617
Male	Opposite sex	5.1082
Female	Same sex	7.58851
Male	Opposite sex	0
Female	Same sex	7.06169
Male	Same sex	7.69302
Male	Mixed sex	7.35981
Female	Alone	5.79551
Male	Alone	6.00258
Female	Alone	5.75045
Female	Opposite sex	6.19222
Female	Opposite sex	7.49433
Female	Same sex	10.5789
Male	Alone	6.34707
Male	Opposite sex	7
Female	Mixed sex	8.71434
Female	Same sex	7.0561
Male	Same sex	4.23326
Male	Opposite sex	7.9121
Male	Alone	5.67243
Male	Mixed sex	7.22888
Male	Alone	0
Male	Same sex	7.61946
Male	Opposite sex	6.87685
Male	Alone	6.85315
Male	Same sex	7.57674
Female	Same sex	0
Female	Same sex	9.6155
Female	Alone	8.32773
Male	Mixed sex	6.39571
Male	Mixed sex	7.6736
Male	Opposite sex	7.40194
Male	Opposite sex	0
Male	Same sex	6.97031
Male	Alone	6.40312
Female	Same sex	6.3167
Male	Same sex	7.03304
Female	Same sex	8.6856
Female	Alone	7.35528
Male	Alone	7.3214
Male	Opposite sex	6.89078
Male	Alone	7.22977
Female	Same sex	0
Female	Opposite sex	10.0407
Female	Alone	4.3589
Female	Alone	8.61763
Female	Mixed sex	8.39061
Male	Mixed sex	7.09351
Female	Opposite sex	6.67534
Male	Mixed sex	4.23862
Female	Mixed sex	6.99639
Female	Alone	8.57222
Male	Alone	8.06941
Male	Mixed sex	7.86652
Female	Opposite sex	7.95395
Female	Opposite sex	9.08558
Female	Same sex	9.38601
Female	Mixed sex	4.74707
Female	Opposite sex	7.66153
Male	Opposite sex	7.03372
Female	Mixed sex	8.18508
Female	Mixed sex	6.79856
Female	Opposite sex	9.06681
Female	Mixed sex	6.85565
Male	Mixed sex	0
Female	Mixed sex	0
Male	Opposite sex	4.38256
Male	Same sex	7.20242
Male	Same sex	7.47938
Female	Alone	8.54711
Male	Opposite sex	6.5154
Male	Mixed sex	4.34032
Male	Mixed sex	6.26986
Male	Same sex	3.27107
Female	Opposite sex	7.65089
Female	Same sex	8.3938
Female	Mixed sex	0
Female	Alone	8.82949
Male	Alone	7.97829
Female	Opposite sex	8.29007
Female	Mixed sex	5.9446
Male	Same sex	1.73205
Female	Alone	9.0559
Female	Same sex	0
Male	Opposite sex	3.31662
Female	Mixed sex	9.5786
Male	Same sex	5.34926
Male	Opposite sex	5.50049
Male	Alone	5.12384
Female	Opposite sex	8.73849
Female	Same sex	0
Male	Same sex	6.23971
Male	Opposite sex	4.12311
Female	Same sex	9.53546
Male	Alone	6.44967
Male	Alone	5.836
Male	Opposite sex	5.86439
Female	Same sex	0
Female	Opposite sex	9.1572
Male	Opposite sex	5.72598
Male	Mixed sex	6.5406
Male	Alone	6.37413
Female	Opposite sex	8.29645
Female	Alone	7.95206
Female	Mixed sex	9.60975
Female	Alone	9.88759
Male	Opposite sex	6.16265
Female	Mixed sex	9.29349
Male	Alone	5.09417
Female	Mixed sex	9.5281
Female	Alone	10.4561
Male	Mixed sex	5.46342
Male	Alone	6.0826
Female	Mixed sex	10.9599
Male	Same sex	4.93647
Male	Same sex	4.28464
Female	Same sex	9.65314
Female	Alone	8.24285
Male	Alone	4.26172
Male	Alone	5.99242
Male	Same sex	4.66671
Female	Alone	10.2722
Female	Mixed sex	9.78039
Female	Same sex	9.20053
Female	Mixed sex	5.91359
Female	Opposite sex	9.64288
Male	Opposite sex	5.98502
Male	Same sex	6.41186
Female	Alone	10.8538
Male	Mixed sex	0
Male	Same sex	5.07916
Male	Alone	3.139
Male	Opposite sex	0
Female	Same sex	9.80155
Female	Mixed sex	9.60732
Female	Alone	4.29714
Female	Opposite sex	10.119
Male	Opposite sex	5.91087
Female	Opposite sex	10.8435
Male	Mixed sex	6.35412
Female	Same sex	9.00703
Male	Same sex	0
Male	Same sex	5.9312
Male	Mixed sex	5.69572
Female	Opposite sex	8.8879
Male	Same sex	6.37709
Female	Same sex	11.3589
Male	Mixed sex	5.99222
Male	Mixed sex	6.18711
Female	Alone	5.72537
Female	Opposite sex	9.66274
Male	Alone	5.11092
Female	Mixed sex	10.2658
Male	Mixed sex	6.54145
Female	Opposite sex	9.43217
Female	Alone	10.0006
Female	Mixed sex	10.4
Male	Opposite sex	6.73413
Male	Opposite sex	3.97415
Female	Alone	10.7392
Male	Mixed sex	6.24412
Female	Same sex	10.0851
Female	Same sex	10.456
Female	Opposite sex	9.19468
Male	Mixed sex	6.18184
Female	Opposite sex	8.46601
Male	Opposite sex	7.11385
Male	Mixed sex	6.86115
Male	Alone	5.32375
Female	Same sex	8.87831
Female	Alone	10.0223
Female	Mixed sex	9.28527
Male	Mixed sex	1.81712
Female	Alone	9.47488
Male	Alone	6.99957
Male	Same sex	0
Female	Alone	9.61855
Female	Mixed sex	9.97216
Male	Mixed sex	7.32305
Male	Alone	6.1234
Male	Same sex	6.29002
Female	Mixed sex	10.2001
Female	Same sex	11.1661
Male	Mixed sex	7.14564
Male	Same sex	6.45861
Male	Same sex	7.08748
Female	Mixed sex	9.14085
Female	Opposite sex	9.7443
Female	Alone	9.6813
Female	Same sex	8.4064
Female	Opposite sex	8.82154
Male	Opposite sex	6.67053
Male	Mixed sex	4.94757
Female	Alone	10.4646
Male	Opposite sex	7.14831
Male	Alone	7.38241
Male	Same sex	6.89528
Male	Same sex	6.51183
Female	Opposite sex	10.3295
Female	Same sex	10.9174
Female	Opposite sex	11.1323
Female	Opposite sex	3.31662
Male	Opposite sex	6.95073
Female	Opposite sex	0
Male	Opposite sex	7.50158
Male	Alone	5.46158
Male	Mixed sex	7.59407
Male	Same sex	0
Female	Mixed sex	8.67601
Male	Opposite sex	0
Female	Opposite sex	9.53808
Female	Mixed sex	10.0781
Male	Alone	5.7614
Male	Opposite sex	6.33625
Male	Opposite sex	7.58413
Male	Same sex	4.9193
Female	Alone	5.56365
Male	Same sex	3.55259
Male	Same sex	6.4546
Female	Mixed sex	9.29571
Male	Alone	7.50721
Male	Alone	7.2797
Male	Mixed sex	6.00137
Female	Alone	9.74942
Male	Opposite sex	0
Male	Opposite sex	0
Female	Same sex	9.31935
Female	Opposite sex	9.74457
Male	Alone	6.21471
Female	Alone	10.231
Male	Mixed sex	7.02306
Male	Mixed sex	5.97536
Male	Mixed sex	7.62243
Female	Same sex	10.6833
Female	Alone	10.3872
Female	Mixed sex	10.0303
Female	Same sex	9.7961
Female	Same sex	9.43398
Female	Alone	10.5592
Female	Mixed sex	8.9025
Female	Opposite sex	10.4657
Male	Alone	5.49315
Female	Same sex	0
Female	Mixed sex	5.91608
Female	Same sex	7.36558

## Sheet: courtship_categorical
Fly_ID	Block	Sex	Treatment	Week	0	5	10	15	20	25	30	35	40	45	50	55	60	65	70	75	80	85	90	95	100	105	110	115	120	Total_Courtship	Total_Activity	Time_courting	Time_active
47	1	Female	Alone	1	Courtship	Courtship	Active	Inactive	Courtship	Active	Active	Courtship	Courtship	Active	Active	Inactive	Courtship	Active	Courtship	Active	Courtship	Courtship	Courtship	Courtship	Inactive	Active	Inactive	Courtship	Courtship	13	8	65	40
54	1	Male	Opposite sex	1	Courtship	Active	Courtship	Active	Inactive	Active	Active	Active	Active	Inactive	Active	Inactive	Inactive	Inactive	Inactive	Inactive	Inactive	Inactive	Active	Active	Inactive	Inactive	Inactive	Inactive	Active	2	10	10	50
67	1	Female	Opposite sex	1	Inactive	Inactive	Inactive	Inactive	Inactive	Inactive	Inactive	Active	Inactive	Active	Inactive	Active	Active	Inactive	Active	Inactive	Inactive	Inactive	Inactive	Inactive	Inactive	Inactive	Inactive	Inactive	Inactive	0	5	0	25
48	1	Male	Mixed sex	1	Mating	Mating	Mating	Active	Active	Inactive	Inactive	Inactive	Inactive	Inactive	Active	Inactive	Inactive	Inactive	Inactive	Courtship	Inactive	Inactive	Inactive	Inactive	Active	Inactive	Inactive	Inactive	Inactive	1	4	5	20
20	1	Male	Same sex	1	Mating	Mating	Mating	Active	Active	Inactive	Inactive	Inactive	Inactive	Inactive	Inactive	Inactive	Inactive	Inactive	Inactive	Inactive	Inactive	Inactive	Inactive	Courtship	Inactive	Inactive	Active	Inactive	Inactive	1	3	5	15
23	1	Female	Same sex	1	Inactive	Active	Active	Active	Active	Inactive	Active	Inactive	Active	Inactive	Inactive	Inactive	Inactive	Active	Active	Inactive	Active	Active	Inactive	Active	Active	Inactive	Inactive	Active	Active	0	14	0	70
60	1	Female	Alone	1	Active	Inactive	Inactive	Active	Active	Inactive	Active	Courtship	Courtship	Courtship	Inactive	Active	Courtship	Active	Inactive	Inactive	Courtship	Courtship	Courtship	Active	Inactive	Courtship	Courtship	Active	Active	9	9	45	45
49	1	Male	Mixed sex	1	Courtship	Active	Courtship	Courtship	Courtship	Courtship	Courtship	Active	Courtship	Courtship	Mating	Mating	Active	Active	Courtship	Courtship	Active	Active	Inactive	Courtship	Courtship	Active	Inactive	Active	Inactive	12	8	60	40
64	1	Male	Same sex	1	Mating	Mating	Mating	Inactive	Inactive	Active	Inactive	Active	Inactive	Inactive	Inactive	Active	Active	Inactive	Inactive	Inactive	Inactive	Inactive	Inactive	Inactive	Inactive	Inactive	Inactive	Inactive	Inactive	0	4	0	20
50	1	Male	Alone	1	Courtship	Courtship	Courtship	Mating	Mating	Mating	Inactive	Active	Inactive	Inactive	Active	Inactive	Inactive	Inactive	Inactive	Active	Inactive	Inactive	Inactive	Inactive	Inactive	Inactive	Inactive	Inactive	Active	3	4	15	20
40	1	Female	Same sex	1	Active	Inactive	Active	Inactive	Inactive	Courtship	Active	Inactive	Inactive	Inactive	Inactive	Inactive	Courtship	Courtship	Courtship	Inactive	Inactive	Inactive	Courtship	Courtship	Inactive	Courtship	Active	Mating	Mating	7	4	35	20
57	1	Male	Alone	1	Courtship	Courtship	Courtship	Mating	Inactive	Inactive	Courtship	Courtship	Courtship	Active	Active	Inactive	Inactive	Inactive	Inactive	Active	Mating	Mating	Mating	Inactive	Inactive	Active	Active	Inactive	Active	6	6	30	30
58	1	Male	Mixed sex	1	Courtship	Inactive	Mating	Mating	Mating	Inactive	Active	Inactive	Active	Inactive	Inactive	Inactive	Active	Active	Active	Active	Courtship	Courtship	Active	Inactive	Inactive	Inactive	Inactive	Courtship	Inactive	4	7	20	35
41	1	Female	Mixed sex	1	Active	Inactive	Active	Active	Active	Active	Active	Active	Active	Inactive	Inactive	Courtship	Active	Active	Inactive	Active	Active	Active	Active	Courtship	Courtship	Courtship	Active	Courtship	Active	5	16	25	80
52	1	Female	Same sex	1	Active	Active	Inactive	Inactive	Active	Active	Inactive	Inactive	Inactive	Inactive	Inactive	Inactive	Inactive	Inactive	Inactive	Active	Inactive	Inactive	Inactive	Inactive	Inactive	Inactive	Inactive	Inactive	Inactive	0	5	0	25
46	1	Female	Mixed sex	1	Active	Active	Active	Active	Active	Inactive	Active	Active	Active	Inactive	Inactive	Inactive	Active	Inactive	Inactive	Inactive	Active	Active	Active	Inactive	Inactive	Active	Inactive	Active	Active	0	15	0	75
53	1	Male	Same sex	1	Courtship	Courtship	Courtship	Inactive	Courtship	Courtship	Mating	Mating	Mating	Mating	Inactive	Active	Inactive	Inactive	Courtship	Inactive	Inactive	Inactive	Inactive	Inactive	Active	Inactive	Inactive	Inactive	Inactive	6	2	30	10
68	1	Male	Same sex	1	Active	Mating	Mating	Mating	Inactive	Active	Active	Active	Inactive	Inactive	Active	Inactive	Active	Inactive	Inactive	Inactive	Inactive	Inactive	Inactive	Active	Inactive	Inactive	Inactive	Inactive	Active	0	8	0	40
61	1	Male	Mixed sex	1	Active	Courtship	Mating	Mating	Inactive	Active	Active	Active	Courtship	Inactive	Inactive	Active	Inactive	Active	Inactive	Inactive	Inactive	Inactive	Inactive	Inactive	Inactive	Inactive	Inactive	Active	Active	2	8	10	40
63	1	Female	Opposite sex	1	Active	Inactive	Inactive	Inactive	Inactive	Inactive	Inactive	Inactive	Inactive	Inactive	Inactive	Inactive	Inactive	Inactive	Inactive	Inactive	Inactive	Inactive	Inactive	Inactive	Inactive	Active	Inactive	Inactive	Inactive	0	2	0	10
56	1	Female	Opposite sex	1	Inactive	Courtship	Inactive	Inactive	Inactive	Inactive	Inactive	Inactive	Inactive	Inactive	Inactive	Inactive	Inactive	Inactive	Active	Inactive	Inactive	Inactive	Inactive	Inactive	Active	Inactive	Inactive	Active	Active	1	4	5	20
3	1	Male	Mixed sex	1	Active	Active	Inactive	Courtship	Active	Inactive	Courtship	Courtship	Inactive	Courtship	Inactive	Inactive	Inactive	Inactive	Inactive	Inactive	Inactive	Inactive	Inactive	Inactive	Inactive	Inactive	Inactive	Inactive	Active	4	4	20	20
32	1	Male	Same sex	1	Courtship	Courtship	Mating	Mating	Mating	Mating	Inactive	Active	Active	Active	Active	Active	Active	Active	Active	Active	Active	Active	Active	Active	Inactive	Active	Active	Active	Active	2	17	10	85
5	1	Male	Alone	1	Active	Active	Active	Inactive	Active	Inactive	Inactive	Inactive	Inactive	Inactive	Courtship	Inactive	Inactive	Inactive	Inactive	Inactive	Inactive	Inactive	Active	Inactive	Inactive	Inactive	Active	Active	Inactive	1	7	5	35
31	1	Female	Alone	1	Mating	Inactive	Inactive	Active	Active	Active	Active	Active	Inactive	Active	Inactive	Active	Inactive	Inactive	Inactive	Inactive	Inactive	Inactive	Inactive	Inactive	Inactive	Inactive	Inactive	Inactive	Inactive	0	7	0	35
59	1	Female	Same sex	1	Active	Active	Inactive	Inactive	Inactive	Inactive	Inactive	Inactive	Courtship	Inactive	Active	Inactive	Inactive	Inactive	Active	Inactive	Active	Inactive	Inactive	Inactive	Inactive	Inactive	Inactive	Inactive	Inactive	1	5	5	25
76	1	Female	Opposite sex	1	Active	Active	Active	Active	Active	Inactive	Inactive	Inactive	Inactive	Inactive	Inactive	Inactive	Active	Inactive	Active	Inactive	Inactive	Inactive	Inactive	Active	Active	Active	Active	Active	Active	0	13	0	65
70	1	Male	Opposite sex	1	Mating	Mating	Mating	Mating	Inactive	Active	Courtship	Active	Inactive	Active	Inactive	Active	Inactive	Active	Active	Inactive	Inactive	Active	Inactive	Inactive	Active	Inactive	Inactive	Inactive	Inactive	1	8	5	40
2	1	Female	Same sex	1	Active	Inactive	Inactive	Inactive	Active	Inactive	Inactive	Inactive	Inactive	Inactive	Inactive	Inactive	Inactive	Inactive	Active	Inactive	Inactive	Inactive	Inactive	Inactive	Inactive	Inactive	Inactive	Inactive	Inactive	0	3	0	15
7	1	Female	Mixed sex	1	Inactive	Inactive	Active	Inactive	Inactive	Active	Inactive	Inactive	Inactive	Inactive	Inactive	Inactive	Inactive	Active	Inactive	Inactive	Inactive	Inactive	Inactive	Inactive	Inactive	Inactive	Inactive	Inactive	Inactive	0	3	0	15
26	1	Male	Same sex	1	Courtship	Courtship	Courtship	Mating	Mating	Mating	Active	Inactive	Inactive	Inactive	Inactive	Inactive	Inactive	Active	Courtship	Inactive	Inactive	Inactive	Inactive	Inactive	Inactive	Inactive	Inactive	Inactive	Courtship	5	2	25	10
71	1	Male	Same sex	1	Active	Courtship	Courtship	Courtship	Courtship	Courtship	Mating	Mating	Mating	Mating	Mating	Active	Active	Courtship	Active	Active	Courtship	Active	Inactive	Inactive	Inactive	Inactive	Inactive	Inactive	Inactive	7	6	35	30
34	1	Female	Opposite sex	1	Inactive	Active	Inactive	Inactive	Inactive	Active	Active	Inactive	Active	Active	Inactive	Active	Active	Inactive	Courtship	Courtship	Active	Courtship	Active	Courtship	Active	Active	Courtship	Courtship	Courtship	7	11	35	55
44	1	Male	Mixed sex	1	Active	Courtship	Mating	Inactive	Inactive	Active	Active	Courtship	Courtship	Courtship	Inactive	Active	Active	Active	Active	Active	Active	Courtship	Mating	Mating	Inactive	Active	Inactive	Inactive	Inactive	5	10	25	50
55	1	Male	Alone	1	Mating	Mating	Inactive	Active	Active	Inactive	Inactive	Inactive	Inactive	Active	Inactive	Active	Inactive	Inactive	Inactive	Courtship	Courtship	Courtship	Courtship	Courtship	Courtship	Courtship	Courtship	Courtship	Active	9	5	45	25
39	1	Male	Opposite sex	1	Courtship	Courtship	Courtship	Courtship	Mating	Mating	Active	Active	Active	Active	Inactive	Active	Courtship	Inactive	Inactive	Inactive	Inactive	Inactive	Inactive	Inactive	Active	Inactive	Inactive	Inactive	Inactive	5	6	25	30
38	1	Male	Alone	1	Courtship	Mating	Mating	Mating	Inactive	Courtship	Active	Courtship	Inactive	Active	Courtship	Active	Inactive	Courtship	Courtship	Inactive	Courtship	Courtship	Active	Active	Courtship	Active	Courtship	Courtship	Courtship	12	6	60	30
65	1	Male	Opposite sex	1	Active	Active	Active	Inactive	Active	Active	Active	Active	Inactive	Active	Active	Inactive	Active	Active	Active	Inactive	Inactive	Active	Active	Active	Active	Active	Active	Inactive	Active	0	19	0	95
27	1	Female	Mixed sex	1	Inactive	Inactive	Inactive	Inactive	Inactive	Active	Inactive	Inactive	Inactive	Inactive	Courtship	Inactive	Inactive	Courtship	Inactive	Inactive	Inactive	Courtship	Courtship	Courtship	Inactive	Active	Inactive	Mating	Courtship	6	2	30	10
14	1	Female	Mixed sex	1	Active	Active	Active	Inactive	Courtship	Active	Courtship	Courtship	Courtship	Courtship	Courtship	Inactive	Courtship	Inactive	Courtship	Courtship	Courtship	Courtship	Inactive	Inactive	Active	Active	Inactive	Courtship	Courtship	13	6	65	30
8	1	Female	Alone	1	Courtship	Inactive	Inactive	Inactive	Inactive	Inactive	Inactive	Inactive	Inactive	Inactive	Inactive	Inactive	Inactive	Inactive	Inactive	Inactive	Inactive	Inactive	Inactive	Inactive	Inactive	Inactive	Inactive	Inactive	Inactive	1	0	5	0
25	1	Male	Alone	1	Mating	Inactive	Inactive	Inactive	Active	Active	Active	Inactive	Inactive	Inactive	Inactive	Inactive	Inactive	Inactive	Inactive	Inactive	Inactive	Courtship	Active	Active	Courtship	Courtship	Courtship	Inactive	Courtship	5	5	25	25
21	1	Female	Mixed sex	1	Active	Inactive	Inactive	Inactive	Inactive	Inactive	Inactive	Inactive	Inactive	Inactive	Inactive	Inactive	Inactive	Inactive	Courtship	Inactive	Inactive	Active	Mating	Courtship	Inactive	Inactive	Courtship	Inactive	Courtship	4	2	20	10
13	1	Female	Mixed sex	1	Inactive	Inactive	Inactive	Inactive	Inactive	Inactive	Inactive	Inactive	Inactive	Inactive	Inactive	Inactive	Inactive	Inactive	Inactive	Inactive	Inactive	Inactive	Inactive	Inactive	Inactive	Inactive	Inactive	Mating	Active	0	1	0	5
72	1	Female	Alone	1	Courtship	Courtship	Courtship	Mating	Mating	Inactive	Inactive	Inactive	Inactive	Active	Inactive	Inactive	Inactive	Inactive	Inactive	Inactive	Inactive	Inactive	Inactive	Inactive	Active	Inactive	Inactive	Inactive	Inactive	3	2	15	10
73	1	Female	Opposite sex	1	Inactive	Courtship	Inactive	Active	Inactive	Inactive	Inactive	Inactive	Inactive	Inactive	Inactive	Active	Inactive	Inactive	Inactive	Inactive	Inactive	Inactive	Inactive	Inactive	Inactive	Inactive	Inactive	Inactive	Courtship	2	2	10	10
24	1	Female	Opposite sex	1	Active	Inactive	Active	Active	Inactive	Inactive	Inactive	Inactive	Inactive	Inactive	Inactive	Courtship	Inactive	Inactive	Inactive	Inactive	Inactive	Inactive	Inactive	Inactive	Inactive	Inactive	Courtship	Courtship	Inactive	3	3	15	15
1	1	Male	Same sex	1	Courtship	Courtship	Courtship	Courtship	Mating	Mating	Inactive	Active	Active	Active	Active	Courtship	Active	Active	Active	Active	Active	Inactive	Inactive	Inactive	Active	Active	Inactive	Active	Active	5	13	25	65
10	1	Female	Opposite sex	1	Inactive	Active	Inactive	Inactive	Inactive	Inactive	Inactive	Inactive	Inactive	Inactive	Active	Inactive	Inactive	Inactive	Inactive	Inactive	Inactive	Inactive	Inactive	Inactive	Inactive	Inactive	Inactive	Inactive	Inactive	0	2	0	10
74	1	Female	Same sex	1	Active	Active	Inactive	Inactive	Inactive	Inactive	Inactive	Inactive	Inactive	Inactive	Inactive	Inactive	Inactive	Inactive	Inactive	Inactive	Inactive	Inactive	Inactive	Inactive	Inactive	Inactive	Inactive	Inactive	Inactive	0	2	0	10
33	1	Male	Alone	1	Inactive	Inactive	Active	Active	Active	Inactive	Inactive	Inactive	Inactive	Inactive	Inactive	Inactive	Inactive	Inactive	Inactive	Inactive	Inactive	Inactive	Inactive	Inactive	Inactive	Inactive	Inactive	Inactive	Inactive	0	3	0	15
77	1	Male	Opposite sex	1	Inactive	Inactive	Courtship	Courtship	Courtship	Courtship	Mating	Mating	Mating	Mating	Inactive	Inactive	Inactive	Inactive	Inactive	Inactive	Inactive	Inactive	Inactive	Inactive	Inactive	Inactive	Inactive	Inactive	Inactive	4	0	20	0
9	1	Male	Mixed sex	1	Mating	Mating	Inactive	Inactive	Inactive	Active	Inactive	Inactive	Inactive	Inactive	Inactive	Inactive	Inactive	Inactive	Inactive	Inactive	Inactive	Active	Inactive	Active	Inactive	Inactive	Inactive	Inactive	Inactive	0	3	0	15
28	1	Female	Mixed sex	1	Active	Inactive	Active	Inactive	Inactive	Inactive	Inactive	Inactive	Inactive	Courtship	Courtship	Courtship	Courtship	Courtship	Mating	Courtship	Courtship	Active	Inactive	Active	Active	Active	Inactive	Active	Active	7	8	35	40
18	1	Female	Alone	1	Active	Active	Inactive	Inactive	Active	Inactive	Courtship	Inactive	Active	Courtship	Courtship	Courtship	Courtship	Mating	Courtship	Courtship	Mating	Courtship	Active	Mating	Mating	Mating	Mating	Inactive	Active	8	6	40	30
79	1	Male	Opposite sex	1	Mating	Mating	Mating	Mating	Inactive	Inactive	Active	Active	Active	Inactive	Inactive	Inactive	Inactive	Inactive	Inactive	Inactive	Inactive	Inactive	Inactive	Courtship	Inactive	Inactive	Inactive	Inactive	Inactive	1	3	5	15
11	1	Male	Alone	1	Mating	Inactive	Mating	Inactive	Inactive	Inactive	Active	Active	Inactive	Active	Inactive	Active	Courtship	Inactive	Active	Inactive	Active	Active	Inactive	Inactive	Inactive	Active	Courtship	Inactive	Inactive	2	8	10	40
36	1	Female	Mixed sex	1	Active	Inactive	Inactive	Inactive	Inactive	Inactive	Inactive	Inactive	Inactive	Inactive	Inactive	Inactive	Inactive	Inactive	Inactive	Inactive	Inactive	Inactive	Inactive	Inactive	Inactive	Inactive	Inactive	Inactive	Mating	0	1	0	5
29	1	Female	Alone	1	Active	Courtship	Inactive	Courtship	Inactive	Courtship	Active	Inactive	Active	Active	Inactive	Inactive	Inactive	Inactive	Inactive	Inactive	Inactive	Inactive	Inactive	Inactive	Inactive	Inactive	Inactive	Inactive	Inactive	3	4	15	20
15	1	Female	Opposite sex	1	Active	Inactive	Inactive	Active	Inactive	Inactive	Inactive	Inactive	Active	Inactive	Inactive	Inactive	Inactive	Inactive	Inactive	Inactive	Inactive	Inactive	Inactive	Inactive	Inactive	Inactive	Inactive	Inactive	Inactive	0	3	0	15
37	1	Male	Same sex	1	Courtship	Inactive	Mating	Mating	Inactive	Inactive	Inactive	Active	Courtship	Inactive	Inactive	Inactive	Inactive	Inactive	Inactive	Courtship	Inactive	Inactive	Inactive	Inactive	Active	Inactive	Inactive	Courtship	NA	4	2	20	10
22	1	Male	Alone	1	Mating	Mating	Mating	Inactive	Active	Inactive	Courtship	Active	Inactive	Inactive	Inactive	Inactive	Inactive	Inactive	Inactive	Inactive	Active	Active	Inactive	Inactive	Courtship	Courtship	Courtship	Courtship	NA	5	4	25	20
12	1	Female	Alone	1	Inactive	Active	Active	Active	Inactive	Active	Active	Active	Inactive	Inactive	Inactive	Inactive	Inactive	Inactive	Inactive	Inactive	Inactive	Inactive	Inactive	Inactive	Inactive	Inactive	Inactive	Inactive	NA	0	6	0	30
35	1	Female	Opposite sex	1	Inactive	Courtship	Courtship	Active	Inactive	Active	Active	Inactive	Inactive	Inactive	Inactive	Inactive	Inactive	Inactive	Inactive	Courtship	Inactive	Inactive	Inactive	Inactive	Inactive	Inactive	Inactive	Active	NA	3	4	15	20
4	1	Male	Same sex	1	Mating	Mating	Mating	Inactive	Inactive	Inactive	Inactive	Inactive	Inactive	Inactive	Inactive	Inactive	Inactive	Inactive	Inactive	Inactive	Inactive	Inactive	Inactive	Courtship	Inactive	Inactive	Inactive	Inactive	NA	1	0	5	0
16	1	Male	Mixed sex	1	Mating	Mating	Inactive	Inactive	Inactive	Inactive	Inactive	Inactive	Inactive	Inactive	Inactive	Inactive	Inactive	Inactive	Inactive	Inactive	Inactive	Inactive	Inactive	Inactive	Inactive	Inactive	Inactive	Inactive	NA	0	0	0	0
17	1	Male	Opposite sex	1	Active	Courtship	Mating	Mating	Mating	Active	Active	Inactive	Active	Inactive	Active	Active	Inactive	Inactive	Inactive	Inactive	Inactive	Inactive	Courtship	Inactive	Active	Active	Active	Inactive	NA	2	9	10	45
45	1	Male	Opposite sex	1	Active	Mating	Mating	Active	Inactive	Inactive	Active	Active	Active	Active	Inactive	Active	Inactive	Active	Inactive	Active	Active	Active	Active	Inactive	Active	Active	Inactive	Active	NA	0	15	0	75
80	1	Female	Same sex	1	Inactive	Active	Inactive	Active	Inactive	Inactive	Inactive	Inactive	Inactive	Inactive	Inactive	Inactive	Inactive	Inactive	Inactive	Inactive	Inactive	Inactive	Active	Active	Inactive	Inactive	Inactive	Inactive	NA	0	4	0	20
30	1	Female	Same sex	1	Inactive	Inactive	Inactive	Inactive	Active	Active	Courtship	Courtship	Courtship	Inactive	Active	Inactive	Courtship	Courtship	Active	Inactive	Courtship	Courtship	Courtship	Inactive	Active	Inactive	Courtship	Courtship	NA	10	5	50	25
78	1	Female	Same sex	1	Courtship	Active	Active	Active	Inactive	Inactive	Inactive	Inactive	Active	Inactive	Inactive	Inactive	Inactive	Inactive	Inactive	Inactive	Active	Inactive	Active	Active	Courtship	Inactive	Active	Courtship	NA	3	8	15	40
19	1	Female	Mixed sex	1	Inactive	Inactive	Inactive	Inactive	Inactive	Inactive	Inactive	Active	Inactive	Active	Inactive	Inactive	Inactive	Inactive	Inactive	Inactive	Inactive	Inactive	Inactive	Active	Active	Inactive	Inactive	Inactive	NA	0	4	0	20
43	1	Male	Mixed sex	1	Courtship	Mating	Inactive	Mating	Inactive	Active	Inactive	Active	Active	Inactive	Inactive	Inactive	Inactive	Inactive	Inactive	Inactive	Inactive	Inactive	Inactive	Inactive	Active	Inactive	Inactive	Inactive	NA	1	4	5	20
17	1	Male	Opposite sex	2	Active	Active	Inactive	Active	Active	Active	Inactive	Inactive	Active	Inactive	Inactive	NA	Inactive	Inactive	Inactive	Active	Active	Inactive	Inactive	Inactive	Inactive	Inactive	Inactive	Active	NA	0	9	0	45
28	1	Female	Mixed sex	2	Active	Active	Active	Active	Active	Active	Inactive	Active	Inactive	Inactive	Active	NA	Inactive	Inactive	Active	Inactive	Active	Inactive	Inactive	Active	Active	Inactive	Inactive	Inactive	NA	0	12	0	60
15	1	Female	Opposite sex	2	Active	Inactive	Courtship	Inactive	Inactive	Inactive	Inactive	Inactive	Inactive	Active	Inactive	NA	Inactive	Inactive	Inactive	Inactive	Inactive	Inactive	Inactive	Inactive	Inactive	Inactive	Inactive	Inactive	NA	1	2	5	10
36	1	Female	Mixed sex	2	Active	Active	Active	Active	Inactive	Inactive	Inactive	Inactive	Inactive	Inactive	Inactive	NA	Inactive	Inactive	Inactive	Inactive	Inactive	Inactive	Inactive	Inactive	Active	Inactive	Inactive	Inactive	NA	0	5	0	25
11	1	Male	Alone	2	Active	Mating	Mating	Inactive	Active	Active	Inactive	Inactive	Inactive	Active	Active	NA	Inactive	Active	Active	Inactive	Active	Active	Active	Active	Active	Active	Courtship	Courtship	NA	2	13	10	65
44	1	Male	Mixed sex	2	Courtship	Inactive	Inactive	Active	Active	Mating	Mating	Inactive	Active	Inactive	Active	NA	Active	Active	Inactive	Active	Active	Active	Courtship	Courtship	Courtship	Active	Mating	Mating	NA	4	10	20	50
38	1	Male	Alone	2	Active	Active	Active	Active	Active	Active	Inactive	Active	Courtship	Active	Active	NA	Active	Inactive	Active	Inactive	Active	Active	Active	Active	Courtship	Active	Active	Active	NA	2	18	10	90
61	1	Male	Mixed sex	2	Courtship	Active	Mating	Mating	Mating	Active	Active	Active	Active	Active	Active	NA	Courtship	Active	Active	Courtship	Courtship	Mating	Courtship	Courtship	Mating	Mating	Inactive	Active	NA	6	10	30	50
8	1	Female	Alone	2	Active	Active	Active	Inactive	Inactive	Inactive	Inactive	Inactive	Inactive	Inactive	Inactive	NA	Inactive	Inactive	Inactive	Inactive	Inactive	Inactive	Inactive	Active	Active	Inactive	Active	Inactive	NA	0	6	0	30
25	1	Male	Alone	2	Active	Courtship	Courtship	Mating	Courtship	Inactive	Courtship	Active	Courtship	Inactive	Active	NA	Inactive	Inactive	Inactive	Inactive	Active	Inactive	Inactive	Active	Inactive	Inactive	Active	Active	NA	5	7	25	35
78	1	Female	Same sex	2	Active	Active	Active	Active	Inactive	Active	Inactive	Inactive	Active	Active	NA	Inactive	Active	Active	Active	Inactive	Inactive	Active	Active	Active	Courtship	Active	Active	NA	NA	1	15	5	75
74	1	Female	Same sex	2	Active	Inactive	Active	Active	Active	Active	Inactive	Active	Active	Active	NA	Inactive	Inactive	Inactive	Active	Inactive	Inactive	Inactive	Inactive	Courtship	Inactive	Active	Inactive	NA	NA	1	10	5	50
31	1	Female	Alone	2	Active	Active	Active	Inactive	Active	Active	Inactive	Active	Courtship	Courtship	NA	Active	Inactive	Active	Active	Inactive	Inactive	Inactive	Active	Active	Inactive	Inactive	Inactive	NA	NA	2	11	10	55
55	1	Male	Alone	2	Courtship	Courtship	Mating	Mating	Courtship	Mating	Mating	Mating	Active	Active	Active	Active	Inactive	NA	Inactive	Inactive	Inactive	Inactive	Active	Inactive	Inactive	Inactive	Inactive	NA	NA	3	5	15	25
39	1	Male	Opposite sex	2	Active	Active	Active	Courtship	Active	Active	Inactive	Inactive	Active	Active	Inactive	Active	Inactive	NA	Active	Active	Inactive	Active	Inactive	Inactive	Inactive	Inactive	Inactive	NA	NA	1	11	5	55
2	1	Female	Same sex	2	Active	Inactive	Inactive	Active	Active	Active	Inactive	Active	Active	Active	Active	Inactive	Courtship	NA	Active	Inactive	Inactive	Active	Active	Inactive	Active	Active	Active	NA	NA	1	14	5	70
14	1	Female	Mixed sex	2	Active	Active	Active	Active	Active	Active	Active	Active	Active	Active	Active	Inactive	Active	NA	Active	Active	Inactive	Inactive	Active	Active	Inactive	Active	Inactive	NA	NA	0	17	0	85
65	1	Male	Opposite sex	2	Active	Active	Inactive	Active	Active	Inactive	Inactive	Inactive	Active	Active	Inactive	Courtship	Active	NA	Active	Active	Active	Active	Active	Active	Mating	Mating	Mating	NA	NA	1	13	5	65
70	1	Male	Opposite sex	2	Active	Active	Active	Inactive	Active	Inactive	Inactive	Inactive	Inactive	Inactive	Inactive	Inactive	Active	NA	Inactive	Inactive	Inactive	Inactive	Inactive	Inactive	Inactive	Active	Active	NA	NA	0	7	0	35
49	1	Male	Mixed sex	2	Active	Active	Active	Active	Active	Active	Active	Active	Active	Active	Active	Active	Active	NA	Inactive	Inactive	Active	Active	Inactive	Active	Active	Active	Active	NA	NA	0	19	0	95
18	1	Female	Alone	2	Active	Active	Inactive	Courtship	Inactive	Inactive	Inactive	NA	Mating	Mating	Inactive	Inactive	Courtship	Mating	Courtship	Active	Courtship	Active	Mating	Active	Inactive	Active	Inactive	Mating	Inactive	4	6	20	30
72	1	Female	Alone	2	Active	Active	Active	Inactive	Active	Active	Active	NA	Active	Inactive	Inactive	Inactive	Inactive	Inactive	Inactive	Inactive	Inactive	Inactive	Inactive	Inactive	Inactive	Inactive	Inactive	Inactive	Inactive	0	7	0	35
76	1	Female	Opposite sex	2	Active	Active	Active	Active	Active	Inactive	Inactive	NA	Active	Inactive	Active	Active	Inactive	Inactive	Mating	Active	Active	Inactive	Active	Inactive	Active	Active	Inactive	Inactive	Active	0	14	0	70
59	1	Female	Same sex	2	Active	Active	Inactive	Active	Active	Inactive	Active	NA	Inactive	Active	Active	Active	Active	Inactive	Active	Active	Inactive	Inactive	Inactive	Inactive	Inactive	Inactive	Inactive	Inactive	Inactive	0	11	0	55
33	1	Male	Alone	2	Active	Courtship	Mating	Mating	Inactive	Inactive	Active	NA	Active	Active	Active	Inactive	Active	Inactive	Active	Active	Active	Inactive	Active	Active	Active	Inactive	Active	Active	Inactive	1	14	5	70
9	1	Male	Mixed sex	2	Active	Courtship	Mating	Mating	Inactive	Active	Active	NA	Courtship	Active	Active	Inactive	Inactive	Inactive	Active	Inactive	Inactive	Inactive	Inactive	Inactive	Inactive	Inactive	Active	Active	Courtship	3	8	15	40
5	1	Male	Alone	2	Courtship	Active	Active	Courtship	Active	Courtship	Mating	Mating	Courtship	Inactive	Active	Active	Courtship	NA	Courtship	Courtship	Active	Active	Active	Active	Active	Inactive	Inactive	Courtship	Courtship	9	10	45	50
50	1	Male	Alone	2	Courtship	Mating	Mating	Mating	Inactive	Active	Inactive	Active	Inactive	Inactive	Active	Inactive	Inactive	NA	Inactive	Inactive	Active	Inactive	Inactive	Courtship	Active	Inactive	Active	Inactive	Active	2	7	10	35
34	1	Female	Opposite sex	2	Active	Active	Active	Active	Inactive	Active	Active	Active	Active	Mating	Active	Active	Inactive	NA	Inactive	Active	Inactive	Active	Inactive	Active	Inactive	Inactive	Active	Active	Active	0	16	0	80
63	1	Female	Opposite sex	2	Active	Active	Active	Active	Inactive	Inactive	Inactive	Inactive	Inactive	Inactive	Inactive	Inactive	Inactive	NA	Active	Inactive	Inactive	Inactive	Active	Inactive	Inactive	Inactive	Inactive	Inactive	Inactive	0	6	0	30
27	1	Female	Mixed sex	2	Active	Active	Active	Inactive	Inactive	Inactive	Inactive	Active	Inactive	Inactive	Inactive	Inactive	Active	NA	Inactive	Active	Inactive	Inactive	Active	Active	Inactive	Inactive	Inactive	Active	Inactive	0	9	0	45
56	1	Female	Opposite sex	2	Active	Inactive	Inactive	Inactive	Inactive	Active	NA	Inactive	Inactive	Inactive	Inactive	Inactive	Inactive	Inactive	Inactive	Inactive	Inactive	Inactive	Inactive	Inactive	Inactive	Inactive	Inactive	Inactive	NA	0	2	0	10
60	1	Female	Alone	2	Active	Active	Inactive	Inactive	Courtship	Active	NA	Inactive	Active	Active	Active	Active	Active	Courtship	Active	Courtship	Courtship	Mating	Inactive	Active	Active	Active	Active	Active	NA	4	14	20	70
71	1	Male	Same sex	2	Active	Active	Courtship	Courtship	Courtship	Mating	Mating	Inactive	NA	Active	Active	Inactive	Active	Mating	Active	Active	Active	Active	Active	Active	Active	Inactive	Active	Active	NA	3	14	15	70
26	1	Male	Same sex	2	Active	Courtship	Courtship	Courtship	Courtship	Mating	Mating	Mating	NA	Inactive	Active	Inactive	Active	Active	Courtship	Active	Active	Active	Inactive	Active	Courtship	Courtship	Courtship	Courtship	NA	9	8	45	40
68	1	Male	Same sex	2	Active	Courtship	Courtship	Courtship	Courtship	Active	Courtship	Mating	NA	Mating	Mating	Mating	Active	Active	Active	Active	Active	Active	Active	Active	Inactive	Active	Courtship	Active	NA	6	12	30	60
52	1	Female	Same sex	2	Active	Active	Active	Active	Inactive	Inactive	Inactive	Inactive	NA	Active	Inactive	Inactive	Inactive	Inactive	Inactive	Inactive	Inactive	Inactive	Inactive	Inactive	Active	Inactive	Inactive	Inactive	NA	0	6	0	30
7	1	Female	Mixed sex	2	Active	Active	Active	Inactive	Inactive	Inactive	Inactive	NA	Inactive	Inactive	Inactive	Inactive	Inactive	Inactive	Inactive	Inactive	Inactive	Inactive	Inactive	Inactive	Inactive	Inactive	Inactive	NA	NA	0	3	0	15
23	1	Female	Same sex	2	Active	Active	Active	Inactive	Active	Inactive	Active	NA	Inactive	Active	Inactive	Active	Active	Inactive	Inactive	Inactive	Active	Inactive	Inactive	Active	Inactive	Active	Inactive	NA	NA	0	11	0	55
30	1	Female	Same sex	2	Active	Inactive	Inactive	Inactive	Inactive	Inactive	Inactive	NA	Active	Inactive	Courtship	Inactive	Inactive	Inactive	Inactive	Mating	Active	Inactive	Inactive	Inactive	Inactive	Inactive	Inactive	NA	NA	1	3	5	15
79	1	Male	Opposite sex	2	Courtship	Active	Active	Active	Inactive	Active	Active	Courtship	Inactive	Active	Active	Inactive	Inactive	Active	Active	Inactive	Active	Inactive	Active	Inactive	Active	Active	Courtship	Active	Inactive	3	14	15	70
32	1	Male	Same sex	2	Courtship	Courtship	Active	Courtship	Courtship	Courtship	Inactive	Courtship	Courtship	CourtshipCourtship	Courtship	Mating	Courtship	Active	Courtship	Courtship	Active	Active	Courtship	Courtship	Courtship	Courtship	Courtship	Courtship	Mating	17	4	85	20
3	1	Male	Mixed sex	2	Active	Courtship	Inactive	Mating	Mating	Active	Inactive	Inactive	Inactive	Inactive	Inactive	Inactive	Inactive	Inactive	Inactive	Inactive	Inactive	Inactive	Inactive	Inactive	Inactive	Inactive	Inactive	Inactive	Inactive	1	2	5	10
64	1	Male	Same sex	2	Active	Active	Courtship	Courtship	Courtship	Courtship	Courtship	Courtship	Active	Mating	Courtship	Courtship	Mating	Mating	Mating	Mating	Active	Active	Active	Inactive	Active	Inactive	Inactive	Inactive	Active	8	8	40	40
53	1	Male	Same sex	2	Active	Courtship	Courtship	Courtship	Courtship	Courtship	Courtship	Courtship	Courtship	Courtship	Courtship	Courtship	Active	Courtship	Courtship	Mating	Courtship	Inactive	Courtship	Courtship	Inactive	Inactive	Active	Courtship	Courtship	18	3	90	15
58	1	Male	Mixed sex	2	Active	Active	Courtship	Mating	Mating	Inactive	Inactive	Inactive	Active	Active	Inactive	Inactive	Active	Inactive	Inactive	Inactive	Inactive	Inactive	Active	Active	Active	Inactive	Inactive	Inactive	Inactive	1	8	5	40
41	1	Female	Mixed sex	2	Active	Active	Active	Active	Active	Active	Active	Inactive	Active	Inactive	Active	Inactive	Inactive	Inactive	Active	Active	Active	Inactive	Active	Active	Active	Active	Courtship	Inactive	Active	1	17	5	85
40	1	Female	Same sex	2	Active	Active	Active	Active	Active	Active	Active	Inactive	Active	Active	Inactive	Active	Active	Inactive	Inactive	Inactive	Active	Active	Active	Active	Inactive	Inactive	Inactive	Active	Inactive	0	16	0	80
67	1	Female	Opposite sex	2	Active	Active	Active	Active	Active	Active	Inactive	Active	Active	NA	Inactive	Inactive	Active	Inactive	Active	Courtship	Inactive	Active	Active	Inactive	Active	Courtship	Active	Active	Active	2	16	10	80
48	1	Male	Mixed sex	2	Courtship	Courtship	Courtship	Active	Courtship	Inactive	Mating	Mating	Mating	NA	Active	Inactive	Active	Active	Inactive	Active	Inactive	Inactive	Inactive	Active	Inactive	Active	Inactive	Inactive	Inactive	4	7	20	35
20	1	Male	Same sex	2	Courtship	Courtship	Courtship	Mating	Mating	Mating	Active	Inactive	Inactive	NA	Active	Inactive	Inactive	Inactive	Inactive	Active	Inactive	Inactive	Inactive	Inactive	Inactive	Inactive	Inactive	Active	Active	3	5	15	25
43	1	Male	Mixed sex	2	Active	Active	Mating	Mating	Mating	Active	Active	Active	Inactive	NA	Active	Active	Inactive	Inactive	Inactive	Inactive	Inactive	Inactive	Inactive	Inactive	Inactive	Active	Inactive	Inactive	Inactive	0	8	0	40
16	1	Male	Mixed sex	2	Active	Active	Courtship	Courtship	Courtship	Courtship	Mating	Mating	Mating	NA	Active	Active	Inactive	Active	Inactive	Active	Active	Active	Active	Inactive	Active	Active	Inactive	Active	Inactive	4	12	20	60
22	1	Male	Alone	2	Active	Courtship	Courtship	Inactive	Courtship	Mating	Mating	Mating	Active	NA	Active	Active	Active	Active	Active	Active	Active	Active	Active	Inactive	Inactive	Active	Inactive	Active	Inactive	3	13	15	65
54	1	Male	Opposite sex	2	Active	Courtship	Active	Active	Courtship	Active	Active	Inactive	Active	NA	Active	Inactive	Inactive	Inactive	Active	Inactive	Active	Active	Active	Courtship	Courtship	Active	Inactive	Active	Inactive	4	13	20	65
1	1	Male	Same sex	2	Courtship	Mating	Mating	Mating	NA	Active	Active	Active	Active	Courtship	Courtship	Courtship	Courtship	Active	Courtship	Courtship	Courtship	Courtship	Active	Active	Courtship	Courtship	Active	Mating	NA	11	8	55	40
47	1	Female	Alone	2	Courtship	Active	Inactive	Inactive	NA	Inactive	Active	Inactive	Inactive	Inactive	Inactive	Inactive	Active	Courtship	Courtship	Active	Inactive	Courtship	Courtship	Courtship	Inactive	Active	Active	Active	NA	6	7	30	35
24	1	Female	Opposite sex	2	Active	Active	Active	Active	NA	Inactive	Active	Active	Inactive	Inactive	Active	Inactive	Active	Active	Active	Inactive	Active	Inactive	Inactive	Active	Inactive	Inactive	Inactive	Active	NA	0	13	0	65
77	1	Male	Opposite sex	2	Active	Active	Active	Inactive	NA	Active	Active	Active	Active	Active	Active	Active	Inactive	Active	Active	Inactive	Inactive	Courtship	Inactive	Active	Courtship	Courtship	Inactive	Courtship	NA	4	13	20	65
21	1	Female	Mixed sex	2	Active	Active	Inactive	Inactive	NA	Inactive	Inactive	Inactive	Inactive	Inactive	Inactive	Inactive	Inactive	Inactive	Inactive	Inactive	Inactive	Inactive	Inactive	Inactive	Inactive	Inactive	Inactive	Inactive	NA	0	2	0	10
37	1	Male	Same sex	2	Courtship	Courtship	Courtship	Courtship	NA	Inactive	Active	Courtship	Courtship	Courtship	Courtship	Courtship	Courtship	Active	Courtship	Courtship	Courtship	Courtship	Courtship	Courtship	Courtship	Courtship	Mating	Courtship	Courtship	20	2	100	10
80	1	Female	Same sex	2	Active	Inactive	Inactive	Active	NA	Inactive	Inactive	Inactive	Active	Active	Active	Active	Active	Inactive	Inactive	Inactive	Inactive	Inactive	Inactive	Inactive	Inactive	Inactive	Inactive	Inactive	Inactive	0	7	0	35
46	1	Female	Mixed sex	2	Active	Active	Active	Active	NA	Inactive	Active	Active	Active	Active	Inactive	Inactive	Inactive	Inactive	Inactive	Active	Inactive	Active	Inactive	Inactive	Inactive	Inactive	Inactive	Inactive	Inactive	0	10	0	50
4	1	Male	Same sex	2	Courtship	Active	Courtship	Courtship	NA	Mating	Courtship	Courtship	Mating	Mating	Mating	Mating	Inactive	Inactive	Active	Inactive	Active	Inactive	Inactive	Active	Inactive	Inactive	Inactive	Inactive	Inactive	5	4	25	20
45	1	Male	Opposite sex	2	Courtship	Courtship	Active	Active	NA	Courtship	Courtship	Active	Courtship	Active	Inactive	Active	Active	Inactive	Active	Inactive	Active	Active	Active	Active	Active	Active	Active	Active	Courtship	6	15	30	75
57	1	Male	Alone	2	Active	Active	Active	Active	NA	Inactive	Courtship	Active	Active	Courtship	Active	Courtship	Courtship	Courtship	Courtship	Courtship	Mating	Mating	Mating	Active	Active	Active	Inactive	Active	Inactive	7	11	35	55
19	1	Female	Mixed sex	2	Active	Inactive	Active	Active	NA	Active	Active	Inactive	Active	Inactive	Inactive	Inactive	Inactive	Inactive	Inactive	Inactive	Inactive	Inactive	Inactive	Inactive	Active	Inactive	Inactive	Inactive	Inactive	0	7	0	35
10	1	Female	Opposite sex	2	Active	Active	Active	Inactive	NA	Inactive	Inactive	Inactive	Inactive	Active	Inactive	Inactive	Inactive	Inactive	Inactive	Active	Inactive	Inactive	Active	Inactive	Inactive	Active	Inactive	Inactive	Inactive	0	7	0	35
35	1	Female	Opposite sex	2	Active	Active	Active	Active	NA	Inactive	Inactive	Inactive	Inactive	Active	Inactive	Inactive	Inactive	Active	Inactive	Active	Inactive	Inactive	Inactive	Inactive	Inactive	Inactive	Inactive	Inactive	Inactive	0	7	0	35
73	1	Female	Opposite sex	2	Active	Inactive	Inactive	Inactive	NA	Inactive	Inactive	Inactive	Inactive	Inactive	Inactive	Inactive	Inactive	Inactive	Inactive	Inactive	Inactive	Inactive	Inactive	Inactive	Inactive	Inactive	Active	Inactive	Inactive	0	2	0	10
13	1	Female	Mixed sex	2	Active	Inactive	Active	Active	NA	Inactive	Active	Inactive	Inactive	Inactive	Inactive	Inactive	Active	Active	Inactive	Inactive	Active	Active	Inactive	Inactive	Active	Active	Inactive	Inactive	Active	0	11	0	55
20	1	Male	Same sex	3	Mating	Mating	Mating	Mating	Courtship	Courtship	Inactive	Active	Courtship	Courtship	Active	Inactive	Courtship	Courtship	Courtship	Inactive	Active	Active	Courtship	Courtship	Active	Courtship	Active	Courtship	Courtship	12	6	60	30
43	1	Male	Mixed sex	3	Mating	Mating	Mating	Inactive	Inactive	Inactive	Active	Inactive	Inactive	Inactive	Inactive	Inactive	Inactive	Inactive	Inactive	Courtship	Inactive	Inactive	Active	Active	Inactive	Inactive	Inactive	Inactive	Mating	1	3	5	15
80	1	Female	Same sex	3	Active	Inactive	Inactive	Active	Active	Active	Active	Active	Active	Courtship	Courtship	Courtship	Courtship	Mating	Mating	Mating	Inactive	Active	Inactive	Inactive	Courtship	Inactive	Inactive	Inactive	Active	5	9	25	45
37	1	Male	Same sex	3	Active	Mating	Mating	Inactive	Active	Inactive	Inactive	Active	Active	Active	Active	Active	Courtship	Inactive	Active	Active	Active	Inactive	Inactive	Inactive	Inactive	Inactive	Active	Inactive	Inactive	1	11	5	55
21	1	Female	Mixed sex	3	Courtship	Active	Courtship	Inactive	Active	Inactive	Inactive	Active	Inactive	Active	Inactive	Inactive	Inactive	Inactive	Inactive	Inactive	Inactive	Inactive	Inactive	Inactive	Active	Active	Inactive	Inactive	Inactive	2	6	10	30
48	1	Male	Mixed sex	3	Active	Courtship	Active	Active	Active	Inactive	Inactive	Active	Mating	Active	Inactive	Inactive	Active	Inactive	Inactive	Courtship	Inactive	Inactive	Active	Courtship	Mating	Courtship	Active	Courtship	Courtship	6	9	30	45
77	1	Male	Opposite sex	3	Active	Inactive	Courtship	Inactive	Courtship	Mating	Mating	Mating	Inactive	Inactive	Inactive	Active	Active	Inactive	Inactive	Active	Inactive	Inactive	Inactive	Inactive	Inactive	Inactive	Inactive	Inactive	Inactive	2	4	10	20
24	1	Female	Opposite sex	3	Courtship	Active	Active	Active	Mating	Courtship	Mating	Active	Courtship	Mating	Courtship	Courtship	Courtship	Courtship	Courtship	Courtship	Courtship	Courtship	Active	Courtship	Courtship	Courtship	Inactive	Courtship	NA	15	5	75	25
47	1	Female	Alone	3	Inactive	Courtship	Active	Courtship	Active	Courtship	Active	Active	Courtship	Active	Active	Courtship	Courtship	Mating	Courtship	Inactive	Courtship	Courtship	Courtship	Courtship	Courtship	Courtship	Active	Courtship	NA	14	7	70	35
67	1	Female	Opposite sex	3	Active	Active	Courtship	Courtship	Inactive	Active	Courtship	Inactive	Courtship	Active	Courtship	Courtship	Courtship	Inactive	Inactive	Inactive	Active	Courtship	Courtship	Active	Active	Active	Active	Active	NA	9	10	45	50
1	1	Male	Same sex	3	Courtship	Courtship	Courtship	Courtship	Courtship	Active	Mating	Mating	Mating	Mating	Inactive	Active	Active	Inactive	Inactive	Active	Active	Active	Active	Courtship	Inactive	Inactive	Inactive	Inactive	NA	6	7	30	35
40	1	Female	Same sex	3	Courtship	Active	Active	Active	Inactive	Active	Active	Active	Active	Active	Active	Inactive	Active	Active	Active	Inactive	Active	Courtship	Active	Courtship	Active	Courtship	Courtship	Active	NA	5	16	25	80
58	1	Male	Mixed sex	3	Courtship	Mating	Active	Mating	Mating	Mating	Mating	Inactive	Inactive	Inactive	Inactive	Inactive	Courtship	Inactive	Inactive	Inactive	Inactive	Active	Inactive	Active	Inactive	Inactive	Mating	Courtship	NA	3	3	15	15
53	1	Male	Same sex	3	Active	Mating	Courtship	Active	Inactive	Active	Inactive	Active	Inactive	Active	Courtship	Courtship	Courtship	Courtship	Courtship	Mating	Courtship	Courtship	Inactive	Mating	Mating	Courtship	Courtship	Courtship	NA	11	5	55	25
3	1	Male	Mixed sex	3	Inactive	Inactive	Inactive	Inactive	Inactive	Inactive	Inactive	Courtship	Mating	Mating	Active	Active	Inactive	Inactive	Inactive	Inactive	Inactive	Inactive	Inactive	Inactive	Inactive	Inactive	Active	NA	NA	1	3	5	15
32	1	Male	Same sex	3	Mating	Mating	Mating	Mating	Inactive	Active	Inactive	Active	Active	Active	Active	Inactive	Active	Inactive	Active	Active	Inactive	Inactive	Active	Active	Inactive	Inactive	Inactive	NA	NA	0	10	0	50
79	1	Male	Opposite sex	3	Mating	Mating	Mating	Mating	Active	Active	Active	Active	Active	Active	Active	Active	Inactive	Inactive	Inactive	Inactive	Active	Inactive	Courtship	Inactive	Inactive	Inactive	Inactive	NA	NA	1	9	5	45
27	1	Female	Mixed sex	3	Inactive	Inactive	Inactive	Inactive	Inactive	Inactive	Inactive	Inactive	Inactive	Inactive	Inactive	Inactive	Inactive	Inactive	Courtship	Inactive	Inactive	Inactive	Inactive	Inactive	Inactive	Inactive	Inactive	NA	NA	1	0	5	0
71	1	Male	Same sex	3	Mating	Mating	Mating	Mating	Active	Active	Active	Inactive	Active	Active	Inactive	Inactive	Active	Active	Inactive	Inactive	Inactive	Inactive	Inactive	Inactive	Inactive	Inactive	Inactive	NA	NA	0	7	0	35
26	1	Male	Same sex	3	Active	Mating	Mating	Mating	Mating	Active	Active	Courtship	Courtship	Inactive	Inactive	Inactive	Active	Active	Courtship	Courtship	Courtship	Courtship	Active	Inactive	Active	Active	Inactive	NA	NA	6	8	30	40
50	1	Male	Alone	3	Active	Mating	Mating	Mating	Courtship	Active	Active	Courtship	Courtship	Active	Courtship	Courtship	Courtship	Active	Active	Courtship	Active	Courtship	Courtship	Active	Courtship	Courtship	Courtship	Courtship	Courtship	14	8	70	40
60	1	Female	Alone	3	Active	Courtship	Courtship	Courtship	Courtship	Courtship	Courtship	Courtship	Courtship	Courtship	Active	Inactive	Courtship	Courtship	Courtship	Courtship	Courtship	Courtship	Courtship	Courtship	Courtship	Courtship	Active	Active	Courtship	20	4	100	20
56	1	Female	Opposite sex	3	Active	Courtship	Courtship	Inactive	Inactive	Courtship	Inactive	Inactive	Inactive	Inactive	Mating	Inactive	Courtship	Courtship	Courtship	Courtship	Inactive	Courtship	Courtship	Mating	Courtship	Courtship	Inactive	Active	Inactive	11	2	55	10
34	1	Female	Opposite sex	3	Active	Active	Courtship	Active	Active	Active	Active	Courtship	Active	Courtship	Active	Courtship	Inactive	Inactive	Active	Active	Mating	Courtship	Courtship	Inactive	Courtship	Courtship	Active	Courtship	Active	9	12	45	60
63	1	Female	Opposite sex	3	Active	Inactive	Inactive	Inactive	Inactive	Inactive	Inactive	Inactive	Inactive	Inactive	Inactive	Inactive	Inactive	Active	Inactive	Inactive	Inactive	Inactive	Inactive	Inactive	Inactive	Inactive	Active	Inactive	NA	0	3	0	15
30	1	Female	Same sex	3	Courtship	Active	Active	Mating	Courtship	Courtship	Active	Courtship	Courtship	Courtship	Courtship	Inactive	Courtship	Courtship	Courtship	Courtship	Courtship	Courtship	Mating	Courtship	Courtship	Courtship	Courtship	Courtship	NA	18	3	90	15
23	1	Female	Same sex	3	Courtship	Active	Active	Active	Active	Courtship	Courtship	Active	Active	Active	Mating	Mating	Mating	Inactive	Inactive	Inactive	Inactive	Inactive	Courtship	Active	Inactive	Active	Active	Inactive	NA	4	10	20	50
7	1	Female	Mixed sex	3	Active	Inactive	Inactive	Active	Active	Inactive	Inactive	Active	Inactive	Active	Inactive	Inactive	Inactive	Inactive	Inactive	Active	Active	Inactive	Active	Inactive	Inactive	Active	Inactive	Active	NA	0	10	0	50
52	1	Female	Same sex	3	Active	Active	Inactive	Active	Active	Inactive	Active	Courtship	Mating	Mating	Mating	Inactive	Inactive	Active	Inactive	Inactive	Active	Inactive	Inactive	Inactive	Inactive	Inactive	Inactive	Active	NA	1	8	5	40
9	1	Male	Mixed sex	3	Active	Mating	Mating	Mating	Inactive	Active	Inactive	Inactive	Inactive	Inactive	Inactive	Inactive	Inactive	Inactive	Inactive	Inactive	Inactive	Inactive	Inactive	Inactive	Inactive	Inactive	Inactive	Courtship	NA	1	2	5	10
33	1	Male	Alone	3	Active	Mating	Mating	Mating	Active	Active	Active	Active	Active	Active	Active	Inactive	Inactive	Inactive	Inactive	Inactive	Inactive	Active	Inactive	Inactive	Inactive	Inactive	Inactive	Active	NA	0	10	0	50
59	1	Female	Same sex	3	Active	Active	Courtship	Inactive	Inactive	Courtship	Inactive	Inactive	Inactive	Courtship	Inactive	Courtship	Inactive	Courtship	Inactive	Courtship	Courtship	Active	Active	Active	Courtship	Courtship	Courtship	NA	NA	10	5	50	25
76	1	Female	Opposite sex	3	Courtship	Active	Active	Active	Inactive	Inactive	Courtship	Active	Active	Active	Inactive	Courtship	Active	Active	Active	Courtship	Courtship	Courtship	Courtship	Courtship	Active	Active	Courtship	NA	NA	9	11	45	55
72	1	Female	Alone	3	Active	Mating	Inactive	Active	Inactive	Inactive	Inactive	Inactive	Inactive	Inactive	Inactive	Inactive	Inactive	Inactive	Inactive	Inactive	Inactive	Active	Inactive	Inactive	Active	Active	Active	NA	NA	0	6	0	30
18	1	Female	Alone	3	Active	Active	Active	Courtship	Active	Active	Inactive	Active	Inactive	Inactive	Active	Active	Courtship	Active	Mating	Courtship	Courtship	Courtship	Courtship	Courtship	Courtship	Courtship	Courtship	NA	NA	10	9	50	45
78	1	Female	Same sex	3	Active	Courtship	Active	Inactive	Inactive	Active	Courtship	Active	Active	Active	Courtship	Courtship	Courtship	Active	Courtship	Courtship	Courtship	Courtship	Active	Inactive	Inactive	Inactive	Active	NA	NA	9	9	45	45
74	1	Female	Same sex	3	Active	Courtship	Active	Active	Courtship	Mating	Courtship	Active	Inactive	Active	Courtship	Active	Mating	Inactive	Mating	Courtship	Courtship	Courtship	Courtship	Courtship	Courtship	Courtship	Courtship	NA	NA	12	6	60	30
39	1	Male	Opposite sex	3	Mating	Mating	Mating	Mating	Mating	Courtship	Mating	Inactive	Courtship	Mating	Courtship	Mating	Mating	Inactive	Active	Inactive	Inactive	Inactive	Active	Inactive	Active	Inactive	Inactive	NA	NA	3	3	15	15
2	1	Female	Same sex	3	Active	Inactive	Inactive	Active	Active	Inactive	Active	Inactive	Courtship	Active	Courtship	Active	Active	Active	Mating	Courtship	Courtship	Active	Inactive	Mating	Courtship	Inactive	Courtship	NA	NA	6	9	30	45
38	1	Male	Alone	3	Courtship	Mating	Mating	Mating	Courtship	Courtship	Mating	Mating	Mating	Mating	Inactive	Courtship	Active	Courtship	Mating	Mating	Mating	Mating	Courtship	Courtship	Courtship	Mating	Mating	NA	NA	8	1	40	5
55	1	Male	Alone	3	Mating	Mating	Active	Active	Courtship	Inactive	Active	Inactive	Active	Inactive	Inactive	Inactive	Inactive	Inactive	Inactive	Inactive	Inactive	Inactive	Inactive	Inactive	Inactive	Inactive	Inactive	Inactive	Inactive	1	4	5	20
31	1	Female	Alone	3	Courtship	Inactive	Inactive	Inactive	Inactive	Inactive	Inactive	Inactive	Inactive	Inactive	Inactive	Inactive	Active	Courtship	Courtship	Inactive	Active	Active	Courtship	Active	Courtship	Courtship	Courtship	Active	Courtship	8	5	40	25
61	1	Male	Mixed sex	3	Mating	Mating	Mating	Courtship	Active	Courtship	Inactive	Mating	Mating	Inactive	Courtship	Active	Courtship	Courtship	Inactive	Mating	Mating	Inactive	Inactive	Inactive	Courtship	Courtship	Courtship	Inactive	Inactive	8	2	40	10
8	1	Female	Alone	3	Courtship	Active	Active	Courtship	Inactive	Inactive	Inactive	Inactive	Inactive	Inactive	Inactive	Inactive	Inactive	Inactive	Inactive	Active	Inactive	Active	Inactive	Inactive	Inactive	Courtship	Active	Active	Courtship	4	6	20	30
25	1	Male	Alone	3	Active	Mating	Mating	Mating	Mating	Mating	Inactive	Courtship	Mating	Mating	Inactive	Active	Mating	Mating	Mating	Active	Inactive	Active	Courtship	Inactive	Mating	Mating	Inactive	Mating	Mating	2	4	10	20
49	1	Male	Mixed sex	3	Active	Mating	Mating	Inactive	Courtship	Inactive	Active	Active	Inactive	Inactive	Inactive	Inactive	Inactive	Inactive	Inactive	Inactive	Active	Courtship	Mating	Mating	Mating	Active	Active	Active	Inactive	2	7	10	35
70	1	Male	Opposite sex	3	Active	Mating	Mating	Mating	Inactive	Active	Inactive	Inactive	Active	Inactive	Inactive	Inactive	Inactive	Inactive	Inactive	Inactive	Inactive	Inactive	Inactive	Inactive	Inactive	Inactive	Inactive	Inactive	Active	0	4	0	20
65	1	Male	Opposite sex	3	Courtship	Mating	Mating	Mating	Active	Mating	Mating	Mating	Active	Active	Active	Active	Active	Active	Active	Inactive	Active	Active	Active	Active	Active	Active	Inactive	Active	Active	1	16	5	80
14	1	Female	Mixed sex	3	Active	Active	Active	Active	Active	Active	Active	Inactive	Courtship	Active	Active	Mating	Courtship	Courtship	Courtship	Active	Courtship	Active	Active	Courtship	Active	Active	Active	Courtship	Courtship	8	15	40	75
13	1	Female	Mixed sex	3	Active	Active	Courtship	Active	Inactive	Inactive	Inactive	Inactive	Inactive	Active	Inactive	Inactive	Inactive	Inactive	Inactive	Active	Inactive	Active	Courtship	Active	Active	Courtship	Courtship	Courtship	Active	5	9	25	45
11	1	Male	Alone	3	Active	Mating	Mating	Mating	Inactive	Courtship	Inactive	Inactive	Inactive	Mating	Active	Active	Courtship	Inactive	Courtship	Inactive	Courtship	Active	Mating	Inactive	Active	Active	Inactive	Active	Courtship	5	7	25	35
36	1	Female	Mixed sex	3	Active	Active	Active	Active	Courtship	Courtship	Inactive	Active	Courtship	Active	Courtship	Courtship	Mating	Courtship	Courtship	Active	Courtship	Courtship	Courtship	Active	Courtship	Courtship	Courtship	Courtship	Active	14	9	70	45
28	1	Female	Mixed sex	3	Active	Active	Active	Active	Active	Inactive	Courtship	Active	Active	Active	Mating	Courtship	Active	Active	Active	Mating	Active	Courtship	Courtship	Courtship	Courtship	Courtship	Courtship	Active	NA	8	13	40	65
17	1	Male	Opposite sex	3	Active	Inactive	Active	Mating	Mating	Mating	Inactive	Active	Inactive	Active	Active	Active	Active	Active	Inactive	Active	Active	Active	Inactive	Inactive	Inactive	Inactive	Inactive	Inactive	NA	0	11	0	55
68	1	Male	Same sex	3	Mating	Mating	Mating	Mating	Active	Inactive	Inactive	Courtship	Active	Active	Active	Inactive	Inactive	Inactive	Inactive	Active	Inactive	Inactive	Inactive	Inactive	Inactive	Active	Active	Inactive	NA	1	7	5	35
16	1	Male	Mixed sex	3	Courtship	Mating	Mating	Mating	Inactive	Inactive	Inactive	Inactive	Active	Inactive	Active	Inactive	Active	Inactive	Active	Inactive	Inactive	Active	Inactive	Inactive	Active	Inactive	Inactive	Inactive	NA	1	6	5	30
41	1	Female	Mixed sex	3	Active	Active	Mating	Mating	Mating	Courtship	Mating	Mating	Mating	Mating	Inactive	Inactive	Inactive	Inactive	Inactive	Inactive	Inactive	Inactive	Inactive	Inactive	Inactive	Inactive	Inactive	Inactive	NA	1	2	5	10
73	1	Female	Opposite sex	3	Active	Active	Inactive	Courtship	Active	Active	Inactive	Courtship	Courtship	Active	Active	Active	Inactive	Active	Active	Active	Active	Active	Active	Active	Inactive	Courtship	Courtship	Courtship	NA	6	14	30	70
35	1	Female	Opposite sex	3	Active	Inactive	Inactive	Courtship	Inactive	Inactive	Inactive	Courtship	Inactive	Courtship	Inactive	Courtship	Courtship	Courtship	Courtship	Courtship	Courtship	Courtship	Courtship	Mating	Courtship	Active	Courtship	Courtship	NA	14	2	70	10
10	1	Female	Opposite sex	3	Active	Active	Active	Active	Active	Active	Inactive	Courtship	Inactive	Inactive	Inactive	Inactive	Inactive	Inactive	Inactive	Inactive	Inactive	Inactive	Inactive	Courtship	Courtship	Courtship	Courtship	Mating	NA	5	6	25	30
19	1	Female	Mixed sex	3	Active	Courtship	Active	Courtship	Courtship	Active	Courtship	Courtship	Active	Active	Courtship	Courtship	Active	Active	Courtship	Courtship	Active	Courtship	Courtship	Courtship	Courtship	Mating	Mating	Courtship	Courtship	15	8	75	40
57	1	Male	Alone	3	Courtship	Courtship	Mating	Courtship	Mating	Mating	Courtship	Mating	Inactive	Courtship	Active	Inactive	Courtship	Active	Courtship	Mating	Mating	Mating	Active	Active	Active	Inactive	Active	Courtship	Courtship	9	6	45	30
45	1	Male	Opposite sex	3	Mating	Mating	Mating	Inactive	Courtship	Inactive	Active	Active	Active	Active	Active	Active	Active	Inactive	Active	Active	Inactive	Active	Active	Inactive	Active	Active	Inactive	Inactive	Inactive	1	13	5	65
4	1	Male	Same sex	3	Mating	Mating	Courtship	Courtship	Courtship	Mating	Mating	Mating	Mating	Courtship	Mating	Mating	Mating	Mating	Mating	Mating	Mating	Mating	Mating	Courtship	Mating	Mating	Mating	Mating	Mating	5	0	25	0
46	1	Female	Mixed sex	3	Active	Active	Active	Inactive	Active	Inactive	Inactive	Active	Inactive	Inactive	Active	Active	Active	Courtship	Courtship	Courtship	Courtship	Active	Active	Active	Active	Active	Inactive	Courtship	Active	5	14	25	70
22	1	Male	Alone	3	Mating	Mating	Mating	Mating	Active	Active	Active	Active	Active	Courtship	Active	Inactive	Active	Inactive	Active	Inactive	Inactive	Active	Courtship	Courtship	Active	Courtship	Courtship	Courtship	Courtship	7	10	35	50
54	1	Male	Opposite sex	3	Courtship	Mating	Mating	Mating	Inactive	Inactive	Inactive	Inactive	Inactive	Inactive	Inactive	Inactive	Active	Inactive	Inactive	Inactive	Inactive	Inactive	Inactive	Inactive	Inactive	Inactive	Inactive	Inactive	Inactive	1	1	5	5
10	1	Female	Opposite sex	4	Inactive	Active	Active	Active	Active	Active	Courtship	Courtship	Courtship	Active	Courtship	Courtship	Courtship	Inactive	Active	Courtship	Courtship	Active	Courtship	Courtship	Courtship	Courtship	Courtship	Active	Courtship	14	9	70	45
9	1	Male	Mixed sex	4	Active	Active	Active	Inactive	Active	Active	Inactive	Active	Inactive	Inactive	Active	Inactive	Active	Inactive	Inactive	Active	Inactive	Inactive	Inactive	Inactive	Inactive	Inactive	Inactive	Inactive	Inactive	0	9	0	45
8	1	Female	Alone	4	Courtship	Inactive	Courtship	Courtship	Active	Courtship	Courtship	Mating	Mating	Mating	Active	Inactive	Inactive	Active	Courtship	Inactive	Inactive	Inactive	Inactive	Inactive	Inactive	Inactive	Inactive	Inactive	Inactive	6	3	30	15
7	1	Female	Mixed sex	4	Active	Active	Inactive	Active	Inactive	Inactive	Inactive	Active	Inactive	Inactive	Active	Inactive	Courtship	Inactive	Inactive	Inactive	Active	Inactive	Inactive	Inactive	Inactive	Mating	Courtship	Courtship	Active	3	7	15	35
4	1	Male	Same sex	4	Active	Mating	Mating	Inactive	Courtship	Courtship	Courtship	Courtship	Mating	Courtship	Courtship	Courtship	Mating	Courtship	Courtship	Courtship	Courtship	Courtship	Mating	Mating	Mating	Mating	Inactive	Courtship	Courtship	14	1	70	5
3	1	Male	Mixed sex	4	Active	Courtship	Courtship	Mating	Mating	Courtship	Inactive	Courtship	Courtship	Mating	Mating	Mating	Mating	Mating	Mating	Mating	Mating	Mating	Mating	Active	Inactive	Active	Inactive	Inactive	Inactive	5	3	25	15
2	1	Female	Same sex	4	Active	Courtship	Courtship	Courtship	Courtship	Active	Courtship	Courtship	Courtship	Mating	Mating	Mating	Inactive	Inactive	Active	Active	Active	Active	Active	Active	Inactive	Inactive	Inactive	Courtship	Courtship	9	8	45	40
1	1	Male	Same sex	4	Courtship	Mating	Mating	Inactive	Courtship	Courtship	Active	Courtship	Courtship	Courtship	Courtship	Courtship	Inactive	Courtship	Courtship	Active	Mating	Active	Inactive	Courtship	Courtship	Mating	Courtship	Courtship	Courtship	15	3	75	15
20	1	Male	Same sex	4	Courtship	Mating	Mating	Mating	Active	Inactive	Active	Inactive	Inactive	Inactive	Inactive	Active	Inactive	Active	Courtship	Courtship	Courtship	Courtship	Courtship	Courtship	Courtship	Courtship	Courtship	Courtship	Courtship	12	4	60	20
19	1	Female	Mixed sex	4	Active	Active	Active	Courtship	Active	Active	Active	Active	Courtship	Active	Inactive	Active	Active	Active	Active	Inactive	Courtship	Inactive	Courtship	Active	Courtship	Active	Inactive	Courtship	Mating	6	14	30	70
18	1	Female	Alone	4	Active	Inactive	Inactive	Active	Active	Inactive	Inactive	Inactive	Inactive	Inactive	Active	Mating	Active	Inactive	Active	Inactive	Active	Active	Courtship	Courtship	Courtship	Active	Courtship	Active	Active	4	11	20	55
17	1	Male	Opposite sex	4	Active	Mating	Courtship	Mating	Active	Courtship	Mating	Courtship	Courtship	Mating	Active	Courtship	Mating	Mating	Mating	Mating	Courtship	Courtship	Courtship	Active	Courtship	Courtship	Mating	Courtship	Courtship	12	4	60	20
16	1	Male	Mixed sex	4	Courtship	Mating	Mating	Mating	Inactive	Active	Active	Courtship	Active	Active	Inactive	Active	Active	Active	Inactive	Inactive	Inactive	Inactive	Inactive	Inactive	Inactive	Active	Active	Inactive	NA	2	9	10	45
14	1	Female	Mixed sex	4	Active	Active	Active	Courtship	Courtship	Courtship	Active	Active	Courtship	Inactive	Active	Courtship	Courtship	Courtship	Active	Courtship	Courtship	Active	Active	Courtship	Active	Courtship	Active	Courtship	NA	12	11	60	55
13	1	Female	Mixed sex	4	Courtship	Inactive	Active	Inactive	Inactive	Active	Inactive	Inactive	Active	Active	Inactive	Courtship	Courtship	Inactive	Courtship	Courtship	Active	Inactive	Active	Courtship	Inactive	Courtship	Courtship	Active	NA	8	7	40	35
11	1	Male	Alone	4	Mating	Active	Mating	Mating	Active	Inactive	Inactive	Active	Inactive	Inactive	Inactive	Inactive	Active	Active	Inactive	Active	Active	Active	Courtship	Courtship	Courtship	Courtship	Courtship	Courtship	NA	6	8	30	40
30	1	Female	Same sex	4	Active	Active	Active	Active	Inactive	Inactive	Inactive	Inactive	Inactive	Inactive	Inactive	Inactive	Inactive	Inactive	Inactive	Courtship	Courtship	Courtship	Courtship	Courtship	Courtship	Courtship	Inactive	Courtship	NA	8	4	40	20
28	1	Female	Mixed sex	4	Courtship	Active	Active	Active	Inactive	Inactive	Active	Inactive	Inactive	Active	Inactive	Inactive	Inactive	Courtship	Inactive	Inactive	Inactive	Inactive	Active	Active	Inactive	Inactive	Inactive	Active	NA	2	8	10	40
27	1	Female	Mixed sex	4	Active	Active	Inactive	Active	Inactive	Inactive	Inactive	Inactive	Inactive	Inactive	Inactive	Inactive	Inactive	Inactive	Inactive	Inactive	Courtship	Mating	Courtship	Courtship	Inactive	Active	Courtship	Courtship	NA	5	4	25	20
26	1	Male	Same sex	4	Courtship	Mating	Mating	Mating	Mating	Inactive	Courtship	Active	Active	Active	Courtship	Active	Courtship	Active	Active	Inactive	Inactive	Courtship	Active	Inactive	Active	Mating	Active	Courtship	NA	6	9	30	45
25	1	Male	Alone	4	Mating	Courtship	Courtship	Mating	Mating	Courtship	Courtship	Inactive	Courtship	Mating	Courtship	Inactive	Inactive	Mating	Mating	Mating	Inactive	Courtship	Inactive	Inactive	Courtship	Inactive	Active	Mating	Courtship	9	1	45	5
24	1	Female	Opposite sex	4	Courtship	Courtship	Active	Courtship	Mating	Courtship	Courtship	Courtship	Courtship	Active	Active	Inactive	Inactive	Courtship	Active	Active	Active	Courtship	Active	Active	Inactive	Courtship	Inactive	Active	Inactive	10	9	50	45
23	1	Female	Same sex	4	Active	Courtship	Courtship	Inactive	Courtship	Courtship	Courtship	Active	Inactive	Courtship	Active	Active	Courtship	Mating	Mating	Mating	Inactive	Inactive	Active	Inactive	Inactive	Inactive	Inactive	Inactive	Inactive	7	5	35	25
22	1	Male	Alone	4	Active	Courtship	Mating	Mating	Mating	Mating	Active	Courtship	Active	Courtship	Active	Courtship	Inactive	Active	Inactive	Courtship	Active	Inactive	Inactive	Inactive	Inactive	Active	Active	Inactive	Active	5	9	25	45
21	1	Female	Mixed sex	4	Active	Inactive	Courtship	Courtship	Courtship	Active	Active	Courtship	Courtship	Courtship	Courtship	Courtship	Active	Active	Active	Inactive	Inactive	Inactive	Active	Inactive	Inactive	Inactive	Inactive	Inactive	Inactive	8	7	40	35
40	1	Female	Same sex	4	Courtship	Active	Active	Courtship	Courtship	Active	Active	Active	Inactive	Inactive	Inactive	Inactive	Mating	Courtship	Inactive	Mating	Inactive	Courtship	Mating	Active	Courtship	Courtship	Active	Active	Courtship	8	8	40	40
39	1	Male	Opposite sex	4	Active	Inactive	Inactive	Courtship	Courtship	Inactive	Courtship	Courtship	Inactive	Courtship	Courtship	Courtship	Courtship	Inactive	Courtship	Courtship	Courtship	Courtship	Courtship	Inactive	Courtship	Courtship	Courtship	Courtship	Mating	17	1	85	5
38	1	Male	Alone	4	Courtship	Courtship	Courtship	Courtship	Active	Mating	Mating	Mating	Active	Inactive	Active	Inactive	Inactive	Inactive	Courtship	Courtship	Inactive	Mating	Mating	Mating	Mating	Mating	Inactive	Inactive	Courtship	7	3	35	15
37	1	Male	Same sex	4	Active	Mating	Mating	Active	Active	Active	Active	Active	Active	Courtship	Active	Active	Inactive	Inactive	Inactive	Active	Inactive	Inactive	Active	Inactive	Inactive	Inactive	Active	Inactive	Inactive	1	12	5	60
31	1	Female	Alone	4	Active	Courtship	Active	Active	Active	Active	Active	Active	Active	Active	Active	Active	Inactive	Active	Courtship	Inactive	Active	Active	Inactive	Active	Inactive	Active	Courtship	Inactive	Inactive	3	16	15	80
34	1	Female	Opposite sex	4	Active	Courtship	Active	Active	Active	Active	Active	Courtship	Courtship	Courtship	Courtship	Courtship	Courtship	Active	Mating	Courtship	Courtship	Mating	Courtship	Courtship	Inactive	Courtship	Courtship	Courtship	Courtship	15	7	75	35
36	1	Female	Mixed sex	4	Active	Inactive	Inactive	Active	Active	Active	Active	Active	Active	Courtship	Courtship	Active	Courtship	Active	Active	Courtship	Active	Inactive	Courtship	Courtship	Active	Courtship	Active	Active	Active	7	15	35	75
33	1	Male	Alone	4	Active	Active	Mating	Mating	Mating	Inactive	Active	Active	Active	Inactive	Courtship	Inactive	Active	Active	Active	Active	Active	Active	Inactive	Inactive	Inactive	Inactive	Inactive	Active	Inactive	1	12	5	60
32	1	Male	Same sex	4	Courtship	Mating	Mating	Mating	Mating	Mating	Active	Active	Active	Active	Active	Courtship	Inactive	Active	Active	Courtship	Inactive	Active	Active	Active	Active	Inactive	Active	Inactive	NA	3	12	15	60
50	1	Male	Alone	4	Mating	Mating	Mating	Mating	Inactive	Inactive	Active	Courtship	Active	Courtship	Active	Active	Inactive	Courtship	Inactive	Inactive	Inactive	Inactive	Inactive	Inactive	Active	Inactive	Inactive	Inactive	NA	3	5	15	25
49	1	Male	Mixed sex	4	Courtship	Courtship	Courtship	Courtship	Courtship	Courtship	Courtship	Courtship	Courtship	Courtship	Inactive	Inactive	Inactive	Inactive	Inactive	Inactive	Inactive	Inactive	Inactive	Inactive	Inactive	Inactive	Inactive	Inactive	NA	10	0	50	0
48	1	Male	Mixed sex	4	Courtship	Active	Courtship	Mating	Mating	Mating	Mating	Inactive	Inactive	Inactive	Inactive	Inactive	Inactive	Inactive	Inactive	Inactive	Inactive	Inactive	Inactive	Inactive	Inactive	Inactive	Inactive	Inactive	NA	2	1	10	5
43	1	Male	Mixed sex	4	Courtship	Mating	Mating	Courtship	Inactive	Active	Courtship	Courtship	Inactive	Inactive	Inactive	Inactive	Inactive	Inactive	Inactive	Active	Inactive	Inactive	Inactive	Inactive	Inactive	Inactive	Inactive	Inactive	NA	4	2	20	10
45	1	Male	Opposite sex	4	Active	Courtship	Courtship	Courtship	Courtship	Mating	Mating	Mating	Inactive	Active	Active	Courtship	Active	Active	Inactive	Active	Active	Active	Inactive	Active	Active	Active	Active	Active	NA	5	13	25	65
46	1	Female	Mixed sex	4	Active	Active	Active	Active	Courtship	Active	Courtship	Active	Inactive	Active	Active	Active	Active	Active	Active	Inactive	Active	Active	Courtship	Active	Active	Active	Mating	Inactive	NA	3	17	15	85
47	1	Female	Alone	4	Courtship	Courtship	Courtship	Mating	Mating	Mating	Inactive	Inactive	Active	Active	Active	Inactive	Inactive	Inactive	Inactive	Inactive	Inactive	Inactive	Inactive	Inactive	Active	Inactive	Inactive	Inactive	Inactive	3	4	15	20
60	1	Female	Alone	4	Active	Active	Courtship	Active	Courtship	Courtship	Active	Courtship	Courtship	Courtship	Courtship	Active	Courtship	Active	Active	Active	Courtship	Courtship	Courtship	Courtship	Inactive	Mating	Courtship	Courtship	Courtship	15	8	75	40
59	1	Female	Same sex	4	Active	Inactive	Inactive	Active	Mating	Active	Active	Inactive	Inactive	Inactive	Inactive	Inactive	Inactive	Inactive	Inactive	Inactive	Courtship	Inactive	Courtship	Mating	Courtship	Inactive	Courtship	Courtship	Inactive	5	4	25	20
57	1	Male	Alone	4	Courtship	Active	Active	Active	Active	Active	Active	Active	Active	Courtship	Courtship	Active	Courtship	Courtship	Active	Active	Active	Active	Active	Active	Active	Courtship	Active	Courtship	Active	7	18	35	90
58	1	Male	Mixed sex	4	Active	Courtship	Courtship	Courtship	Courtship	Mating	Mating	Mating	Active	Active	Courtship	Inactive	Inactive	Inactive	Courtship	Active	Active	Inactive	Inactive	Inactive	Inactive	Inactive	Inactive	Active	Active	6	7	30	35
52	1	Female	Same sex	4	Active	Active	Courtship	Courtship	Inactive	Courtship	Courtship	Inactive	Inactive	Inactive	Courtship	Inactive	Courtship	Inactive	Inactive	Inactive	Inactive	Inactive	Active	Inactive	Active	Courtship	Mating	Mating	Inactive	7	4	35	20
56	1	Female	Opposite sex	4	Active	Inactive	Active	Active	Inactive	Inactive	Inactive	Courtship	Inactive	Inactive	Inactive	Inactive	Inactive	Inactive	Mating	Inactive	Inactive	Inactive	Inactive	Inactive	Inactive	Inactive	Inactive	Inactive	Inactive	1	3	5	15
55	1	Male	Alone	4	Courtship	Courtship	Courtship	Courtship	Mating	Mating	Inactive	Courtship	Inactive	Inactive	Inactive	Inactive	Inactive	Inactive	Inactive	Inactive	Inactive	Inactive	Inactive	Active	Active	Inactive	Courtship	Inactive	Inactive	6	2	30	10
53	1	Male	Same sex	4	Courtship	Inactive	Inactive	Courtship	Courtship	Courtship	Courtship	Courtship	Courtship	Courtship	Courtship	Courtship	Inactive	Active	Courtship	Courtship	Courtship	Courtship	Inactive	Inactive	Active	Courtship	Courtship	Inactive	Courtship	17	2	85	10
54	1	Male	Opposite sex	4	Active	Courtship	Courtship	Courtship	Courtship	Courtship	Courtship	Courtship	Inactive	Active	Active	Courtship	Active	Inactive	Active	Inactive	Courtship	Courtship	Courtship	Courtship	Active	Inactive	Inactive	Inactive	Inactive	12	6	60	30
67	1	Female	Opposite sex	4	Active	Active	Active	Courtship	Courtship	Active	Courtship	Courtship	Courtship	Courtship	Courtship	Courtship	Mating	Inactive	Active	Courtship	Courtship	Courtship	Active	Courtship	Courtship	Courtship	Courtship	Courtship	Courtship	17	6	85	30
63	1	Female	Opposite sex	4	Courtship	Courtship	Courtship	Courtship	Courtship	Courtship	Active	Courtship	Courtship	Courtship	Active	Courtship	Courtship	Courtship	Courtship	Courtship	Active	Active	Active	Inactive	Active	Inactive	Inactive	Courtship	Active	15	7	75	35
72	1	Female	Alone	4	Courtship	Active	Active	Active	Courtship	Courtship	Active	Courtship	Active	Inactive	Courtship	Courtship	Courtship	Inactive	Active	Active	Courtship	Courtship	Courtship	Courtship	Active	Courtship	Active	Active	Active	12	11	60	55
73	1	Female	Opposite sex	4	Active	Active	Courtship	Active	Inactive	Active	Active	Active	Inactive	Active	Inactive	Active	Active	Active	Active	Active	Active	Active	Active	Active	Active	Active	Active	Active	Active	1	21	5	105
74	1	Female	Same sex	4	Active	Active	Inactive	Courtship	Courtship	Inactive	Active	Active	Courtship	Active	Active	Active	Active	Active	Inactive	Active	Active	Active	Active	Inactive	Inactive	Courtship	Active	Inactive	Mating	4	14	20	70
78	1	Female	Same sex	4	Active	Active	Active	Inactive	Inactive	Active	Courtship	Active	Courtship	Mating	Courtship	Courtship	Courtship	Active	Mating	Inactive	Active	Inactive	Courtship	Active	Active	Active	Active	Mating	Active	6	12	30	60
80	1	Female	Same sex	4	Active	Active	Inactive	Active	Active	Active	Courtship	Courtship	Courtship	Active	Courtship	Active	Courtship	Courtship	Courtship	Inactive	Courtship	Courtship	Courtship	Active	Courtship	Courtship	Active	Courtship	NA	13	9	65	45
68	1	Male	Same sex	4	Mating	Mating	Mating	Mating	Inactive	Active	Courtship	Active	Courtship	Courtship	Inactive	Active	Active	Active	Inactive	Inactive	Inactive	Inactive	Inactive	Inactive	Active	Active	Inactive	Active	NA	3	8	15	40
65	1	Male	Opposite sex	4	Courtship	Courtship	Active	Courtship	Active	Active	Active	Inactive	Active	Courtship	Active	Courtship	Active	Active	Inactive	Courtship	Mating	Mating	Mating	Mating	Active	Active	Active	Inactive	NA	6	11	30	55
61	1	Male	Mixed sex	4	Active	Active	Inactive	Active	Courtship	Courtship	Active	Courtship	Active	Courtship	Courtship	Courtship	Courtship	Courtship	Courtship	Courtship	Active	Courtship	Mating	Inactive	Active	Courtship	Courtship	Courtship	NA	14	7	70	35
71	1	Male	Same sex	4	Active	Courtship	Mating	Mating	Mating	Active	Courtship	Courtship	Courtship	Courtship	Courtship	Courtship	Active	Courtship	Courtship	Courtship	Courtship	Courtship	Active	Inactive	Active	Active	Active	Inactive	Courtship	13	7	65	35
70	1	Male	Opposite sex	4	Active	Courtship	Courtship	Mating	Mating	Mating	Courtship	Active	Active	Active	Active	Active	Inactive	Active	Active	Inactive	Active	Inactive	Inactive	Inactive	Courtship	Inactive	Inactive	Inactive	Active	4	10	20	50
77	1	Male	Opposite sex	4	Active	Courtship	Active	Courtship	Courtship	Mating	Courtship	Courtship	Courtship	Mating	Mating	Active	Active	Active	Courtship	Active	Courtship	Active	Active	Active	Inactive	Active	Active	Courtship	Active	9	12	45	60
79	1	Male	Opposite sex	4	Courtship	Courtship	Courtship	Courtship	Courtship	Courtship	Courtship	Courtship	Active	Inactive	Courtship	Courtship	Mating	Mating	Mating	Mating	Inactive	Active	Inactive	Active	Inactive	Active	Inactive	Courtship	Inactive	11	4	55	20
45	1	Male	Opposite sex	6	Inactive	Active	Inactive	Inactive	Inactive	Inactive	Inactive	Inactive	Inactive	Inactive	Inactive	Inactive	Inactive	Inactive	Inactive	Inactive	Inactive	Inactive	Inactive	Inactive	Inactive	Inactive	Inactive	Inactive	Inactive	0	1	0	5
55	1	Male	Alone	6	Mating	Courtship	Courtship	Courtship	Courtship	Courtship	Courtship	Courtship	Courtship	Courtship	Inactive	Courtship	Courtship	Courtship	Courtship	Inactive	Courtship	Courtship	Mating	Mating	Mating	Mating	Mating	Mating	Inactive	15	0	75	0
53	1	Male	Same sex	6	Inactive	Inactive	Inactive	Inactive	Inactive	Inactive	Inactive	Inactive	Inactive	Inactive	Active	Inactive	Inactive	Inactive	Inactive	Inactive	Inactive	Inactive	Inactive	Inactive	Inactive	Inactive	Inactive	Inactive	Inactive	0	1	0	5
77	1	Male	Opposite sex	6	Active	Mating	Mating	Mating	Mating	Inactive	Active	Inactive	Inactive	Active	Inactive	Inactive	Inactive	Inactive	Inactive	Inactive	Inactive	Inactive	Active	Inactive	Inactive	Active	Inactive	Inactive	Active	0	6	0	30
47	1	Female	Alone	6	Inactive	Courtship	Courtship	Courtship	Courtship	Inactive	Courtship	Courtship	Mating	Mating	Mating	Inactive	Inactive	Inactive	Inactive	Inactive	Inactive	Inactive	Inactive	Inactive	Inactive	Inactive	Inactive	Inactive	Inactive	6	0	30	0
46	1	Female	Mixed sex	6	Active	Active	Inactive	Mating	Courtship	Inactive	Courtship	Courtship	Courtship	Courtship	Courtship	Courtship	Courtship	Active	Active	Courtship	Inactive	Inactive	Inactive	Inactive	Inactive	Inactive	Active	Inactive	Inactive	9	5	45	25
20	1	Male	Same sex	6	Courtship	Mating	Mating	Mating	Mating	Active	Active	Courtship	Inactive	Inactive	Courtship	Courtship	Courtship	Inactive	Courtship	Courtship	Courtship	Courtship	Courtship	Courtship	Active	Courtship	Courtship	Courtship	Courtship	15	3	75	15
25	1	Male	Alone	6	Active	Active	Active	Active	Inactive	Inactive	Courtship	Inactive	Courtship	Courtship	Inactive	Active	Inactive	Inactive	Inactive	Active	Active	Active	Inactive	Active	Active	Inactive	Inactive	Inactive	Inactive	3	10	15	50
19	1	Female	Mixed sex	6	Inactive	Active	Active	Courtship	Courtship	Courtship	Mating	Courtship	Mating	Courtship	Inactive	Inactive	Courtship	Active	Active	Courtship	Inactive	Courtship	Courtship	Courtship	Inactive	Courtship	Inactive	Inactive	Inactive	11	4	55	20
8	1	Female	Alone	6	Active	Courtship	Courtship	Courtship	Courtship	Mating	Mating	Mating	Mating	Courtship	Active	Inactive	Active	Inactive	Inactive	Inactive	Inactive	Inactive	Inactive	Inactive	Inactive	Inactive	Inactive	Inactive	Inactive	5	3	25	15
1	1	Male	Same sex	6	Mating	Mating	Mating	Courtship	Inactive	Inactive	Active	Active	Inactive	Inactive	Mating	Courtship	Courtship	Inactive	Inactive	Courtship	Active	Courtship	Inactive	Courtship	Inactive	Inactive	Courtship	Courtship	NA	8	3	40	15
22	1	Male	Alone	6	Active	Mating	Mating	Mating	Mating	Inactive	Inactive	Active	Inactive	Inactive	Courtship	Inactive	Active	Inactive	Inactive	Inactive	Inactive	Inactive	Inactive	Active	Inactive	Inactive	Inactive	Courtship	NA	2	4	10	20
79	1	Male	Opposite sex	6	Courtship	Mating	Mating	Mating	Mating	Inactive	Inactive	Courtship	Mating	Mating	Mating	Mating	Inactive	Inactive	Inactive	Inactive	Inactive	Active	Inactive	Inactive	Inactive	Inactive	Inactive	Active	NA	2	2	10	10
23	1	Female	Same sex	6	Active	Active	Courtship	Courtship	Courtship	Active	Courtship	Active	Courtship	Active	Active	Courtship	Inactive	Courtship	Mating	Mating	Inactive	Active	Inactive	Inactive	Inactive	Inactive	Active	Courtship	NA	8	8	40	40
31	1	Female	Alone	6	Active	Courtship	Courtship	Courtship	Mating	Mating	Mating	Mating	Inactive	Active	Inactive	Inactive	Inactive	Active	Inactive	Inactive	Inactive	Inactive	Inactive	Inactive	Inactive	Courtship	Inactive	Active	NA	4	4	20	20
78	1	Female	Same sex	6	Courtship	Inactive	Active	Inactive	Mating	Mating	Mating	Inactive	Inactive	Inactive	Inactive	Inactive	Inactive	Inactive	Inactive	Inactive	Inactive	Inactive	Inactive	Inactive	Inactive	Inactive	Inactive	Inactive	NA	1	1	5	5
16	1	Male	Mixed sex	6	Courtship	Mating	Mating	Mating	Inactive	Active	Active	Inactive	Inactive	Active	Inactive	Inactive	Active	Inactive	Inactive	Inactive	Inactive	Inactive	Inactive	Inactive	Inactive	Inactive	Active	Inactive	NA	1	5	5	25
43	1	Male	Mixed sex	6	Courtship	Courtship	Courtship	Active	Inactive	Courtship	Courtship	Courtship	Courtship	Courtship	Inactive	Courtship	Courtship	Courtship	Inactive	Inactive	Inactive	Inactive	Inactive	Courtship	Courtship	Courtship	Courtship	Courtship	NA	16	1	80	5
54	1	Male	Opposite sex	6	Courtship	Courtship	Courtship	Courtship	Courtship	Courtship	Courtship	Courtship	Courtship	Courtship	Courtship	Inactive	Courtship	Active	Active	Inactive	Inactive	Inactive	Inactive	Inactive	Inactive	Inactive	Inactive	Inactive	NA	12	2	60	10
32	1	Male	Same sex	6	Active	Mating	Mating	Mating	Inactive	Inactive	Active	Inactive	Inactive	Inactive	Inactive	Inactive	Active	Active	Inactive	Active	Active	Active	Active	Inactive	Courtship	Inactive	Inactive	Active	NA	1	9	5	45
59	1	Female	Same sex	6	Active	Active	Courtship	Courtship	Courtship	Inactive	Inactive	Courtship	Inactive	Inactive	Active	Courtship	Courtship	Courtship	Inactive	Inactive	Inactive	Inactive	Inactive	Inactive	Courtship	Courtship	Courtship	Courtship	Mating	11	3	55	15
52	1	Female	Same sex	6	Inactive	Inactive	Inactive	Courtship	Courtship	Inactive	Inactive	Inactive	Inactive	Courtship	Courtship	Courtship	Active	Courtship	Courtship	Courtship	Active	Courtship	Active	Courtship	Inactive	Courtship	Inactive	Courtship	Courtship	13	3	65	15
33	1	Male	Alone	6	Active	Mating	Mating	Mating	Active	Courtship	Inactive	Inactive	Courtship	Inactive	Active	Active	Inactive	Active	Active	Inactive	Active	Inactive	Inactive	Active	Inactive	Inactive	Active	Active	Inactive	2	10	10	50
57	1	Male	Alone	6	Courtship	Mating	Mating	Mating	Mating	Inactive	Courtship	Courtship	Courtship	Courtship	Courtship	Courtship	Courtship	Courtship	Courtship	Courtship	Courtship	Courtship	Courtship	Courtship	Courtship	Mating	Courtship	Courtship	Courtship	19	0	95	0
80	1	Female	Same sex	6	Active	Active	Active	Mating	Mating	Inactive	Inactive	Inactive	Inactive	Courtship	Courtship	Inactive	Courtship	Courtship	Courtship	Courtship	Inactive	Courtship	Courtship	Courtship	Courtship	Mating	Active	Inactive	NA	10	4	50	20
50	1	Male	Alone	6	Mating	Mating	Mating	Courtship	Courtship	Inactive	Courtship	Courtship	Courtship	Courtship	Active	Mating	Mating	Mating	Active	Inactive	Mating	Courtship	Courtship	Courtship	Courtship	Mating	Mating	Mating	NA	10	2	50	10
58	1	Male	Mixed sex	6	Courtship	Mating	Mating	Mating	Mating	Inactive	Active	Inactive	Active	Active	Inactive	Inactive	Inactive	Inactive	Inactive	Inactive	Inactive	Inactive	Inactive	Inactive	Courtship	Inactive	Inactive	Active	NA	2	4	10	20
30	1	Female	Same sex	6	Inactive	Inactive	Inactive	Mating	Mating	Mating	Inactive	Inactive	Inactive	Inactive	Inactive	Inactive	Inactive	Inactive	Inactive	Inactive	Inactive	Inactive	Inactive	Inactive	Inactive	Inactive	Inactive	Active	NA	0	1	0	5
72	1	Female	Alone	6	Active	Inactive	Active	Courtship	Courtship	Courtship	Courtship	Courtship	Courtship	Active	Active	Active	Courtship	Courtship	Courtship	Courtship	Inactive	Active	Courtship	Active	Courtship	Courtship	Courtship	Active	NA	14	8	70	40
39	1	Male	Opposite sex	6	Active	Active	Courtship	Inactive	Courtship	Inactive	Inactive	Inactive	Courtship	Inactive	Mating	Courtship	Courtship	Courtship	Inactive	Inactive	Inactive	Inactive	Inactive	Inactive	Inactive	Inactive	Inactive	Inactive	NA	6	2	30	10
28	1	Female	Mixed sex	6	Active	Active	Inactive	Inactive	Inactive	Inactive	Courtship	Courtship	Courtship	Courtship	Courtship	Courtship	Active	Active	Courtship	Courtship	Courtship	Inactive	Courtship	Active	Courtship	Courtship	Courtship	Inactive	NA	13	5	65	25
40	1	Female	Same sex	6	Courtship	Courtship	Inactive	Courtship	Courtship	Courtship	Courtship	Courtship	Courtship	Inactive	Active	Inactive	Courtship	Inactive	Active	Active	Active	Inactive	Inactive	Courtship	Courtship	Courtship	Active	Courtship	NA	13	5	65	25
38	1	Male	Alone	6	Courtship	Courtship	Courtship	Courtship	Courtship	Courtship	Inactive	Inactive	Courtship	Courtship	Inactive	Inactive	Courtship	Courtship	Active	Courtship	Inactive	Active	Active	Inactive	Active	Active	Inactive	Courtship	NA	12	5	60	25
24	1	Female	Opposite sex	6	Courtship	Courtship	Active	Courtship	Inactive	Courtship	Inactive	Inactive	Courtship	Inactive	Active	Active	Inactive	Inactive	Courtship	Courtship	Active	Active	Courtship	Active	Active	Courtship	Inactive	Inactive	NA	9	7	45	35
18	1	Female	Alone	6	Active	Active	Active	Active	Courtship	Active	Courtship	Courtship	Courtship	Courtship	Courtship	Courtship	Inactive	Courtship	Courtship	Courtship	Courtship	Courtship	Courtship	Courtship	Courtship	Active	Courtship	Courtship	NA	17	6	85	30
48	1	Male	Mixed sex	6	Active	Mating	Mating	Mating	Mating	Inactive	Active	Active	Inactive	Inactive	Active	Inactive	Inactive	Inactive	Inactive	Inactive	Courtship	Inactive	Inactive	Courtship	Inactive	Inactive	Active	Inactive	NA	2	5	10	25
11	1	Male	Alone	6	Active	Mating	Mating	Mating	Mating	Inactive	Active	Active	Inactive	Inactive	Inactive	Active	Active	Inactive	Inactive	Courtship	Courtship	Courtship	Active	Courtship	Active	Active	Active	Inactive	NA	4	9	20	45
37	1	Male	Same sex	6	Mating	Mating	Mating	Inactive	Inactive	Inactive	Inactive	Inactive	Active	Active	Active	Active	Inactive	Courtship	Inactive	Inactive	Inactive	Active	Active	Inactive	Inactive	Active	Inactive	NA	NA	1	7	5	35
17	1	Male	Opposite sex	6	Active	NA	NA	NA	NA	NA	NA	NA	NA	NA	NA	NA	NA	NA	NA	NA	NA	NA	NA	NA	NA	NA	NA	NA	NA	0	1	0	5
68	1	Male	Same sex	6	Mating	Mating	Mating	Mating	Mating	Mating	Inactive	Active	Inactive	Inactive	Inactive	Inactive	Inactive	Inactive	Inactive	Inactive	Inactive	Inactive	Inactive	Inactive	Courtship	Inactive	Active	NA	NA	1	2	5	10
9	1	Male	Mixed sex	6	Inactive	Mating	Mating	Inactive	Mating	Mating	Mating	Mating	Mating	Mating	Mating	Inactive	Inactive	Mating	Mating	Mating	Mating	Courtship	Inactive	Mating	Mating	Mating	Mating	Inactive	Courtship	2	0	10	0
65	1	Male	Opposite sex	6	Active	Active	Active	Inactive	Inactive	Inactive	Inactive	Inactive	Inactive	Inactive	Inactive	Inactive	Active	Inactive	Inactive	Inactive	Inactive	Inactive	Inactive	Inactive	Inactive	Inactive	Inactive	Active	Inactive	0	5	0	25
53	1	Male	Same sex	7	Inactive	Inactive	Inactive	Inactive	Inactive	Inactive	Inactive	Inactive	Inactive	Inactive	Inactive	Inactive	Inactive	Inactive	Inactive	Inactive	Inactive	Inactive	Inactive	Active	Inactive	Active	Inactive	Inactive	Inactive	0	2	0	10
77	1	Male	Opposite sex	7	Active	Active	Active	Active	Inactive	Active	Active	Active	Active	Inactive	Inactive	Active	Inactive	Inactive	Inactive	Inactive	Inactive	Inactive	Inactive	Inactive	Inactive	Active	Inactive	Inactive	Inactive	0	10	0	50
47	1	Female	Alone	7	Active	Active	Inactive	Inactive	Inactive	Inactive	Inactive	Inactive	Inactive	Inactive	Inactive	Inactive	Inactive	Inactive	Inactive	Inactive	Inactive	Inactive	Inactive	Inactive	Inactive	Inactive	Inactive	Inactive	Inactive	0	2	0	10
20	1	Male	Same sex	7	Active	Courtship	Courtship	Inactive	Courtship	Courtship	Courtship	Active	Mating	Mating	Mating	Mating	Active	Active	Active	Active	Active	Active	Inactive	Inactive	Courtship	Inactive	Active	Active	Courtship	7	10	35	50
8	1	Female	Alone	7	Active	Inactive	Inactive	Active	Inactive	Inactive	Inactive	Inactive	Active	Inactive	Inactive	Active	Inactive	Active	Inactive	Inactive	Active	Inactive	Inactive	Inactive	Inactive	Inactive	Inactive	Inactive	Inactive	0	6	0	30
1	1	Male	Same sex	7	Inactive	Active	Courtship	Courtship	Courtship	Courtship	Courtship	Mating	Mating	Mating	Active	Inactive	Inactive	Inactive	Inactive	Inactive	Active	Active	Inactive	Inactive	Inactive	Inactive	Inactive	Active	Inactive	5	5	25	25
22	1	Male	Alone	7	Active	Inactive	Active	Active	Inactive	Inactive	Inactive	Inactive	Active	Active	Inactive	Inactive	Inactive	Active	Courtship	Courtship	Courtship	Courtship	Courtship	Active	Active	Courtship	Inactive	Courtship	Courtship	8	8	40	40
23	1	Female	Same sex	7	Active	Inactive	Active	Courtship	Active	Active	Active	Active	Inactive	Inactive	Inactive	Inactive	Inactive	Inactive	Active	Inactive	Active	Inactive	Inactive	Inactive	Inactive	Active	Inactive	Inactive	Inactive	1	9	5	45
31	1	Female	Alone	7	Active	Active	Inactive	Active	Inactive	Active	Active	Inactive	Active	Inactive	Active	Active	Active	Inactive	Inactive	Inactive	Inactive	Inactive	Inactive	Inactive	Inactive	Inactive	Inactive	Inactive	Inactive	0	9	0	45
78	1	Female	Same sex	7	Active	Active	Inactive	Courtship	Inactive	Inactive	Inactive	Inactive	Inactive	Inactive	Inactive	Inactive	Inactive	Inactive	Inactive	Inactive	Inactive	Inactive	Inactive	Inactive	Inactive	Inactive	Inactive	Inactive	Inactive	1	2	5	10
54	1	Male	Opposite sex	7	Active	Active	Active	Active	Active	Courtship	Active	Inactive	Courtship	Active	Courtship	Courtship	Inactive	Inactive	Active	Active	Active	Active	Inactive	Active	Active	Active	Active	Active	Active	4	17	20	85
32	1	Male	Same sex	7	Active	Courtship	Mating	Mating	Mating	Mating	Mating	Active	Active	Courtship	Active	Active	Inactive	Active	Active	Active	Inactive	Inactive	Active	Inactive	Inactive	Inactive	Inactive	Active	Inactive	2	10	10	50
28	1	Female	Mixed sex	7	Inactive	Active	Inactive	Inactive	Inactive	Inactive	Inactive	Inactive	Active	Inactive	Inactive	Inactive	Inactive	Inactive	Inactive	Inactive	Inactive	Inactive	Inactive	Inactive	Inactive	Inactive	Active	Active	Active	0	5	0	25
59	1	Female	Same sex	7	Inactive	Inactive	Active	Inactive	Active	Active	Inactive	Inactive	Inactive	Inactive	Inactive	Inactive	Inactive	Inactive	Inactive	Inactive	Inactive	Inactive	Inactive	Active	Inactive	Inactive	Inactive	Inactive	Inactive	0	4	0	20
52	1	Female	Same sex	7	Courtship	Inactive	Inactive	Inactive	Inactive	Inactive	Inactive	Inactive	Inactive	Inactive	Inactive	Inactive	Active	Inactive	Active	Active	Inactive	Inactive	Courtship	Inactive	Active	Inactive	Inactive	Inactive	Inactive	2	4	10	20
38	1	Male	Alone	7	Active	Inactive	Active	Inactive	Inactive	Inactive	Inactive	Inactive	Inactive	Inactive	Inactive	Inactive	Active	Inactive	Inactive	Inactive	Inactive	Inactive	Inactive	Inactive	Inactive	Inactive	Inactive	Inactive	Inactive	0	3	0	15
33	1	Male	Alone	7	Inactive	Inactive	Mating	Mating	Mating	Mating	Inactive	Inactive	Inactive	Active	Inactive	Inactive	Active	Active	Active	Active	Active	Inactive	Inactive	Inactive	Inactive	Active	Active	Inactive	Inactive	0	8	0	40
57	1	Male	Alone	7	Courtship	Courtship	Courtship	Courtship	Courtship	Courtship	Courtship	Courtship	Active	Courtship	Inactive	Courtship	Courtship	Active	Courtship	Courtship	Courtship	Inactive	Courtship	Mating	Courtship	Courtship	Active	Courtship	Active	18	4	90	20
18	1	Female	Alone	7	Active	Active	Active	Active	Active	Inactive	Inactive	Inactive	Inactive	Inactive	Inactive	Inactive	Inactive	Inactive	Inactive	Inactive	Inactive	Inactive	Inactive	Inactive	Inactive	Inactive	Inactive	Inactive	Inactive	0	5	0	25
11	1	Male	Alone	7	Courtship	Courtship	Courtship	Courtship	Courtship	Courtship	Mating	Courtship	Mating	Mating	Mating	Inactive	Courtship	Courtship	Inactive	Inactive	Courtship	Courtship	Courtship	Active	Inactive	Active	Inactive	Inactive	Inactive	12	2	60	10
72	1	Female	Alone	7	Active	Courtship	Courtship	Inactive	Inactive	Active	Inactive	Courtship	Courtship	Courtship	Courtship	Courtship	Courtship	Courtship	Courtship	Inactive	Courtship	Courtship	Inactive	Courtship	Courtship	Courtship	Inactive	Inactive	Inactive	15	2	75	10
37	1	Male	Same sex	7	Active	Courtship	Active	Courtship	Courtship	Courtship	Courtship	Mating	Mating	Mating	Mating	Courtship	Active	Inactive	Inactive	Active	Inactive	Active	Active	Active	Active	Inactive	Inactive	Inactive	Inactive	6	8	30	40
68	1	Male	Same sex	7	Active	Courtship	Active	Courtship	Mating	Mating	Mating	Mating	Mating	Active	Courtship	Inactive	Inactive	Active	Inactive	Courtship	Courtship	Inactive	Inactive	Inactive	Inactive	Inactive	Inactive	Inactive	Inactive	5	4	25	20
24	1	Female	Opposite sex	7	Active	Active	Courtship	Mating	Courtship	Inactive	Courtship	Courtship	Courtship	Courtship	Mating	Courtship	Courtship	Courtship	Mating	Courtship	Courtship	Courtship	Courtship	Courtship	Courtship	Mating	Inactive	Mating	Mating	15	2	75	10
58	1	Male	Mixed sex	7	Active	Active	Active	Inactive	Inactive	Courtship	Active	Active	Active	Courtship	Courtship	Active	Courtship	Inactive	Inactive	Inactive	Inactive	Inactive	Inactive	Mating	Mating	Mating	Mating	Mating	Active	4	8	20	40
50	1	Male	Alone	7	Active	Courtship	Courtship	Inactive	Courtship	Courtship	Courtship	Courtship	Courtship	Courtship	Active	Inactive	Active	Inactive	Active	Inactive	Inactive	Active	Inactive	Courtship	Inactive	Inactive	Inactive	Inactive	Inactive	9	5	45	25
65	1	Male	Opposite sex	7	Active	Active	Inactive	Active	Active	Active	Inactive	Active	Active	Inactive	Active	Active	Inactive	Inactive	Active	Active	Inactive	Inactive	Inactive	Inactive	Inactive	Active	Inactive	Inactive	Inactive	0	12	0	60
40	1	Female	Same sex	7	Courtship	Inactive	Courtship	Inactive	Courtship	Courtship	Inactive	Courtship	Courtship	Courtship	Courtship	Courtship	Courtship	Courtship	Courtship	Courtship	Courtship	Courtship	Courtship	Inactive	Inactive	Courtship	Inactive	Active	Courtship	18	1	90	5
30	1	Female	Same sex	7	Active	Active	Active	Inactive	Inactive	Active	Inactive	Active	Active	Inactive	Inactive	Inactive	Inactive	Inactive	Inactive	Inactive	Inactive	Inactive	Inactive	Inactive	Inactive	Inactive	Active	Inactive	Inactive	0	7	0	35
22	1	Male	Alone	9	Active	Active	Inactive	Active	Inactive	Inactive	Active	Inactive	Inactive	Inactive	Inactive	Inactive	Inactive	Inactive	Inactive	Active	Inactive	Inactive	Inactive	Inactive	Inactive	Inactive	Inactive	Inactive	Inactive	0	5	0	25
33	1	Male	Alone	9	Active	Courtship	Mating	Mating	Mating	Inactive	Active	Inactive	Inactive	Courtship	Active	Courtship	Active	Active	Active	Inactive	Inactive	Active	Inactive	Inactive	Inactive	Active	Inactive	Inactive	Inactive	3	8	15	40
68	1	Male	Same sex	9	Active	Active	Active	Active	Active	Active	Inactive	Active	Inactive	Inactive	Inactive	Inactive	Inactive	Inactive	Inactive	Mating	Courtship	Courtship	Inactive	Courtship	Mating	Mating	Mating	Mating	Mating	3	7	15	35
47	1	Female	Alone	9	Active	Inactive	Inactive	Inactive	Inactive	Inactive	Active	Inactive	Inactive	Inactive	Inactive	Inactive	Inactive	Inactive	Inactive	Inactive	Inactive	Inactive	Inactive	Inactive	Inactive	Inactive	Inactive	Courtship	Inactive	1	2	5	10
65	1	Male	Opposite sex	9	Active	Active	Inactive	Inactive	Active	Inactive	Active	Active	Inactive	Inactive	Inactive	Inactive	Inactive	Inactive	Inactive	Active	Inactive	Inactive	Active	Courtship	Inactive	Inactive	Courtship	Active	Courtship	3	8	15	40
54	1	Male	Opposite sex	9	Active	Inactive	Inactive	Inactive	Inactive	Inactive	Active	Active	Active	Inactive	Inactive	Courtship	Inactive	Inactive	Inactive	Inactive	Inactive	Inactive	Inactive	Active	Inactive	Inactive	Inactive	Inactive	Inactive	1	5	5	25
11	1	Male	Alone	9	Active	Active	Inactive	Active	Inactive	Inactive	Active	Courtship	Courtship	Active	Mating	Mating	Mating	Mating	Inactive	Inactive	Inactive	Inactive	Active	Inactive	Inactive	Inactive	Inactive	Inactive	Inactive	2	6	10	30
1	1	Male	Same sex	9	Active	Active	Inactive	Inactive	Active	Active	Inactive	Courtship	Inactive	Inactive	Inactive	Inactive	Inactive	Inactive	Inactive	Inactive	Inactive	Inactive	Inactive	Inactive	Inactive	Inactive	Inactive	Inactive	Inactive	1	4	5	20
20	1	Male	Same sex	9	Active	Inactive	Active	Inactive	Active	Active	Inactive	Active	Active	Courtship	Courtship	Mating	Inactive	Courtship	Courtship	Inactive	Courtship	Active	Inactive	Courtship	Courtship	Inactive	Courtship	Inactive	Courtship	9	7	45	35
50	1	Male	Alone	9	Active	Courtship	Courtship	Active	Inactive	Active	Inactive	Courtship	Courtship	Inactive	Courtship	Active	Active	Active	Inactive	Courtship	Inactive	Active	Active	Courtship	Courtship	Courtship	Courtship	Inactive	Active	10	9	50	45
57	1	Male	Alone	9	Active	Courtship	Inactive	Inactive	Courtship	Courtship	Inactive	Inactive	Inactive	Courtship	Courtship	Courtship	Courtship	Courtship	Courtship	Inactive	Inactive	Courtship	Courtship	Inactive	Courtship	Courtship	Courtship	Inactive	Courtship	15	1	75	5
50	1	Male	Alone	10	Active	Active	Active	Courtship	Courtship	Courtship	Inactive	Courtship	Mating	Courtship	Courtship	Courtship	Courtship	Inactive	Inactive	Active	Inactive	Active	Courtship	Courtship	Courtship	Courtship	Active	Courtship	Inactive	13	6	65	30
20	1	Male	Same sex	10	Active	Inactive	Inactive	Inactive	Inactive	Inactive	Inactive	Inactive	Active	Inactive	Active	Active	Inactive	Active	Active	Courtship	Courtship	Courtship	Courtship	Courtship	Courtship	Courtship	Active	Courtship	Inactive	8	7	40	35
1	1	Male	Same sex	10	Active	Active	Active	Active	Inactive	Active	Active	Inactive	Active	Active	Active	Active	Inactive	Inactive	Inactive	Active	Inactive	Courtship	Active	Active	Active	Inactive	Inactive	Inactive	Active	1	15	5	75
11	1	Male	Alone	10	Active	Active	Courtship	Inactive	Active	Inactive	Active	Inactive	Inactive	Inactive	Inactive	Inactive	Inactive	Inactive	Inactive	Inactive	Inactive	Inactive	Inactive	Inactive	Inactive	Active	Inactive	Inactive	Active	1	6	5	30
33	1	Male	Alone	10	Active	Courtship	Active	Active	Active	Active	Courtship	Inactive	Active	Active	Courtship	Courtship	Courtship	Courtship	Courtship	Courtship	Courtship	Courtship	Courtship	Courtship	Courtship	Courtship	Courtship	Courtship	Courtship	17	7	85	35
68	1	Male	Same sex	10	Active	Active	Active	Active	Inactive	Inactive	Inactive	Inactive	Inactive	Inactive	Active	Active	Inactive	Inactive	Inactive	Inactive	Inactive	Inactive	Active	Inactive	Inactive	Inactive	Inactive	Inactive	Inactive	0	7	0	35
20	1	Male	Same sex	11	Active	Inactive	Inactive	Inactive	Inactive	Inactive	Active	Courtship	Inactive	Inactive	Courtship	Courtship	Courtship	Courtship	Courtship	Inactive	Inactive	Courtship	Courtship	Active	Inactive	Inactive	Courtship	Mating	Courtship	10	3	50	15
33	1	Male	Alone	11	Active	Inactive	Inactive	Active	Inactive	Inactive	Inactive	Inactive	Inactive	Inactive	Inactive	Inactive	Inactive	Inactive	Active	Inactive	Inactive	Courtship	Active	Active	Courtship	Inactive	Inactive	Inactive	Inactive	2	5	10	25
11	1	Male	Alone	11	Inactive	Inactive	Inactive	Inactive	Inactive	Inactive	Inactive	Inactive	Inactive	Inactive	Inactive	Inactive	Inactive	Inactive	Inactive	Inactive	Inactive	Inactive	Active	Active	Courtship	Inactive	Active	Active	Inactive	1	4	5	20
50	1	Male	Alone	11	Active	Active	Active	Courtship	Active	Courtship	Active	Courtship	Inactive	Inactive	Courtship	Courtship	Courtship	Mating	Courtship	Mating	Courtship	Inactive	Active	Inactive	Courtship	Inactive	Inactive	Active	Active	9	8	45	40
33	1	Male	Alone	12	Active	Active	Inactive	Inactive	Active	Active	Active	Inactive	Inactive	Inactive	Inactive	Inactive	Inactive	Inactive	Inactive	Courtship	Inactive	Active	Active	Active	Inactive	Inactive	Inactive	Inactive	Inactive	1	8	5	40
180	3	Male	Alone	1	Mating	Mating	Mating	Inactive	Courtship	Courtship	Mating	Courtship	Courtship	Mating	Courtship	Courtship	Inactive	Courtship	Courtship	Mating	Inactive	Active	Inactive	Inactive	Inactive	Inactive	Inactive	Inactive	Active	8	2	40	10
170	3	Male	Opposite sex	1	Mating	Mating	Inactive	Inactive	Active	Active	Active	Inactive	Active	Active	Active	Active	Active	Active	Active	Active	Active	Active	Active	Active	Active	Inactive	Courtship	Inactive	Inactive	1	16	5	80
169	3	Male	Alone	1	Mating	Mating	Mating	Active	Active	Active	Inactive	Inactive	Active	Inactive	Inactive	Inactive	Inactive	Inactive	Inactive	Inactive	Inactive	Inactive	Inactive	Inactive	Inactive	Inactive	Inactive	Inactive	Active	0	5	0	25
168	3	Female	Same sex	1	Active	Active	Courtship	Active	Active	Active	Active	Courtship	Courtship	Inactive	Active	Courtship	Inactive	Active	Courtship	Courtship	Courtship	Courtship	Courtship	Active	Courtship	Active	Courtship	Mating	Courtship	12	10	60	50
167	3	Female	Opposite sex	1	Courtship	Active	Active	Inactive	Mating	Inactive	Mating	Courtship	Active	Courtship	Active	Active	Mating	Inactive	Courtship	Mating	Mating	Mating	Courtship	Courtship	Mating	Courtship	Courtship	Courtship	Courtship	10	5	50	25
166	3	Female	Opposite sex	1	Inactive	Courtship	Mating	Courtship	Active	Active	Courtship	Inactive	Courtship	Courtship	Active	Active	Courtship	Courtship	Courtship	Courtship	Courtship	Courtship	Courtship	Courtship	Courtship	Courtship	Courtship	Courtship	Courtship	18	4	90	20
165	3	Female	Alone	1	Inactive	Active	Active	Active	Inactive	Active	Inactive	Inactive	Inactive	Inactive	Inactive	Courtship	Inactive	Inactive	Courtship	Courtship	Inactive	Courtship	Courtship	Courtship	Inactive	Courtship	Inactive	Active	Active	7	6	35	30
162	3	Male	Mixed sex	1	Mating	Mating	Active	Inactive	Inactive	Active	Inactive	Active	Active	Active	Courtship	Inactive	Inactive	Inactive	Inactive	Inactive	Inactive	Inactive	Inactive	Inactive	Inactive	Inactive	Inactive	Inactive	Inactive	1	5	5	25
164	3	Male	Alone	1	Mating	Mating	Courtship	Inactive	Inactive	Courtship	Active	Inactive	Active	Inactive	Active	Active	Inactive	Inactive	Active	Inactive	Active	Active	Inactive	Inactive	Inactive	Inactive	Active	Inactive	Inactive	2	8	10	40
163	3	Female	Alone	1	Active	Courtship	Courtship	Active	Active	Inactive	Courtship	Active	Courtship	Active	Inactive	Active	Active	Active	Courtship	Active	Courtship	Courtship	Courtship	Courtship	Mating	Mating	Mating	Inactive	Inactive	9	9	45	45
179	3	Male	Opposite sex	1	Mating	Mating	Mating	Active	Inactive	Active	Inactive	Inactive	Inactive	Inactive	Inactive	Inactive	Inactive	Inactive	Inactive	Inactive	Inactive	Inactive	Active	Inactive	Inactive	Inactive	Inactive	Inactive	Inactive	0	3	0	15
178	3	Male	Same sex	1	Mating	Mating	Mating	Inactive	Active	Active	Active	Inactive	Inactive	Inactive	Inactive	Inactive	Inactive	Inactive	Active	Inactive	Inactive	Inactive	Inactive	Inactive	Inactive	Inactive	Active	Courtship	Inactive	1	5	5	25
176	3	Male	Mixed sex	1	Active	Mating	Mating	Active	Inactive	Courtship	Active	Inactive	Inactive	Inactive	Inactive	Inactive	Inactive	Inactive	Inactive	Inactive	Inactive	Inactive	Inactive	Inactive	Inactive	Inactive	Inactive	Inactive	Inactive	1	3	5	15
175	3	Male	Alone	1	Courtship	Mating	Mating	Active	Mating	Mating	Inactive	Active	Inactive	Active	Active	Inactive	Inactive	Active	Inactive	Inactive	Active	Inactive	Active	Inactive	Active	Inactive	Inactive	Active	Active	1	10	5	50
174	3	Male	Opposite sex	1	Courtship	Mating	Mating	Mating	Active	Active	Active	Inactive	Inactive	Inactive	Inactive	Inactive	Inactive	Inactive	Inactive	Inactive	Inactive	Inactive	Inactive	Inactive	Inactive	Inactive	Inactive	Inactive	Inactive	1	3	5	15
173	3	Male	Same sex	1	Courtship	Inactive	Mating	Mating	Mating	Mating	Inactive	Inactive	Inactive	Inactive	Inactive	Inactive	Inactive	Inactive	Inactive	Inactive	Inactive	Inactive	Inactive	Inactive	Inactive	Inactive	Inactive	Inactive	Inactive	1	0	5	0
172	3	Female	Same sex	1	Courtship	Courtship	Mating	Mating	Mating	Inactive	Active	Active	Active	Inactive	Active	Active	Active	Active	Inactive	Inactive	Inactive	Inactive	Active	Active	Active	Active	Active	Inactive	NA	2	12	10	60
161	3	Male	Same sex	1	Mating	Mating	Mating	Mating	Active	Active	Inactive	Inactive	Inactive	Inactive	Inactive	Inactive	Inactive	Inactive	Inactive	Active	Inactive	Inactive	Inactive	Inactive	Inactive	Inactive	Inactive	Inactive	NA	0	3	0	15
183	3	Female	Same sex	1	Courtship	Inactive	Active	Active	Active	Active	Active	Active	Mating	Mating	Mating	Mating	Active	Active	Active	Active	Inactive	Active	Inactive	Inactive	Inactive	Active	Inactive	Inactive	NA	1	12	5	60
184	3	Female	Alone	1	Active	Active	Active	Active	Active	Active	Courtship	Courtship	Active	Courtship	Inactive	Inactive	Inactive	Inactive	Inactive	Inactive	Active	Inactive	Inactive	Inactive	Active	Active	Inactive	Inactive	NA	3	10	15	50
185	3	Male	Mixed sex	1	Courtship	Mating	Mating	Mating	Inactive	Courtship	Active	Inactive	Active	Inactive	Inactive	Inactive	Inactive	Inactive	Inactive	Inactive	Inactive	Inactive	Inactive	Inactive	Inactive	Inactive	Inactive	Inactive	Inactive	2	2	10	10
186	3	Male	Mixed sex	1	Mating	Mating	Mating	Inactive	Active	Courtship	Courtship	Inactive	Active	Active	Inactive	Inactive	Inactive	Inactive	Inactive	Inactive	Inactive	Inactive	Inactive	Inactive	Inactive	Active	Inactive	Inactive	Inactive	2	4	10	20
187	3	Male	Opposite sex	1	Mating	Mating	Mating	Active	Active	Active	Inactive	Active	Inactive	Courtship	Inactive	Inactive	Inactive	Inactive	Inactive	Inactive	Inactive	Inactive	Inactive	Inactive	Inactive	Inactive	Inactive	Inactive	Inactive	1	4	5	20
188	3	Male	Opposite sex	1	Courtship	Mating	Mating	Mating	Active	Active	Inactive	Active	Active	Inactive	Active	Inactive	Inactive	Inactive	Active	Inactive	Inactive	Inactive	Active	Inactive	Inactive	Active	Active	Inactive	Inactive	1	9	5	45
189	3	Male	Same sex	1	Courtship	Mating	Mating	Mating	Active	Courtship	Active	Inactive	Inactive	Inactive	Inactive	Active	Inactive	Inactive	Inactive	Inactive	Active	Courtship	Inactive	Active	Active	Inactive	Inactive	Inactive	Inactive	3	6	15	30
190	3	Male	Alone	1	Mating	Mating	Mating	Mating	Inactive	Active	Active	Active	Active	Inactive	Active	Active	Inactive	Active	Active	Active	Active	Active	Inactive	Active	Active	Active	Active	Active	Active	0	17	0	85
171	3	Female	Mixed sex	1	Active	Active	Active	Inactive	Inactive	Inactive	Active	Courtship	Active	Active	Active	Active	Active	Active	Inactive	Inactive	Mating	Courtship	Inactive	Courtship	Active	Courtship	Courtship	Inactive	Courtship	6	11	30	55
181	3	Male	Same sex	1	Courtship	Mating	Mating	Mating	Mating	Active	Courtship	Courtship	Inactive	Inactive	Inactive	Inactive	Courtship	Inactive	Inactive	Inactive	Inactive	Inactive	Courtship	Inactive	Courtship	Courtship	Courtship	Courtship	Courtship	10	1	50	5
203	3	Male	Mixed sex	1	Active	Mating	Mating	Mating	Active	Active	Courtship	Inactive	Inactive	Active	Inactive	Inactive	Inactive	Inactive	Inactive	Inactive	Active	Inactive	Inactive	Inactive	Inactive	Inactive	Inactive	Inactive	Inactive	1	5	5	25
202	3	Female	Mixed sex	1	Active	Active	Active	Inactive	Active	Active	Active	Inactive	Inactive	Active	Courtship	Active	Active	Courtship	Courtship	Courtship	Inactive	Courtship	Courtship	Courtship	Courtship	Courtship	Inactive	Courtship	Inactive	10	9	50	45
192	3	Male	Same sex	1	Active	Active	Mating	Mating	Mating	Inactive	Active	Active	Active	Active	Active	Inactive	Inactive	Inactive	Active	Active	Inactive	Inactive	Inactive	Inactive	Inactive	Inactive	Courtship	Inactive	NA	1	9	5	45
193	3	Female	Same sex	1	Courtship	Active	Active	Active	Active	Courtship	Active	Active	Inactive	Inactive	Active	Mating	Mating	Mating	Inactive	Active	Inactive	Inactive	Inactive	Active	Inactive	Inactive	Active	Active	NA	2	11	10	55
194	3	Female	Alone	1	Active	Courtship	Mating	Mating	Mating	Active	Inactive	Inactive	Inactive	Courtship	Courtship	Inactive	Inactive	Inactive	Inactive	Active	Active	Active	Active	Active	Active	Active	Inactive	Courtship	NA	4	9	20	45
195	3	Male	Alone	1	Mating	Mating	Mating	Inactive	Inactive	Active	Active	Active	Active	Active	Inactive	Active	Active	Active	Active	Active	Active	Active	Active	Active	Active	Inactive	Active	Inactive	NA	0	16	0	80
196	3	Male	Opposite sex	1	Mating	Mating	Mating	Mating	Active	Active	Active	Active	Inactive	Inactive	Active	Active	Active	Active	Active	Active	Inactive	Inactive	Inactive	Active	Active	Inactive	Inactive	Inactive	NA	0	12	0	60
197	3	Male	Alone	1	Mating	Mating	Mating	Inactive	Active	Active	Active	Inactive	Inactive	Inactive	Inactive	Active	Inactive	Active	Inactive	Active	Active	Inactive	Inactive	Inactive	Inactive	Inactive	Active	Inactive	NA	0	8	0	40
198	3	Female	Same sex	1	Active	Mating	Mating	Inactive	Active	Active	Active	Inactive	Inactive	Inactive	Inactive	Inactive	Inactive	Inactive	Inactive	Inactive	Inactive	Inactive	Inactive	Inactive	Inactive	Inactive	Courtship	Inactive	NA	1	4	5	20
199	3	Female	Opposite sex	1	Courtship	Active	Active	Courtship	Inactive	Active	Active	Courtship	Courtship	Courtship	Courtship	Courtship	Courtship	Courtship	Courtship	Courtship	Inactive	Courtship	Inactive	Active	Courtship	Active	Courtship	Courtship	NA	15	6	75	30
204	3	Female	Opposite sex	1	Active	Active	Active	Active	Inactive	Active	Active	Mating	Courtship	Inactive	Courtship	Courtship	Courtship	Courtship	Courtship	Courtship	Active	Courtship	Courtship	Courtship	Courtship	Courtship	Courtship	Courtship	NA	14	7	70	35
206	3	Female	Mixed sex	1	Active	Active	Active	Inactive	Active	Active	Inactive	Active	Inactive	Inactive	Active	Active	Courtship	Courtship	Active	Courtship	Active	Inactive	Active	Active	Courtship	Active	Active	Active	Active	4	16	20	80
207	3	Female	Alone	1	Courtship	Active	Courtship	Active	Active	Courtship	Courtship	Courtship	Active	Courtship	Courtship	Mating	Mating	Mating	Mating	Inactive	Active	Active	Active	Active	Active	Active	Inactive	Active	Courtship	8	11	40	55
208	3	Male	Alone	1	Mating	Mating	Mating	Mating	Mating	Mating	Inactive	Active	Inactive	Active	Inactive	Active	Active	Active	Active	Inactive	Active	Active	Active	Active	Inactive	Inactive	Inactive	Active	Active	0	12	0	60
209	3	Male	Mixed sex	1	Mating	Mating	Mating	Inactive	Inactive	Inactive	Inactive	Inactive	Inactive	Inactive	Inactive	Inactive	Inactive	Active	Inactive	Inactive	Inactive	Inactive	Inactive	Inactive	Inactive	Inactive	Inactive	Inactive	Inactive	0	1	0	5
210	3	Female	Opposite sex	1	Inactive	Inactive	Inactive	Inactive	Inactive	Inactive	Inactive	Inactive	Inactive	Inactive	Inactive	Inactive	Inactive	Inactive	Inactive	Inactive	Inactive	Inactive	Mating	Courtship	Courtship	Courtship	Courtship	Active	Courtship	5	1	25	5
191	3	Female	Same sex	1	Active	Active	Active	Courtship	Active	Inactive	Courtship	Mating	Courtship	Active	Courtship	Courtship	Courtship	Courtship	Courtship	Courtship	Courtship	Courtship	Mating	Active	Courtship	Inactive	Courtship	Courtship	Courtship	15	6	75	30
212	3	Female	Same sex	1	Active	Active	Active	Active	Courtship	Active	Inactive	Courtship	Courtship	Courtship	Courtship	Courtship	Courtship	Courtship	Mating	Courtship	Courtship	Mating	Courtship	Courtship	Courtship	Inactive	Courtship	Mating	Mating	14	5	70	25
213	3	Female	Mixed sex	1	Active	Active	Inactive	Inactive	Active	Active	Courtship	Active	Courtship	Courtship	Active	Courtship	Courtship	Courtship	Mating	Courtship	Inactive	Courtship	Courtship	Mating	Courtship	Courtship	Courtship	Courtship	Inactive	13	6	65	30
214	3	Female	Opposite sex	1	Active	Inactive	Active	Inactive	Active	Courtship	Inactive	Active	Inactive	Active	Active	Mating	Active	Courtship	Courtship	Active	Active	Active	Active	Courtship	Inactive	Active	Courtship	Active	Courtship	6	13	30	65
228	3	Male	Mixed sex	1	Active	Mating	Mating	Mating	Mating	Inactive	Active	Active	Inactive	Inactive	Inactive	Inactive	Inactive	Inactive	Inactive	Inactive	Active	Inactive	Inactive	Inactive	Active	Inactive	Inactive	Inactive	Courtship	1	5	5	25
229	3	Male	Same sex	1	Inactive	Inactive	Inactive	Courtship	Active	Inactive	Inactive	Courtship	Inactive	Courtship	Active	Inactive	Inactive	Courtship	Active	Inactive	Courtship	Active	Active	Active	Courtship	Active	Courtship	Active	NA	7	8	35	40
211	3	Female	Opposite sex	1	Active	Active	Active	Active	Active	Active	Active	Courtship	Inactive	Active	Courtship	Active	Active	Active	Mating	Active	Courtship	Courtship	Active	Active	Active	Inactive	Active	Active	NA	4	17	20	85
201	3	Female	Alone	1	Active	Active	Courtship	Active	Courtship	Courtship	Courtship	Active	Inactive	Mating	Mating	Mating	Inactive	Active	Active	Inactive	Inactive	Inactive	Inactive	Active	Active	Courtship	Inactive	Inactive	NA	5	8	25	40
227	3	Male	Mixed sex	1	Courtship	Mating	Mating	Mating	Inactive	Inactive	Inactive	Courtship	Inactive	Inactive	Inactive	Inactive	Inactive	Inactive	Inactive	Inactive	Inactive	Inactive	Inactive	Inactive	Inactive	Inactive	Active	Inactive	NA	2	1	10	5
219	3	Female	Mixed sex	1	Active	Active	Active	Active	Active	Inactive	Active	Active	Active	Inactive	Active	Active	Courtship	Courtship	Inactive	Courtship	Courtship	Mating	Courtship	Courtship	Active	Courtship	Active	Active	NA	7	13	35	65
218	3	Female	Opposite sex	1	Courtship	Active	Active	Active	Inactive	Inactive	Active	Inactive	Active	Active	Active	Inactive	Active	Courtship	Active	Courtship	Courtship	Courtship	Courtship	Courtship	Courtship	Inactive	Inactive	Courtship	NA	9	9	45	45
217	3	Female	Mixed sex	1	Active	Active	Active	Courtship	Courtship	Active	Active	Active	Active	Active	Active	Courtship	Courtship	Courtship	Courtship	Courtship	Courtship	Courtship	Courtship	Courtship	Courtship	Mating	Inactive	Inactive	NA	12	9	60	45
216	3	Female	Mixed sex	1	Active	Inactive	Inactive	Inactive	Courtship	Inactive	Inactive	Courtship	Active	Inactive	Active	Courtship	Active	Inactive	Courtship	Active	Active	Inactive	Courtship	Active	Active	Active	Inactive	NA	NA	5	9	25	45
215	3	Male	Opposite sex	1	Mating	Mating	Mating	Active	Inactive	Inactive	Inactive	Inactive	Inactive	Inactive	Inactive	Inactive	Inactive	Inactive	Inactive	Inactive	Inactive	Inactive	Inactive	Inactive	Inactive	Inactive	Inactive	NA	NA	0	1	0	5
232	3	Female	Mixed sex	1	Courtship	Active	Mating	Inactive	Courtship	Active	Courtship	Active	Inactive	Active	Courtship	Courtship	Active	Active	Inactive	Courtship	Courtship	Courtship	Active	Courtship	Courtship	Courtship	Courtship	NA	NA	12	7	60	35
226	3	Male	Opposite sex	1	Active	Active	Active	Active	Active	Inactive	Active	Inactive	Inactive	Inactive	Inactive	Courtship	Courtship	Courtship	Courtship	Courtship	Courtship	Courtship	Courtship	Courtship	Courtship	Courtship	Courtship	Courtship	Mating	13	6	65	30
225	3	Female	Alone	1	Mating	Mating	Mating	Inactive	Inactive	Active	Active	Courtship	Active	Courtship	Courtship	Courtship	Active	Courtship	Active	Inactive	Active	Active	Active	Courtship	Active	Inactive	Inactive	Courtship	Courtship	8	9	40	45
224	3	Male	Same sex	1	Active	Courtship	Inactive	Courtship	Courtship	Courtship	Courtship	Courtship	Courtship	Mating	Courtship	Courtship	Active	Courtship	Mating	Courtship	Courtship	Courtship	Courtship	Courtship	Courtship	Courtship	Courtship	Courtship	Courtship	20	2	100	10
221	3	Female	Mixed sex	1	Active	Active	Active	Inactive	Inactive	Inactive	Inactive	Active	Inactive	Active	Inactive	Active	Inactive	Active	Active	Inactive	Active	Courtship	Courtship	Courtship	Courtship	Courtship	Courtship	Courtship	Courtship	8	9	40	45
223	3	Male	Same sex	1	Active	Active	Inactive	Inactive	Courtship	Courtship	Courtship	Courtship	Courtship	Courtship	Active	Courtship	Courtship	Courtship	Courtship	Courtship	Courtship	Courtship	Courtship	Inactive	Inactive	Courtship	Courtship	Courtship	Courtship	18	3	90	15
234	3	Male	Alone	1	Active	Inactive	Mating	Courtship	Courtship	Courtship	Courtship	Courtship	Courtship	Courtship	Courtship	Courtship	Courtship	Courtship	Courtship	Courtship	Courtship	Courtship	Courtship	Courtship	Courtship	Active	Courtship	Courtship	Courtship	21	2	105	10
230	3	Female	Opposite sex	1	Active	Active	Inactive	Inactive	Inactive	Courtship	Courtship	Courtship	Inactive	Courtship	Courtship	Courtship	Courtship	Courtship	Courtship	Courtship	Mating	Courtship	Courtship	Courtship	Courtship	Courtship	Courtship	Courtship	Courtship	18	2	90	10
231	3	Female	Same sex	1	Courtship	Courtship	Active	Active	Active	Inactive	Active	Courtship	Courtship	Courtship	Active	Courtship	Active	Courtship	Active	Active	Active	Courtship	Active	Courtship	Courtship	Active	Courtship	Active	Inactive	11	12	55	60
236	3	Female	Mixed sex	1	Active	Active	Courtship	Active	Courtship	Courtship	Active	Active	Courtship	Mating	Active	Courtship	Active	Courtship	Active	Courtship	Courtship	Active	Courtship	Active	Courtship	Courtship	Active	NA	NA	11	11	55	55
235	3	Female	Opposite sex	1	Active	Inactive	Mating	Inactive	Inactive	Courtship	Courtship	Courtship	Courtship	Courtship	Courtship	Courtship	Courtship	Courtship	Courtship	Courtship	Courtship	Courtship	Courtship	Mating	Courtship	Courtship	Active	NA	NA	16	2	80	10
205	3	Male	Mixed sex	1	Inactive	Mating	Courtship	Courtship	Inactive	Courtship	Courtship	Courtship	Courtship	Courtship	Courtship	Courtship	Mating	Mating	Mating	Mating	Active	Inactive	Inactive	Inactive	Inactive	Active	NA	NA	NA	9	2	45	10
238	3	Female	Alone	1	Inactive	Courtship	Courtship	Inactive	Courtship	Active	Active	Inactive	Active	Inactive	Inactive	Mating	Mating	Inactive	Active	Active	Inactive	Courtship	Active	Mating	Mating	Mating	NA	NA	NA	4	6	20	30
233	3	Female	Alone	1	Inactive	Inactive	Inactive	Inactive	Inactive	Inactive	Inactive	Inactive	Inactive	Inactive	Inactive	Inactive	Inactive	Inactive	Inactive	Inactive	Inactive	Inactive	Inactive	Inactive	Inactive	Inactive	NA	NA	NA	0	0	0	0
237	3	Male	Same sex	1	Inactive	Inactive	Inactive	Inactive	Inactive	Inactive	Courtship	Courtship	Courtship	Courtship	Courtship	Courtship	Courtship	Mating	Mating	Mating	Inactive	Inactive	Inactive	Inactive	Inactive	Inactive	NA	NA	NA	7	0	35	0
239	3	Female	Same sex	1	Inactive	Inactive	Inactive	Inactive	Active	Courtship	Courtship	Courtship	Courtship	Courtship	Mating	Mating	Mating	Mating	Mating	Inactive	Active	Inactive	Inactive	Inactive	Inactive	Inactive	NA	NA	NA	5	2	25	10
222	3	Male	Opposite sex	1	Inactive	Inactive	Inactive	Inactive	Inactive	Inactive	Inactive	Inactive	Courtship	Courtship	Courtship	Courtship	Inactive	Inactive	Courtship	Courtship	Courtship	Courtship	Courtship	Courtship	Inactive	Courtship	NA	NA	NA	11	0	55	0
240	3	Male	Opposite sex	1	Inactive	Inactive	Active	Courtship	Courtship	Courtship	Courtship	Courtship	Courtship	Courtship	Courtship	Mating	Courtship	Courtship	Courtship	Courtship	Mating	Courtship	Inactive	Inactive	Inactive	Inactive	NA	NA	NA	13	1	65	5
191	3	Female	Same sex	4	Courtship	Inactive	Courtship	Inactive	Courtship	Courtship	Courtship	Courtship	Courtship	Courtship	Courtship	Courtship	Courtship	Mating	Courtship	Courtship	Courtship	Courtship	Courtship	Courtship	Courtship	Inactive	Courtship	Courtship	Mating	20	0	100	0
183	3	Female	Same sex	4	Active	Inactive	Courtship	Courtship	Inactive	Active	Active	Courtship	Courtship	Courtship	Courtship	Courtship	Courtship	Courtship	Mating	Courtship	Courtship	Courtship	Courtship	Inactive	Courtship	Active	Courtship	Courtship	Courtship	17	4	85	20
188	3	Male	Opposite sex	4	Inactive	Active	Active	Inactive	Inactive	Inactive	Inactive	Inactive	Inactive	Inactive	Inactive	Active	Active	Active	Inactive	Active	Inactive	Active	Inactive	Inactive	Inactive	Courtship	Inactive	Active	Active	1	9	5	45
186	3	Male	Mixed sex	4	Active	Courtship	Mating	Mating	Mating	Mating	Inactive	Active	Inactive	Inactive	Active	Active	Active	Active	Inactive	Inactive	Inactive	Inactive	Inactive	Inactive	Active	Inactive	Active	Inactive	Active	1	9	5	45
190	3	Male	Alone	4	Active	Courtship	Inactive	Mating	Mating	Mating	Active	Courtship	Courtship	Courtship	Mating	Mating	Mating	Inactive	Inactive	Courtship	Courtship	Mating	Mating	Mating	Inactive	Inactive	Active	Courtship	Mating	7	3	35	15
187	3	Male	Opposite sex	4	Inactive	Courtship	Mating	Mating	Mating	Mating	Inactive	Inactive	Inactive	Active	Active	Active	Inactive	Active	Active	Inactive	Inactive	Active	Inactive	Inactive	Active	Inactive	Inactive	Inactive	Inactive	1	7	5	35
185	3	Male	Mixed sex	4	Courtship	Courtship	Inactive	Mating	Mating	Mating	Mating	Inactive	Active	Inactive	Active	Inactive	Inactive	Active	Inactive	Inactive	Inactive	Active	Inactive	Inactive	Inactive	Inactive	Inactive	Inactive	Inactive	2	4	10	20
195	3	Male	Alone	4	Active	Mating	Mating	Mating	Inactive	Inactive	Active	Active	Active	Inactive	Inactive	Inactive	Active	Active	Inactive	Inactive	Inactive	Inactive	Active	Inactive	Inactive	Active	Inactive	Courtship	Courtship	2	8	10	40
166	3	Female	Opposite sex	4	Active	Active	Active	Inactive	Active	Active	Inactive	Active	Inactive	Inactive	Inactive	Active	Courtship	Active	Courtship	Courtship	Courtship	Active	Active	Courtship	Courtship	Courtship	Courtship	Courtship	Courtship	10	10	50	50
176	3	Male	Mixed sex	4	Active	Mating	Mating	Mating	Courtship	Active	Active	Active	Inactive	Inactive	Active	Inactive	Active	Active	Inactive	Inactive	Inactive	Active	Inactive	Inactive	Inactive	Mating	Mating	Mating	Mating	1	8	5	40
207	3	Female	Alone	4	Courtship	Active	Courtship	Inactive	Active	Courtship	Courtship	Active	Courtship	Courtship	Courtship	Active	Active	Courtship	Active	Mating	Courtship	Courtship	Mating	Active	Courtship	Active	Active	Mating	Courtship	12	9	60	45
197	3	Male	Alone	4	Mating	Mating	Mating	Mating	Inactive	Inactive	Inactive	Inactive	Mating	Active	Inactive	Inactive	Inactive	Inactive	Active	Inactive	Inactive	Inactive	Inactive	Inactive	Inactive	Courtship	Inactive	Inactive	Inactive	1	2	5	10
201	3	Female	Alone	4	Courtship	Courtship	Inactive	Active	Inactive	Inactive	Inactive	Inactive	Inactive	Inactive	Active	Active	Inactive	Courtship	Active	Inactive	Courtship	Courtship	Active	Active	Inactive	Mating	Mating	Mating	Mating	5	6	25	30
189	3	Male	Same sex	4	Mating	Mating	Mating	Mating	Mating	Inactive	Inactive	Inactive	Inactive	Inactive	Inactive	Inactive	Inactive	Inactive	Inactive	Active	Inactive	Inactive	Courtship	Inactive	Inactive	Active	Inactive	Courtship	Courtship	3	2	15	10
162	3	Male	Mixed sex	4	Courtship	Mating	Mating	Mating	Active	Inactive	Active	Inactive	Inactive	Inactive	Inactive	Inactive	Inactive	Inactive	Inactive	Inactive	Inactive	Inactive	Inactive	Inactive	Inactive	Inactive	Courtship	Inactive	Inactive	2	2	10	10
181	3	Male	Same sex	4	Mating	Mating	Mating	Mating	Active	Inactive	Active	Inactive	Inactive	Inactive	Inactive	Active	Inactive	Inactive	Active	Inactive	Inactive	Inactive	Active	Inactive	Inactive	Inactive	Inactive	Active	Courtship	1	6	5	30
164	3	Male	Alone	4	Active	Mating	Mating	Mating	Active	Active	Active	Active	Active	Active	Active	Active	Inactive	Inactive	Inactive	Inactive	Inactive	Active	Active	Active	Active	Active	Inactive	Inactive	Inactive	0	14	0	70
165	3	Female	Alone	4	Courtship	Active	Courtship	Inactive	Active	Courtship	Courtship	Courtship	Inactive	Courtship	Active	Courtship	Courtship	Active	Courtship	Courtship	Courtship	Courtship	Courtship	Courtship	Courtship	Active	Active	Courtship	Courtship	17	6	85	30
170	3	Male	Opposite sex	4	Courtship	Mating	Mating	Mating	Active	Inactive	Inactive	Inactive	Inactive	Inactive	Inactive	Inactive	Inactive	Inactive	Inactive	Inactive	Inactive	Inactive	Inactive	Active	Inactive	Courtship	Inactive	Inactive	Inactive	2	2	10	10
178	3	Male	Same sex	4	Courtship	Mating	Mating	Mating	Inactive	Inactive	Courtship	Courtship	Courtship	Active	Courtship	Courtship	Courtship	Courtship	Courtship	Courtship	Courtship	Courtship	Courtship	Courtship	Courtship	Courtship	Courtship	Courtship	Courtship	19	1	95	5
179	3	Male	Opposite sex	4	Mating	Mating	Mating	Active	Inactive	Inactive	Inactive	Inactive	Inactive	Inactive	Inactive	Inactive	Inactive	Inactive	Inactive	Inactive	Inactive	Inactive	Inactive	Inactive	Inactive	Inactive	Inactive	Inactive	Inactive	0	1	0	5
180	3	Male	Alone	4	Mating	Mating	Mating	Inactive	Inactive	Inactive	Inactive	Inactive	Inactive	Inactive	Inactive	Active	Inactive	Active	Inactive	Inactive	Inactive	Courtship	Inactive	Courtship	Inactive	Courtship	Active	Inactive	Courtship	4	3	20	15
174	3	Male	Opposite sex	4	Courtship	Mating	Mating	Mating	Mating	Active	Inactive	Inactive	Inactive	Inactive	Inactive	Inactive	Inactive	Inactive	Inactive	Inactive	Inactive	Inactive	Inactive	Inactive	Inactive	Inactive	Inactive	Inactive	Inactive	1	1	5	5
184	3	Female	Alone	4	Active	Active	Inactive	Inactive	Active	Active	Courtship	Active	Active	Active	Active	Active	Courtship	Courtship	Active	Inactive	Active	Courtship	Courtship	Courtship	Courtship	Courtship	Courtship	Courtship	Active	10	12	50	60
192	3	Male	Same sex	4	Courtship	Courtship	Mating	Mating	Mating	Mating	Inactive	Inactive	Inactive	Inactive	Inactive	Inactive	Inactive	Inactive	Inactive	Inactive	Inactive	Inactive	Inactive	Inactive	Active	Inactive	Inactive	Inactive	Inactive	2	1	10	5
173	3	Male	Same sex	4	Courtship	Mating	Mating	Mating	Mating	Active	Active	Active	Active	Active	Active	Active	Inactive	Active	Inactive	Active	Inactive	Inactive	Inactive	Inactive	Active	Inactive	Inactive	Inactive	Active	1	11	5	55
193	3	Female	Same sex	4	Active	Courtship	Active	Inactive	Inactive	Inactive	Inactive	Inactive	Inactive	Inactive	Inactive	Inactive	Inactive	Inactive	Inactive	Courtship	Courtship	Courtship	Courtship	Courtship	Active	Courtship	Courtship	Courtship	Courtship	10	3	50	15
202	3	Female	Mixed sex	4	Active	Inactive	Inactive	Inactive	Inactive	Active	Active	Courtship	Courtship	Active	Courtship	Courtship	Inactive	Active	Courtship	Courtship	Courtship	Courtship	Active	Inactive	Inactive	Courtship	Courtship	Active	Active	10	8	50	40
198	3	Female	Same sex	4	Courtship	Inactive	Courtship	Courtship	Courtship	Courtship	Courtship	Courtship	Courtship	Courtship	Mating	Courtship	Courtship	Active	Courtship	Courtship	Courtship	Mating	Courtship	Courtship	Mating	Courtship	Mating	Courtship	Courtship	19	1	95	5
199	3	Female	Opposite sex	4	Courtship	Active	Active	Active	Active	Active	Inactive	Courtship	Courtship	Inactive	Active	Active	Courtship	Inactive	Courtship	Courtship	Mating	Active	Courtship	Courtship	Active	Courtship	Active	Active	Inactive	9	11	45	55
206	3	Female	Mixed sex	4	Active	Courtship	Active	Active	Active	Active	Courtship	Courtship	Active	Inactive	Active	Active	Courtship	Courtship	Courtship	Active	Courtship	Active	Courtship	Active	Active	Active	Active	Courtship	Active	9	15	45	75
172	3	Female	Same sex	4	Courtship	Active	Active	Active	Courtship	Courtship	Active	Active	Courtship	Courtship	Active	Active	Courtship	Courtship	Active	Active	Courtship	Active	Courtship	Active	Courtship	Courtship	Courtship	Courtship	Courtship	14	11	70	55
175	3	Male	Alone	4	Mating	Mating	Mating	Active	Inactive	Inactive	Inactive	Inactive	Active	Active	Inactive	Active	Inactive	Active	Inactive	Inactive	Inactive	Active	Inactive	Courtship	Active	Inactive	Inactive	Active	Inactive	1	8	5	40
161	3	Male	Same sex	4	Active	Courtship	Courtship	Courtship	Mating	Courtship	Courtship	Courtship	Courtship	Mating	Courtship	Courtship	Courtship	Courtship	Courtship	Inactive	Mating	Courtship	Courtship	Courtship	Mating	Courtship	Courtship	Courtship	Courtship	19	1	95	5
233	3	Female	Alone	4	Active	Active	Courtship	Courtship	Active	Inactive	Courtship	Courtship	Courtship	Inactive	Mating	Courtship	Courtship	Courtship	Courtship	Courtship	Courtship	Courtship	Courtship	Courtship	Courtship	Courtship	Courtship	Courtship	Inactive	18	3	90	15
234	3	Male	Alone	4	Active	Inactive	Mating	Mating	Mating	Mating	Inactive	Inactive	Inactive	Active	Inactive	Inactive	Inactive	Active	Inactive	Inactive	Inactive	Inactive	Active	Inactive	Inactive	Inactive	Inactive	Inactive	Inactive	0	4	0	20
237	3	Male	Same sex	4	Active	Mating	Mating	Mating	Mating	Active	Inactive	Courtship	Courtship	Mating	Mating	Mating	Mating	Mating	Inactive	Mating	Courtship	Mating	Mating	Mating	Inactive	Inactive	Inactive	Inactive	Inactive	3	2	15	10
163	3	Female	Alone	4	Active	Active	Active	Active	Courtship	Inactive	Active	Inactive	Active	Courtship	Courtship	Active	Active	Active	Active	Inactive	Courtship	Courtship	Courtship	Active	Active	Inactive	Mating	Courtship	Active	7	13	35	65
238	3	Female	Alone	4	Active	Active	Inactive	Inactive	Inactive	Inactive	Inactive	Inactive	Inactive	Inactive	Active	Inactive	Courtship	Active	Courtship	Active	Active	Courtship	Courtship	Courtship	Active	Courtship	Active	Active	Active	6	10	30	50
205	3	Male	Mixed sex	4	Active	Courtship	Inactive	Courtship	Courtship	Inactive	Inactive	Courtship	Courtship	Courtship	Mating	Courtship	Inactive	Courtship	Courtship	Courtship	Inactive	Courtship	Courtship	Courtship	Mating	Active	Courtship	Courtship	Courtship	16	2	80	10
203	3	Male	Mixed sex	4	Courtship	Mating	Mating	Mating	Active	Courtship	Courtship	Inactive	Active	Inactive	Inactive	Inactive	Inactive	Inactive	Inactive	Inactive	Inactive	Inactive	Inactive	Inactive	Inactive	Inactive	Inactive	Inactive	Inactive	3	2	15	10
167	3	Female	Opposite sex	4	Inactive	Courtship	Active	Courtship	Courtship	Inactive	Courtship	Courtship	Courtship	Courtship	Courtship	Courtship	Courtship	Courtship	Courtship	Courtship	Courtship	Courtship	Courtship	Courtship	Courtship	Courtship	Courtship	Courtship	Courtship	22	1	110	5
168	3	Female	Same sex	4	Active	Courtship	Inactive	Active	Inactive	Courtship	Active	Active	Active	Courtship	Courtship	Courtship	Inactive	Courtship	Active	Inactive	Courtship	Courtship	Courtship	Courtship	Courtship	Mating	Inactive	Courtship	Active	12	7	60	35
169	3	Male	Alone	4	Courtship	Mating	Mating	Mating	Mating	Mating	Inactive	Active	Active	Courtship	Courtship	Courtship	Inactive	Inactive	Inactive	Inactive	Inactive	Inactive	Courtship	Courtship	Courtship	Courtship	Courtship	Mating	Mating	9	2	45	10
240	3	Male	Opposite sex	4	Active	Active	Active	Active	Inactive	Inactive	Inactive	Inactive	Inactive	Active	Inactive	Inactive	Inactive	Inactive	Active	Inactive	Inactive	Inactive	Courtship	Inactive	Inactive	Inactive	Inactive	Inactive	Inactive	1	6	5	30
222	3	Male	Opposite sex	4	Inactive	Mating	Mating	Mating	Inactive	Inactive	Inactive	Inactive	Inactive	Inactive	Inactive	Inactive	Inactive	Inactive	Inactive	Inactive	Inactive	Inactive	Inactive	Inactive	Active	Inactive	Inactive	Active	Inactive	0	2	0	10
228	3	Male	Mixed sex	4	Active	Mating	Courtship	Inactive	Courtship	Mating	Courtship	Mating	Mating	Active	Active	Courtship	Inactive	Inactive	Inactive	Inactive	Active	Active	Active	Active	Inactive	Courtship	Courtship	Active	Courtship	7	8	35	40
204	3	Female	Opposite sex	4	Courtship	Inactive	Inactive	Inactive	Inactive	Inactive	Courtship	Active	Courtship	Courtship	Courtship	Courtship	Courtship	Courtship	Courtship	Active	Inactive	Courtship	Courtship	Inactive	Courtship	Courtship	Courtship	Inactive	Courtship	15	2	75	10
225	3	Female	Alone	4	Inactive	Active	Inactive	Courtship	Courtship	Inactive	Inactive	Active	Inactive	Courtship	Courtship	Courtship	Courtship	Courtship	Courtship	Courtship	Mating	Courtship	Mating	Courtship	Courtship	Mating	Courtship	Courtship	Mating	14	2	70	10
223	3	Male	Same sex	4	Active	Active	Mating	Mating	Mating	Mating	Mating	Mating	Mating	Inactive	Inactive	Inactive	Inactive	Active	Active	Inactive	Inactive	Inactive	Inactive	Inactive	Inactive	Inactive	Inactive	Inactive	Inactive	0	4	0	20
224	3	Male	Same sex	4	Courtship	Mating	Mating	Mating	Mating	Mating	Inactive	Courtship	Active	Inactive	Active	Active	Courtship	Active	Active	Courtship	Inactive	Inactive	Inactive	Inactive	Active	Inactive	Inactive	Active	Inactive	4	7	20	35
226	3	Male	Opposite sex	4	Courtship	Active	Mating	Mating	Mating	Mating	Active	Inactive	Inactive	Inactive	Inactive	Courtship	Inactive	Inactive	Inactive	Inactive	Inactive	Inactive	Active	Inactive	Inactive	Inactive	Inactive	Inactive	Inactive	2	3	10	15
235	3	Female	Opposite sex	4	Active	Active	Inactive	Courtship	Active	Active	Active	Mating	Inactive	Courtship	Courtship	Courtship	Mating	Courtship	Mating	Courtship	Courtship	Courtship	Courtship	Courtship	Courtship	Inactive	Courtship	Courtship	Courtship	14	5	70	25
230	3	Female	Opposite sex	4	Active	Active	Inactive	Inactive	Courtship	Courtship	Active	Courtship	Courtship	Mating	Courtship	Courtship	Courtship	Courtship	Courtship	Courtship	Courtship	Courtship	Courtship	Courtship	Courtship	Courtship	Courtship	Courtship	Mating	18	3	90	15
211	3	Female	Opposite sex	4	Inactive	Inactive	Inactive	Inactive	Inactive	Inactive	Inactive	Inactive	Courtship	Inactive	Inactive	Active	Inactive	Active	Courtship	Courtship	Inactive	Courtship	Inactive	Active	Active	Courtship	Courtship	Courtship	Active	7	5	35	25
213	3	Female	Mixed sex	4	Inactive	Active	Inactive	Active	Inactive	Inactive	Active	Active	Courtship	Active	Courtship	Active	Active	Active	Courtship	Courtship	Courtship	Active	Inactive	Active	Active	Active	Active	Courtship	Active	6	14	30	70
214	3	Female	Opposite sex	4	Inactive	Inactive	Inactive	Inactive	Inactive	Inactive	Inactive	Inactive	Inactive	Inactive	Inactive	Inactive	Courtship	Inactive	Inactive	Inactive	Inactive	Inactive	Mating	Active	Active	Active	Active	Active	Active	1	6	5	30
215	3	Male	Opposite sex	4	Mating	Mating	Mating	Inactive	Active	Inactive	Inactive	Inactive	Inactive	Inactive	Active	Inactive	Inactive	Inactive	Inactive	Inactive	Inactive	Inactive	Inactive	Inactive	Inactive	Inactive	Inactive	Inactive	Inactive	0	2	0	10
216	3	Female	Mixed sex	4	Active	Active	Inactive	Courtship	Courtship	Inactive	Courtship	Active	Courtship	Courtship	Courtship	Courtship	Mating	Inactive	Inactive	Inactive	Inactive	Inactive	Inactive	Active	Active	Inactive	Inactive	Inactive	Inactive	7	5	35	25
217	3	Female	Mixed sex	4	Active	Active	Courtship	Inactive	Active	Active	Inactive	Inactive	Inactive	Active	Inactive	Inactive	Inactive	Inactive	Inactive	Inactive	Inactive	Inactive	Inactive	Inactive	Inactive	Inactive	Inactive	Inactive	Inactive	1	5	5	25
219	3	Female	Mixed sex	4	Courtship	Inactive	Active	Inactive	Courtship	Courtship	Courtship	Courtship	Courtship	Courtship	Courtship	Inactive	Courtship	Courtship	Courtship	Courtship	Courtship	Courtship	Courtship	Courtship	Mating	Courtship	Active	Courtship	Courtship	19	2	95	10
209	3	Male	Mixed sex	4	Courtship	Courtship	Courtship	Courtship	Courtship	Courtship	Courtship	Courtship	Courtship	Mating	Active	Courtship	Courtship	Mating	Courtship	Courtship	Mating	Courtship	Mating	Mating	Inactive	Inactive	Inactive	Mating	Mating	14	1	70	5
231	3	Female	Same sex	4	Active	Active	Active	Active	Active	Active	Courtship	Courtship	Active	Active	Courtship	Active	Courtship	Active	Courtship	Active	Active	Courtship	Active	Courtship	Courtship	Inactive	Active	Courtship	Inactive	9	14	45	70
202	3	Female	Mixed sex	5	Courtship	Active	Inactive	Courtship	Courtship	Courtship	Courtship	Courtship	Courtship	Courtship	Courtship	Courtship	Courtship	Courtship	Active	Courtship	Inactive	Active	Courtship	Courtship	Active	Courtship	Courtship	Courtship	Courtship	19	4	95	20
192	3	Male	Same sex	5	Active	Mating	Mating	Mating	Courtship	Inactive	Active	Active	Inactive	Active	Courtship	Active	Inactive	Inactive	Inactive	Mating	Courtship	Courtship	Courtship	Courtship	Courtship	Courtship	Courtship	Courtship	Courtship	11	5	55	25
178	3	Male	Same sex	5	Courtship	Courtship	Courtship	Courtship	Mating	Mating	Inactive	Inactive	Mating	Courtship	Courtship	Active	Mating	Active	Courtship	Courtship	Courtship	Mating	Mating	Mating	Active	Inactive	Inactive	Inactive	Inactive	9	3	45	15
237	3	Male	Same sex	5	Courtship	Mating	Mating	Courtship	Active	Mating	Mating	Courtship	Mating	Courtship	Active	Courtship	Mating	Courtship	Courtship	Mating	Mating	Courtship	Inactive	Courtship	Active	Courtship	Courtship	Courtship	Inactive	12	3	60	15
234	3	Male	Alone	5	Courtship	Active	Mating	Mating	Mating	Active	Inactive	Courtship	Courtship	Active	Courtship	Courtship	Courtship	Courtship	Mating	Courtship	Courtship	Courtship	Courtship	Courtship	Inactive	Courtship	Courtship	Courtship	Mating	15	3	75	15
233	3	Female	Alone	5	Courtship	Active	Inactive	Inactive	Active	Active	Inactive	Active	Inactive	Inactive	Active	Active	Active	Courtship	Courtship	Courtship	Active	Active	Active	Courtship	Active	Courtship	Mating	Courtship	Courtship	8	11	40	55
161	3	Male	Same sex	5	Active	Mating	Mating	Mating	Mating	Active	Inactive	Active	Active	Active	Courtship	Inactive	Active	Courtship	Courtship	Mating	Courtship	Mating	Active	Inactive	Inactive	Inactive	Active	Active	Courtship	5	9	25	45
175	3	Male	Alone	5	Active	Courtship	Mating	Mating	Active	Active	Active	Courtship	Inactive	Courtship	Active	Active	Courtship	Courtship	Courtship	Active	Inactive	Active	Inactive	Mating	Courtship	Active	Inactive	Courtship	Courtship	9	9	45	45
173	3	Male	Same sex	5	Courtship	Mating	Mating	Mating	Inactive	Inactive	Courtship	Inactive	Active	Active	Courtship	Courtship	Courtship	Courtship	Courtship	Courtship	Courtship	Courtship	Inactive	Courtship	Courtship	Mating	Courtship	Courtship	Courtship	15	2	75	10
172	3	Female	Same sex	5	Active	Active	Courtship	Courtship	Active	Courtship	Courtship	Active	Courtship	Mating	Courtship	Courtship	Courtship	Inactive	Courtship	Courtship	Mating	Mating	Mating	Inactive	Active	Inactive	Active	Inactive	Active	10	7	50	35
206	3	Female	Mixed sex	5	Active	Active	Inactive	Active	Inactive	Courtship	Courtship	Active	Courtship	Courtship	Courtship	Inactive	Inactive	Inactive	Courtship	Active	Inactive	Courtship	Active	Inactive	Inactive	Courtship	Active	Inactive	Mating	8	7	40	35
199	3	Female	Opposite sex	5	Courtship	Courtship	Courtship	Active	Courtship	Courtship	Courtship	Courtship	Courtship	Courtship	Courtship	Courtship	Courtship	Courtship	Courtship	Courtship	Inactive	Active	Active	Courtship	Courtship	Courtship	Courtship	Courtship	Courtship	21	3	105	15
198	3	Female	Same sex	5	Courtship	Courtship	Courtship	Active	Courtship	Courtship	Courtship	Courtship	Courtship	Courtship	Courtship	Inactive	Courtship	Courtship	Courtship	Courtship	Inactive	Courtship	Courtship	Courtship	Courtship	Courtship	Inactive	Courtship	Courtship	21	1	105	5
228	3	Male	Mixed sex	5	Courtship	Courtship	Courtship	Courtship	Mating	Courtship	Courtship	Courtship	Courtship	Mating	Courtship	Courtship	Courtship	Courtship	Courtship	Courtship	Inactive	Courtship	Courtship	Courtship	Active	Inactive	Courtship	Inactive	Courtship	19	1	95	5
222	3	Male	Opposite sex	5	Courtship	Active	Courtship	Active	Courtship	Courtship	Active	Active	Courtship	Courtship	Active	Active	Inactive	Inactive	Inactive	Inactive	Courtship	Inactive	Mating	Mating	Inactive	Inactive	Inactive	Courtship	Inactive	8	6	40	30
240	3	Male	Opposite sex	5	Courtship	Courtship	Courtship	Inactive	Courtship	Courtship	Courtship	Courtship	Courtship	Inactive	Active	Active	Inactive	Active	Courtship	Inactive	Courtship	Courtship	Active	Courtship	Active	Inactive	Inactive	Courtship	Active	13	6	65	30
169	3	Male	Alone	5	Courtship	Mating	Mating	Inactive	Inactive	Inactive	Inactive	Inactive	Inactive	Inactive	Mating	Mating	Mating	Mating	Mating	Inactive	Inactive	Inactive	Inactive	Inactive	Active	Inactive	Inactive	Inactive	Inactive	1	1	5	5
168	3	Female	Same sex	5	Active	Active	Active	Active	Active	Active	Inactive	Courtship	Courtship	Courtship	Courtship	Courtship	Courtship	Courtship	Active	Active	Active	Active	Courtship	Courtship	Courtship	Courtship	Courtship	Courtship	Courtship	14	10	70	50
167	3	Female	Opposite sex	5	Active	Active	Inactive	Inactive	Inactive	Courtship	Courtship	Courtship	Inactive	Inactive	Inactive	Courtship	Courtship	Courtship	Courtship	Courtship	Courtship	Courtship	Inactive	Courtship	Inactive	Courtship	Courtship	Courtship	Mating	14	2	70	10
203	3	Male	Mixed sex	5	Active	Mating	Mating	Courtship	Mating	Mating	Mating	Mating	Inactive	Courtship	Active	Active	Courtship	Active	Active	Active	Inactive	Courtship	Active	Inactive	Inactive	Inactive	Active	Inactive	Inactive	4	8	20	40
238	3	Female	Alone	5	Courtship	Active	Active	Active	Active	Active	Active	Active	Inactive	Active	Active	Active	Active	Active	Courtship	Courtship	Courtship	Active	Active	Active	Inactive	Active	Courtship	Active	Courtship	6	17	30	85
205	3	Male	Mixed sex	5	Courtship	Mating	Mating	Mating	Inactive	Active	Active	Active	Inactive	Inactive	Courtship	Inactive	Inactive	Inactive	Active	Inactive	Active	Active	Inactive	Inactive	Inactive	Active	Inactive	Inactive	Inactive	2	7	10	35
163	3	Female	Alone	5	Active	Active	Active	Active	Active	Inactive	Active	Active	Active	Active	Active	Courtship	Courtship	Active	Active	Active	Courtship	Courtship	Active	Active	Courtship	Active	Courtship	Active	Courtship	7	17	35	85
170	3	Male	Opposite sex	5	Courtship	Mating	Mating	Active	Active	Inactive	Inactive	Active	Inactive	Inactive	Active	Inactive	Active	Courtship	Inactive	Inactive	Active	Active	Inactive	Inactive	Inactive	Active	Active	Active	Inactive	2	10	10	50
174	3	Male	Opposite sex	5	Courtship	Mating	Mating	Mating	Mating	Inactive	Inactive	Active	Active	Inactive	Inactive	Inactive	Inactive	Inactive	Courtship	Courtship	Inactive	Inactive	Inactive	Inactive	Inactive	Active	Inactive	Inactive	Inactive	3	3	15	15
180	3	Male	Alone	5	Active	Mating	Mating	Mating	Inactive	Active	Active	Inactive	Inactive	Inactive	Inactive	Inactive	Courtship	Inactive	Courtship	Inactive	Active	Inactive	Active	Inactive	Inactive	Inactive	Inactive	Inactive	Inactive	2	5	10	25
184	3	Female	Alone	5	Active	Active	Active	Active	Active	Inactive	Active	Inactive	Active	Inactive	Active	Courtship	Active	Inactive	Inactive	Courtship	Inactive	Inactive	Active	Mating	Courtship	Courtship	Inactive	Active	Active	4	12	20	60
235	3	Female	Opposite sex	5	Inactive	Inactive	Courtship	Inactive	Courtship	Courtship	Courtship	Courtship	Mating	Mating	Mating	Inactive	Active	Active	Inactive	Active	Active	Inactive	Inactive	Inactive	Inactive	Inactive	Inactive	Inactive	Active	5	5	25	25
226	3	Male	Opposite sex	5	Inactive	Active	Courtship	Mating	Mating	Mating	Mating	Mating	Mating	Inactive	Inactive	Active	Active	Inactive	Active	Active	Active	Inactive	Active	Active	Active	Inactive	Active	Active	Active	1	12	5	60
225	3	Female	Alone	5	Courtship	Active	Active	Active	Inactive	Active	Active	Courtship	Courtship	Active	Courtship	Courtship	Courtship	Mating	Inactive	Inactive	Inactive	Courtship	Courtship	Courtship	Mating	Courtship	Courtship	Courtship	Active	12	7	60	35
224	3	Male	Same sex	5	Mating	Mating	Mating	Courtship	Active	Active	Active	Courtship	Active	Inactive	Inactive	Courtship	Active	Active	Courtship	Inactive	Active	Inactive	Inactive	Courtship	Courtship	Courtship	Active	Active	Courtship	8	9	40	45
223	3	Male	Same sex	5	Mating	Mating	Inactive	Courtship	Active	Active	Inactive	Active	Inactive	Active	Inactive	Active	Active	Inactive	Inactive	Inactive	Mating	Mating	Mating	Inactive	Inactive	Inactive	Inactive	Active	Inactive	1	7	5	35
193	3	Female	Same sex	5	Active	Active	Inactive	Active	Inactive	Active	Inactive	Inactive	Inactive	Inactive	Inactive	Inactive	Inactive	Inactive	Inactive	Courtship	Inactive	Courtship	Inactive	Active	Inactive	Inactive	Courtship	Inactive	Courtship	4	5	20	25
188	3	Male	Opposite sex	5	Active	Active	Active	Active	Inactive	Inactive	Courtship	Active	Courtship	Mating	Mating	Mating	Inactive	Active	Inactive	Inactive	Active	Inactive	Inactive	Inactive	Inactive	Inactive	Inactive	Courtship	Active	3	8	15	40
191	3	Female	Same sex	5	Mating	Inactive	Mating	Active	Active	Active	Courtship	Courtship	Courtship	Courtship	Active	Courtship	Courtship	Courtship	Courtship	Courtship	Inactive	Courtship	Courtship	Courtship	Courtship	Courtship	Courtship	Courtship	Active	16	5	80	25
183	3	Female	Same sex	5	Active	Active	Inactive	Inactive	Inactive	Inactive	Inactive	Courtship	Active	Courtship	Inactive	Active	Courtship	Mating	Mating	Mating	Active	Active	Active	Active	Inactive	Inactive	Inactive	Active	Inactive	3	9	15	45
207	3	Female	Alone	5	Active	Inactive	Inactive	Active	Courtship	Courtship	Active	Active	Active	Courtship	Active	Courtship	Courtship	Courtship	Mating	Mating	Inactive	Inactive	Active	Active	Active	Active	Active	Active	Active	6	13	30	65
197	3	Male	Alone	5	Courtship	Mating	Mating	Mating	Inactive	Inactive	Courtship	Courtship	Courtship	Courtship	Courtship	Courtship	Active	Courtship	Courtship	Active	Active	Courtship	Courtship	Courtship	Inactive	Inactive	Courtship	Courtship	Active	14	4	70	20
201	3	Female	Alone	5	Active	Inactive	Active	Active	Active	Courtship	Courtship	Courtship	Mating	Mating	Mating	Inactive	Inactive	Active	Inactive	Inactive	Inactive	Inactive	Inactive	Courtship	Active	Inactive	Active	Inactive	Active	4	8	20	40
162	3	Male	Mixed sex	5	Mating	Mating	Mating	Mating	Inactive	Inactive	Inactive	Inactive	Active	Inactive	Inactive	Inactive	Inactive	Active	Active	Inactive	Active	Inactive	Inactive	Inactive	Inactive	Inactive	Inactive	Inactive	Inactive	0	4	0	20
181	3	Male	Same sex	5	Mating	Mating	Mating	Inactive	Active	Inactive	Inactive	Inactive	Inactive	Active	Inactive	Inactive	Courtship	Active	Active	Inactive	Active	Active	Inactive	Inactive	Active	Active	Active	Inactive	Courtship	2	9	10	45
164	3	Male	Alone	5	Courtship	Mating	Mating	Active	Active	Active	Active	Active	Active	Active	Active	Inactive	Active	Active	Active	Active	Active	Active	Active	Active	Inactive	Active	Active	Active	Active	1	20	5	100
165	3	Female	Alone	5	Active	Active	Active	Active	Active	Active	Active	Courtship	Courtship	Mating	Mating	Mating	Active	Inactive	Active	Inactive	Inactive	Inactive	Inactive	Inactive	Inactive	Active	Inactive	Inactive	Inactive	2	10	10	50
186	3	Male	Mixed sex	5	Mating	Mating	Mating	Active	Courtship	Inactive	Active	Courtship	Mating	Active	Inactive	Inactive	Inactive	Inactive	Inactive	Active	Active	Inactive	Inactive	Active	Inactive	Courtship	Active	Inactive	Inactive	3	7	15	35
190	3	Male	Alone	5	Mating	Mating	Mating	Mating	Mating	Mating	Courtship	Mating	Mating	Mating	Mating	Inactive	Active	Inactive	Inactive	Active	Inactive	Courtship	Mating	Mating	Active	Mating	Mating	Mating	Mating	2	3	10	15
187	3	Male	Opposite sex	5	Mating	Courtship	Courtship	Courtship	Courtship	Courtship	Courtship	Courtship	Mating	Mating	Mating	Mating	Inactive	Inactive	Inactive	Active	Inactive	Inactive	Active	Inactive	Inactive	Active	Inactive	Inactive	Active	7	4	35	20
185	3	Male	Mixed sex	5	Courtship	Mating	Mating	Mating	Active	Courtship	Active	Inactive	Inactive	Inactive	Inactive	Inactive	Active	Inactive	Inactive	Inactive	Inactive	Inactive	Inactive	Inactive	Inactive	Inactive	Inactive	Inactive	Inactive	2	3	10	15
195	3	Male	Alone	5	Mating	Mating	Active	Inactive	Active	Inactive	Inactive	Inactive	Inactive	Inactive	Inactive	Inactive	Inactive	Inactive	Inactive	Inactive	Inactive	Mating	Mating	Mating	Inactive	Inactive	Inactive	Inactive	Inactive	0	2	0	10
166	3	Female	Opposite sex	5	Active	Active	Active	Inactive	Inactive	Inactive	Inactive	Inactive	Inactive	Inactive	Inactive	Inactive	Inactive	Inactive	Inactive	Inactive	Inactive	Inactive	Inactive	Inactive	Inactive	Inactive	Inactive	Inactive	Inactive	0	3	0	15
176	3	Male	Mixed sex	5	Active	Active	Active	Active	Active	Active	Active	Inactive	Active	Active	Inactive	Inactive	Inactive	Active	Courtship	Courtship	Active	Active	Mating	Mating	Mating	Inactive	Inactive	Active	Active	2	14	10	70
211	3	Female	Opposite sex	5	Inactive	Inactive	Inactive	Inactive	Courtship	Courtship	Courtship	Inactive	Inactive	Inactive	Inactive	Inactive	Inactive	Inactive	Inactive	Courtship	Courtship	Courtship	Inactive	Courtship	Courtship	Courtship	Courtship	Active	Active	10	2	50	10
230	3	Female	Opposite sex	5	Courtship	Inactive	Inactive	Inactive	Inactive	Inactive	Courtship	Courtship	Inactive	Courtship	Courtship	Courtship	Courtship	Inactive	Courtship	Courtship	Inactive	Courtship	Courtship	Mating	Mating	Inactive	Courtship	Courtship	Mating	13	0	65	0
213	3	Female	Mixed sex	5	Active	Courtship	Inactive	Inactive	Active	Active	Courtship	Active	Inactive	Active	Inactive	Inactive	Inactive	Inactive	Active	Courtship	Courtship	Courtship	Active	Courtship	Active	Active	Courtship	Courtship	Mating	8	9	40	45
204	3	Female	Opposite sex	5	Active	Courtship	Active	Active	Active	Courtship	Courtship	Courtship	Courtship	Courtship	Courtship	Courtship	Courtship	Courtship	Mating	Courtship	Courtship	Courtship	Courtship	Inactive	Courtship	Active	Courtship	Courtship	Courtship	18	5	90	25
231	3	Female	Same sex	5	Courtship	Active	Inactive	Active	Courtship	Courtship	Active	Mating	Courtship	Active	Active	Courtship	Active	Courtship	Courtship	Inactive	Active	Courtship	Active	Active	Courtship	Courtship	Courtship	Courtship	Courtship	13	9	65	45
189	3	Male	Same sex	5	Active	Mating	Mating	Mating	Mating	Inactive	Courtship	Active	Active	Active	Courtship	Inactive	Inactive	Active	Courtship	Courtship	Courtship	Active	Active	Inactive	Active	Active	Active	Active	Active	5	12	25	60
179	3	Male	Opposite sex	5	Courtship	Mating	Mating	Mating	Courtship	Active	Inactive	Inactive	Inactive	Inactive	Inactive	Inactive	Inactive	Inactive	Inactive	Inactive	Inactive	Inactive	Inactive	Inactive	Inactive	Inactive	Courtship	Inactive	Mating	3	1	15	5
209	3	Male	Mixed sex	5	Courtship	Courtship	Mating	Mating	Mating	Active	Inactive	Courtship	Courtship	Active	Active	Inactive	Inactive	Active	Mating	Active	Active	Inactive	Inactive	Courtship	Courtship	Courtship	Inactive	Inactive	Courtship	8	6	40	30
215	3	Male	Opposite sex	5	Courtship	Mating	Mating	Inactive	Courtship	Mating	Mating	Mating	Inactive	Inactive	Inactive	Inactive	Inactive	Active	Inactive	Inactive	Inactive	Inactive	Inactive	Inactive	Inactive	Inactive	Inactive	Inactive	Inactive	2	1	10	5
217	3	Female	Mixed sex	5	Active	Active	Inactive	Active	Active	Courtship	Active	Inactive	Active	Courtship	Inactive	Courtship	Courtship	Inactive	Active	Courtship	Active	Courtship	Inactive	Courtship	Courtship	Courtship	Courtship	Active	Courtship	11	9	55	45
214	3	Female	Opposite sex	5	Active	Active	Active	Inactive	Courtship	Courtship	Courtship	Courtship	Courtship	Active	Courtship	Courtship	Courtship	Active	Courtship	Mating	Active	Courtship	Courtship	Courtship	Courtship	Courtship	Courtship	Inactive	Courtship	16	6	80	30
192	3	Male	Same sex	8	Courtship	Mating	Mating	Mating	Mating	Active	Active	Active	Courtship	Active	Active	Active	Active	Active	Active	Active	Active	Active	Inactive	Courtship	Courtship	Courtship	Inactive	Active	Courtship	6	13	30	65
178	3	Male	Same sex	8	Active	Active	Courtship	Active	Active	Active	Inactive	Courtship	Inactive	Courtship	Courtship	Courtship	Courtship	Inactive	Active	Courtship	Inactive	Active	Inactive	Active	Active	Inactive	Inactive	Active	Courtship	8	10	40	50
234	3	Male	Alone	8	Active	Active	Courtship	Courtship	Courtship	Courtship	Courtship	Courtship	Courtship	Courtship	Courtship	Courtship	Mating	Courtship	Courtship	Courtship	Courtship	Courtship	Courtship	Active	Courtship	Courtship	Courtship	Courtship	Courtship	21	3	105	15
168	3	Female	Same sex	8	Active	Active	Active	Active	Active	Inactive	Courtship	Courtship	Inactive	Inactive	Inactive	Inactive	Inactive	Inactive	Inactive	Inactive	Inactive	Inactive	Inactive	Inactive	Inactive	Inactive	Inactive	Inactive	Inactive	2	5	10	25
179	3	Male	Opposite sex	8	Courtship	Courtship	Courtship	Courtship	Courtship	Courtship	Courtship	Courtship	Courtship	Courtship	Inactive	Inactive	Courtship	Inactive	Active	Courtship	Active	Inactive	Courtship	Courtship	Courtship	Inactive	Courtship	Courtship	Inactive	17	2	85	10
222	3	Male	Opposite sex	8	Active	Inactive	Courtship	Inactive	Inactive	Courtship	Active	Courtship	Courtship	Inactive	Active	Courtship	Active	Courtship	Inactive	Active	Courtship	Inactive	Inactive	Inactive	Inactive	Inactive	Courtship	Inactive	Inactive	8	5	40	25
238	3	Female	Alone	8	Courtship	Courtship	Active	Active	Active	Active	Courtship	Courtship	Active	Active	Courtship	Courtship	Courtship	Inactive	Inactive	Courtship	Inactive	Active	Active	Courtship	Active	Courtship	Courtship	Active	Inactive	11	10	55	50
183	3	Female	Same sex	8	Active	Inactive	Active	Inactive	Courtship	Mating	Active	Active	Inactive	Inactive	Active	Inactive	Active	Inactive	Inactive	Inactive	Inactive	Inactive	Inactive	Inactive	Inactive	Inactive	Active	Active	Inactive	1	8	5	40
173	3	Male	Same sex	8	Active	Active	Active	Active	Mating	Mating	Mating	Mating	Active	Active	Active	Active	Active	Active	Active	Active	Courtship	Courtship	Inactive	Inactive	Inactive	Inactive	Inactive	Inactive	Inactive	2	12	10	60
223	3	Male	Same sex	8	Active	Active	Active	Inactive	Inactive	Inactive	Inactive	Inactive	Inactive	Active	Inactive	Inactive	Inactive	Inactive	Active	Inactive	Inactive	Inactive	Inactive	Inactive	Inactive	Inactive	Inactive	Inactive	Active	0	6	0	30
161	3	Male	Same sex	8	Courtship	Inactive	Courtship	Mating	Mating	Mating	Active	Active	Active	Active	Active	Active	Active	Active	Active	Active	Active	Active	Inactive	Active	Active	Inactive	Inactive	Inactive	Inactive	2	14	10	70
169	3	Male	Alone	8	Inactive	Inactive	Inactive	Active	Inactive	Inactive	Inactive	Inactive	Inactive	Active	Inactive	Courtship	Inactive	Inactive	Inactive	Inactive	Inactive	Inactive	Courtship	Courtship	Active	Inactive	Inactive	Active	Active	3	5	15	25
226	3	Male	Opposite sex	8	Active	Inactive	Active	Courtship	Courtship	Inactive	Courtship	Inactive	Courtship	Active	Courtship	Courtship	Inactive	Inactive	Courtship	Courtship	Inactive	Active	Courtship	Inactive	Inactive	Active	Courtship	Courtship	Inactive	11	5	55	25
197	3	Male	Alone	8	Active	Mating	Mating	Mating	Mating	Courtship	Active	Active	Active	Inactive	Active	Active	Active	Inactive	Inactive	Inactive	Inactive	Inactive	Active	Inactive	Inactive	Inactive	Inactive	Mating	Inactive	1	8	5	40
240	3	Male	Opposite sex	8	Active	Courtship	Active	Courtship	Mating	Mating	Mating	Mating	Mating	Inactive	Courtship	Courtship	Courtship	Courtship	Courtship	Courtship	Mating	Mating	Mating	Mating	Mating	Mating	Mating	Active	Inactive	8	3	40	15
201	3	Female	Alone	8	Active	Active	Active	Courtship	Courtship	Inactive	Courtship	Courtship	Courtship	Courtship	Courtship	Active	Inactive	Courtship	Courtship	Courtship	Courtship	Courtship	Courtship	Courtship	Courtship	Courtship	Inactive	Active	Courtship	17	5	85	25
190	3	Male	Alone	8	Active	Courtship	Active	Active	Courtship	Courtship	Courtship	Inactive	Active	Active	Courtship	Courtship	Courtship	Courtship	Courtship	Courtship	Courtship	Courtship	Courtship	Courtship	Courtship	Courtship	Courtship	Courtship	Courtship	19	5	95	25
180	3	Male	Alone	8	Active	Active	Inactive	Courtship	Courtship	Courtship	Courtship	Courtship	Courtship	Courtship	Courtship	Courtship	Mating	Mating	Mating	Inactive	Inactive	Active	Inactive	Active	Inactive	Inactive	Inactive	Inactive	Inactive	9	4	45	20
207	3	Female	Alone	8	Active	Inactive	Inactive	Courtship	Inactive	Inactive	Inactive	Inactive	Active	Inactive	Courtship	Inactive	Inactive	Courtship	Active	Inactive	Courtship	Inactive	Inactive	Inactive	Courtship	Courtship	Inactive	Active	Inactive	6	4	30	20
165	3	Female	Alone	8	Active	Active	Courtship	Active	Courtship	Courtship	Active	Courtship	Courtship	Courtship	Active	Active	Inactive	Active	Active	Active	Courtship	Courtship	Inactive	Active	Courtship	Courtship	Courtship	Active	Active	11	12	55	60
163	3	Female	Alone	8	Active	Inactive	Courtship	Courtship	Inactive	Courtship	Active	Courtship	Inactive	Courtship	Active	Inactive	Courtship	Courtship	Courtship	Mating	Courtship	Courtship	Courtship	Courtship	Courtship	Courtship	Courtship	Courtship	Courtship	17	3	85	15
184	3	Female	Alone	8	Active	Inactive	Active	Active	Courtship	Inactive	Courtship	Inactive	Courtship	Courtship	Active	Inactive	Inactive	Active	Inactive	Inactive	Inactive	Inactive	Inactive	Inactive	Courtship	Active	Courtship	Active	Courtship	7	7	35	35
162	3	Male	Mixed sex	8	Active	Active	Active	Inactive	NA	NA	NA	NA	NA	NA	NA	NA	NA	NA	NA	NA	NA	NA	NA	NA	NA	NA	NA	NA	NA	0	3	0	15
181	3	Male	Same sex	8	Active	Inactive	Active	Active	Inactive	Active	Courtship	Active	Courtship	Mating	Mating	Mating	Mating	Inactive	Inactive	Inactive	Inactive	Inactive	Inactive	Inactive	Active	Active	Inactive	Active	Active	2	9	10	45
193	3	Female	Same sex	8	Active	Active	Inactive	Active	Inactive	Inactive	Courtship	Courtship	Inactive	Inactive	Inactive	Inactive	Mating	Inactive	Courtship	Courtship	Inactive	Courtship	Mating	Mating	Courtship	Courtship	Courtship	Courtship	Courtship	10	3	50	15
195	3	Male	Alone	8	Active	Active	Active	Active	Active	Active	Active	Active	Inactive	Inactive	Active	Courtship	Inactive	Inactive	Inactive	Inactive	Inactive	Inactive	Inactive	Inactive	Courtship	Inactive	Inactive	Inactive	Inactive	2	9	10	45
224	3	Male	Same sex	8	Active	Mating	Mating	Mating	Mating	Mating	Active	Courtship	Mating	Active	Courtship	Courtship	Courtship	Courtship	Courtship	Active	Mating	Courtship	Courtship	Courtship	Courtship	Courtship	Courtship	Courtship	Courtship	14	4	70	20
164	3	Male	Alone	8	Active	Active	Courtship	Mating	Mating	Mating	Active	Courtship	Inactive	Inactive	Inactive	Inactive	Active	Inactive	Inactive	Inactive	Inactive	Inactive	Inactive	Inactive	Inactive	Inactive	Inactive	Inactive	Inactive	2	4	10	20
174	3	Male	Opposite sex	8	Active	Active	Inactive	Inactive	Inactive	Inactive	Active	Inactive	Inactive	Inactive	Inactive	Inactive	Inactive	Inactive	Inactive	Inactive	Inactive	Inactive	Inactive	Inactive	Inactive	Inactive	Inactive	Inactive	Inactive	0	3	0	15
234	3	Male	Alone	9	Active	Active	Courtship	Active	Courtship	Courtship	Mating	Mating	Mating	Mating	Mating	Mating	Courtship	Inactive	Inactive	Inactive	Inactive	Inactive	Inactive	Inactive	Inactive	Inactive	Inactive	Inactive	Inactive	4	3	20	15
179	3	Male	Opposite sex	9	Inactive	Inactive	Active	Inactive	Active	Inactive	Inactive	Courtship	Inactive	Inactive	Inactive	Inactive	Inactive	Inactive	Inactive	Inactive	Inactive	Inactive	Inactive	Inactive	Inactive	Inactive	Inactive	Inactive	Courtship	2	2	10	10
168	3	Female	Same sex	9	Active	Active	Active	Courtship	Courtship	Courtship	Courtship	Courtship	Courtship	Mating	Courtship	Courtship	Courtship	Courtship	Courtship	Courtship	Inactive	Inactive	Courtship	Courtship	Courtship	Mating	Courtship	Courtship	Active	17	4	85	20
161	3	Male	Same sex	9	Active	Active	Mating	Mating	Mating	Mating	Mating	Inactive	Inactive	Inactive	Inactive	Inactive	Inactive	Inactive	Inactive	Inactive	Inactive	Inactive	Inactive	Inactive	Inactive	Inactive	Active	Inactive	Inactive	0	3	0	15
197	3	Male	Alone	9	Active	Active	Active	Active	Mating	Mating	Mating	Mating	Inactive	Inactive	Inactive	Inactive	Inactive	Inactive	Inactive	Inactive	Inactive	Inactive	Inactive	Inactive	Inactive	Inactive	Inactive	Active	Inactive	0	5	0	25
240	3	Male	Opposite sex	9	Active	Active	Inactive	Inactive	Inactive	Inactive	Inactive	Inactive	Inactive	Inactive	Inactive	Inactive	Inactive	Inactive	Inactive	Inactive	Inactive	Inactive	Inactive	Inactive	Inactive	Inactive	Inactive	Inactive	Inactive	0	2	0	10
201	3	Female	Alone	9	Active	Inactive	Courtship	Active	Courtship	Courtship	Courtship	Courtship	Courtship	Courtship	Courtship	Courtship	Courtship	Active	Courtship	Courtship	Courtship	Courtship	Courtship	Active	Active	Courtship	Inactive	Inactive	Courtship	17	5	85	25
165	3	Female	Alone	9	Inactive	Inactive	Inactive	Inactive	Inactive	Inactive	Inactive	Active	Inactive	Courtship	Active	Courtship	Courtship	Active	Active	Active	Courtship	Active	Inactive	Active	Active	Courtship	Inactive	Active	Courtship	6	9	30	45
190	3	Male	Alone	9	Active	Active	Inactive	Active	Active	Inactive	Inactive	Inactive	Inactive	Inactive	Inactive	Inactive	Inactive	Inactive	Inactive	Inactive	Inactive	Inactive	Inactive	Active	Inactive	Inactive	Courtship	Inactive	Inactive	1	5	5	25
180	3	Male	Alone	9	Courtship	Courtship	Active	Active	Courtship	Courtship	Courtship	Courtship	Courtship	Courtship	Courtship	Courtship	Courtship	Courtship	Courtship	Courtship	Courtship	Courtship	Courtship	Courtship	Courtship	Courtship	Inactive	Courtship	Mating	21	2	105	10
173	3	Male	Same sex	9	Active	Courtship	Mating	Mating	Mating	Mating	Mating	Inactive	Inactive	Inactive	Inactive	Inactive	Inactive	Inactive	Active	Inactive	Active	Inactive	Inactive	Inactive	Active	Inactive	Courtship	Active	Inactive	2	5	10	25
223	3	Male	Same sex	9	Inactive	Active	Courtship	Inactive	Inactive	Inactive	Inactive	Courtship	Inactive	Inactive	Inactive	Inactive	Active	Inactive	Inactive	Inactive	Inactive	Inactive	Inactive	Inactive	Inactive	Inactive	Inactive	Inactive	Inactive	2	2	10	10
181	3	Male	Same sex	9	Active	Inactive	Active	Active	Active	Active	Inactive	Active	Courtship	Courtship	Courtship	Inactive	Active	Inactive	Active	Courtship	Inactive	Inactive	Courtship	Courtship	Courtship	Courtship	Active	Inactive	Inactive	8	9	40	45
184	3	Female	Alone	9	Active	Courtship	Courtship	Active	Courtship	Courtship	Active	Courtship	Courtship	Courtship	Courtship	Courtship	Courtship	Inactive	Courtship	Inactive	Courtship	Courtship	Courtship	Courtship	Courtship	Courtship	Inactive	Courtship	Active	18	4	90	20
193	3	Female	Same sex	9	Courtship	Inactive	Courtship	Courtship	Courtship	Courtship	Courtship	Courtship	Courtship	Courtship	Courtship	Inactive	Courtship	Courtship	Courtship	Courtship	Courtship	Courtship	Courtship	Inactive	Courtship	Courtship	Courtship	Courtship	Courtship	22	0	110	0
238	3	Female	Alone	9	Active	Active	Inactive	Courtship	Active	Courtship	Courtship	Courtship	Inactive	Courtship	Courtship	Inactive	Courtship	Courtship	Courtship	Courtship	Courtship	Courtship	Courtship	Courtship	Courtship	Inactive	Courtship	Courtship	Courtship	18	3	90	15
164	3	Male	Alone	9	Active	Inactive	Inactive	Inactive	Active	Courtship	Courtship	Courtship	Courtship	Courtship	Courtship	Inactive	Inactive	Courtship	Inactive	Active	Courtship	Inactive	Active	Inactive	Mating	Mating	Mating	Mating	Inactive	8	4	40	20
174	3	Male	Opposite sex	9	Active	Inactive	Active	Inactive	Inactive	Inactive	Inactive	Inactive	Active	Inactive	Inactive	Inactive	Inactive	Inactive	Inactive	Active	Inactive	Inactive	Inactive	Inactive	Inactive	Inactive	Active	Courtship	Inactive	1	5	5	25
178	3	Male	Same sex	9	Active	Inactive	Active	Inactive	Inactive	Inactive	Inactive	Inactive	Inactive	Inactive	Courtship	Inactive	Inactive	Inactive	Inactive	Inactive	Inactive	Inactive	Courtship	Courtship	Inactive	Active	Inactive	Courtship	Active	4	4	20	20
192	3	Male	Same sex	9	Active	Active	Mating	Mating	Mating	Mating	Mating	Inactive	Inactive	Inactive	Inactive	Inactive	Inactive	Inactive	Inactive	Inactive	Inactive	Inactive	Courtship	Inactive	Active	Active	Active	Inactive	Inactive	1	5	5	25
163	3	Female	Alone	9	Active	Courtship	Courtship	NA	Mating	Courtship	Courtship	Inactive	Courtship	Courtship	Courtship	Inactive	Inactive	Inactive	Inactive	Inactive	Inactive	Inactive	Courtship	Inactive	Inactive	Inactive	Inactive	Inactive	Inactive	8	1	40	5
234	3	Male	Alone	9	Courtship	Courtship	Inactive	Active	Active	Active	Courtship	Courtship	Courtship	Courtship	Courtship	Courtship	Mating	Mating	Mating	Mating	Mating	Mating	Inactive	Inactive	Active	Inactive	Inactive	Inactive	Active	8	5	40	25
180	3	Male	Alone	9	Courtship	Courtship	Active	Mating	Courtship	Courtship	Courtship	Mating	Mating	Mating	Active	Active	Active	Active	Inactive	Inactive	Active	Active	Inactive	Active	Inactive	Inactive	Inactive	Inactive	Inactive	5	8	25	40
192	3	Male	Same sex	9	Active	Active	Active	Inactive	Active	Inactive	Courtship	Inactive	Inactive	Active	Active	Inactive	Active	Inactive	Inactive	Inactive	Inactive	Active	Inactive	Active	Active	Inactive	Courtship	Active	Inactive	2	11	10	55
173	3	Male	Same sex	9	Active	Courtship	Courtship	Mating	Mating	Mating	Mating	Mating	Courtship	Active	Courtship	Courtship	Courtship	Active	Courtship	Courtship	Courtship	Inactive	Active	Courtship	Courtship	Courtship	Courtship	Courtship	Active	14	5	70	25
301	4	Male	Same sex	3	Mating	Mating	Mating	Active	Active	Active	Inactive	Mating	Mating	Courtship	Inactive	Active	Inactive	Inactive	Active	Courtship	Inactive	Courtship	Courtship	Courtship	Courtship	Mating	Active	Courtship	Courtship	8	6	40	30
303	4	Male	Mixed sex	3	Mating	Mating	Mating	Active	Active	Inactive	Active	Inactive	Active	Active	Inactive	Active	Inactive	Inactive	Inactive	Active	Active	Inactive	Inactive	Inactive	Inactive	Inactive	Inactive	Inactive	Inactive	0	8	0	40
302	4	Female	Same sex	3	Courtship	Active	Active	Inactive	Courtship	Active	Mating	Active	Courtship	Active	Inactive	Inactive	Mating	Mating	Mating	Mating	Active	Inactive	Inactive	Inactive	Inactive	Inactive	Inactive	Inactive	Inactive	3	6	15	30
311	4	Female	Alone	3	Active	Active	Active	Courtship	Active	Inactive	Active	Courtship	Active	Courtship	Courtship	Active	Active	Courtship	Inactive	Inactive	Courtship	Courtship	Active	Active	Inactive	Courtship	Courtship	Inactive	Courtship	10	10	50	50
313	4	Male	Opposite sex	3	Active	Mating	Mating	Inactive	Inactive	Inactive	Inactive	Inactive	Active	Active	Inactive	Mating	Active	Inactive	Inactive	Inactive	Inactive	Inactive	Inactive	Inactive	Inactive	Inactive	Inactive	Inactive	Inactive	0	4	0	20
312	4	Female	Mixed sex	3	Active	Active	Inactive	Active	Active	Active	Inactive	Inactive	Inactive	Mating	Courtship	Inactive	Courtship	Courtship	Inactive	Courtship	Active	Mating	Inactive	Mating	Courtship	Inactive	Inactive	Inactive	Courtship	6	6	30	30
314	4	Male	Opposite sex	3	Active	Inactive	Active	Inactive	Inactive	Inactive	Inactive	Inactive	Inactive	Inactive	Inactive	Inactive	Inactive	Inactive	Inactive	Inactive	Inactive	Inactive	Inactive	Inactive	Inactive	Inactive	Inactive	Inactive	Inactive	0	2	0	10
304	4	Male	Mixed sex	3	Active	Courtship	Courtship	Mating	Mating	Mating	Mating	Inactive	Inactive	Inactive	Active	Mating	Inactive	Inactive	Inactive	Inactive	Inactive	Inactive	Inactive	Inactive	Inactive	Inactive	Inactive	Inactive	Inactive	2	2	10	10
315	4	Female	Alone	3	Active	Active	Active	Active	Courtship	Courtship	Inactive	Active	Courtship	Mating	Mating	Mating	Mating	Inactive	Inactive	Inactive	Inactive	Inactive	Inactive	Inactive	Inactive	Inactive	Inactive	Inactive	Inactive	3	5	15	25
305	4	Female	Alone	3	Active	Active	Active	Inactive	Active	Inactive	Inactive	Active	Inactive	Inactive	Inactive	Inactive	Active	Inactive	Active	Active	Inactive	Inactive	Inactive	Active	Inactive	Active	Inactive	Inactive	Inactive	0	10	0	50
306	4	Female	Opposite sex	3	Active	Active	Active	Active	Inactive	Inactive	Active	Active	Active	Courtship	Courtship	Inactive	Inactive	Active	Active	Inactive	Active	Inactive	Active	Courtship	Courtship	Active	Active	Courtship	NA	5	13	25	65
317	4	Female	Same sex	3	Active	Courtship	Active	Courtship	Courtship	Courtship	Inactive	Courtship	Courtship	Inactive	Inactive	Inactive	Active	Courtship	Courtship	Courtship	Courtship	Courtship	Courtship	Active	Courtship	Courtship	Courtship	Inactive	NA	15	4	75	20
318	4	Female	Same sex	3	Mating	Mating	Mating	Active	Active	Inactive	Inactive	Inactive	Inactive	Inactive	Inactive	Inactive	Inactive	Inactive	Inactive	Inactive	Inactive	Inactive	Inactive	Inactive	Inactive	Inactive	Inactive	Inactive	NA	0	2	0	10
319	4	Female	Opposite sex	3	Active	Active	Courtship	Active	Courtship	Active	Courtship	Courtship	Courtship	Active	Courtship	Courtship	Active	Courtship	Active	Active	Active	Courtship	Active	Courtship	Active	Active	Courtship	Active	NA	11	13	55	65
320	4	Male	Mixed sex	3	Mating	Mating	Mating	Mating	Inactive	Active	Active	Inactive	Active	Inactive	Active	Active	Active	Inactive	Inactive	Active	Inactive	Inactive	Inactive	Inactive	Inactive	Inactive	Inactive	Inactive	NA	0	7	0	35
293	4	Male	Opposite sex	3	Mating	Mating	Mating	Inactive	Inactive	Courtship	Active	Inactive	Inactive	Inactive	Inactive	Inactive	Inactive	Inactive	Inactive	Inactive	Inactive	Inactive	Inactive	Inactive	Inactive	Inactive	Inactive	Inactive	NA	1	1	5	5
309	4	Male	Mixed sex	3	Active	Active	Mating	Mating	Mating	Inactive	Inactive	Courtship	Inactive	Active	Inactive	Inactive	Inactive	Active	Inactive	Courtship	Active	Inactive	Active	Inactive	Active	Inactive	Inactive	Inactive	NA	2	7	10	35
294	4	Female	Opposite sex	3	Active	Active	Inactive	Active	Active	Active	Courtship	Courtship	Courtship	Active	Active	Active	Active	Courtship	Inactive	Courtship	Active	Active	Inactive	Courtship	Active	Courtship	Inactive	Courtship	NA	8	12	40	60
295	4	Male	Mixed sex	3	Courtship	Mating	Mating	Mating	Courtship	Active	Active	Active	Active	Active	Inactive	Inactive	Active	Active	Active	Inactive	Active	Active	Inactive	Inactive	Inactive	Inactive	Active	Active	NA	2	12	10	60
298	4	Male	Same sex	3	Active	Mating	Mating	Inactive	Inactive	Active	Inactive	Active	Active	Inactive	Inactive	Inactive	Active	Inactive	Active	Inactive	Inactive	Inactive	Inactive	Inactive	Inactive	Inactive	Inactive	Inactive	NA	0	6	0	30
299	4	Male	Mixed sex	3	Active	Mating	Mating	Mating	Inactive	Inactive	Courtship	Active	Inactive	Courtship	Active	Inactive	Inactive	Inactive	Inactive	Inactive	Inactive	Inactive	Inactive	Inactive	Inactive	Inactive	Inactive	Inactive	Inactive	2	3	10	15
300	4	Female	Opposite sex	3	Active	Inactive	Active	Inactive	Active	Inactive	Inactive	Inactive	Active	Active	Inactive	Inactive	Active	Inactive	Inactive	Inactive	Courtship	Courtship	Active	Active	Mating	Courtship	Active	Courtship	Active	4	10	20	50
316	4	Male	Mixed sex	3	Active	Mating	Mating	Mating	Inactive	Active	Active	Inactive	Inactive	Active	Active	Inactive	Inactive	Active	Inactive	Inactive	Inactive	Inactive	Inactive	Inactive	Inactive	Inactive	Inactive	Inactive	Inactive	0	6	0	30
310	4	Female	Opposite sex	3	Active	Inactive	Active	Inactive	Inactive	Inactive	Inactive	Inactive	Inactive	Inactive	Inactive	Inactive	Active	Courtship	Active	Courtship	Courtship	Inactive	Courtship	Active	Inactive	Inactive	Courtship	Inactive	NA	5	5	25	25
307	4	Male	Alone	3	Courtship	Mating	Mating	Mating	Inactive	Inactive	Active	Inactive	Active	Inactive	Courtship	Active	Active	Inactive	Courtship	Inactive	Active	Inactive	Active	Active	Active	Inactive	Active	Active	NA	3	10	15	50
308	4	Female	Mixed sex	3	Active	Active	Courtship	Active	Inactive	Active	Inactive	Active	Active	Courtship	Active	Courtship	Active	Active	Courtship	Active	Active	Active	Active	Courtship	Active	Active	Courtship	Courtship	NA	7	15	35	75
291	4	Female	Alone	3	Active	Courtship	Courtship	Inactive	Courtship	Active	Courtship	Courtship	Courtship	Active	Courtship	Courtship	Courtship	Courtship	Courtship	Courtship	Mating	Active	Courtship	Courtship	Mating	Courtship	Courtship	Courtship	NA	17	4	85	20
292	4	Female	Opposite sex	3	Active	Active	Inactive	Inactive	Inactive	Active	Inactive	Mating	Courtship	Active	Inactive	Inactive	Active	Active	Courtship	Courtship	Courtship	Inactive	Courtship	Courtship	Active	Courtship	Inactive	Courtship	NA	8	7	40	35
296	4	Female	Same sex	3	Courtship	Active	Inactive	Inactive	Active	Inactive	Inactive	Inactive	Courtship	Courtship	Courtship	Courtship	Mating	Mating	Inactive	Inactive	Courtship	Inactive	Inactive	Inactive	Inactive	Inactive	Inactive	Inactive	NA	6	2	30	10
281	4	Female	Opposite sex	3	Active	Active	Active	Active	Active	Mating	Active	Courtship	Courtship	Active	Active	Inactive	Active	Courtship	Courtship	Courtship	Courtship	Courtship	Active	Courtship	Inactive	Courtship	Courtship	Inactive	NA	10	10	50	50
282	4	Male	Opposite sex	3	Active	Mating	Mating	Mating	Inactive	Inactive	Active	Inactive	Inactive	Inactive	Inactive	Courtship	Inactive	Inactive	Inactive	Active	Inactive	Active	Inactive	Inactive	Inactive	Inactive	Inactive	Active	NA	1	5	5	25
283	4	Male	Same sex	3	Active	Mating	Mating	Inactive	Active	Active	Active	Inactive	Inactive	Inactive	Inactive	Inactive	Inactive	Mating	Courtship	Courtship	Courtship	Courtship	Courtship	Courtship	Courtship	Courtship	Courtship	Courtship	NA	10	4	50	20
284	4	Female	Alone	3	Active	Inactive	Active	Active	Courtship	Courtship	Mating	Courtship	Courtship	Active	Courtship	Courtship	Courtship	Mating	Mating	Mating	Active	Active	Active	Inactive	Inactive	Inactive	Inactive	Inactive	NA	7	7	35	35
272	4	Female	Same sex	3	Active	Active	Active	Active	Courtship	Inactive	Active	Inactive	Active	Inactive	Inactive	Active	Active	Inactive	Active	Inactive	Inactive	Inactive	Active	Inactive	Courtship	Courtship	Active	Inactive	NA	3	11	15	55
273	4	Female	Alone	3	Active	Courtship	Courtship	Mating	Mating	Inactive	Active	Inactive	Inactive	Inactive	Inactive	Inactive	Inactive	Active	Active	Active	Active	Inactive	Inactive	Active	Inactive	Active	Inactive	Inactive	NA	2	8	10	40
286	4	Male	Same sex	3	Mating	Mating	Mating	Inactive	Inactive	Inactive	Inactive	Inactive	Active	Inactive	Courtship	Inactive	Inactive	Active	Inactive	Inactive	Inactive	Inactive	Inactive	Inactive	Inactive	Inactive	Inactive	NA	NA	1	2	5	10
287	4	Male	Alone	3	Mating	Mating	Mating	Mating	Active	Active	Courtship	Active	Active	Inactive	Inactive	Active	Inactive	Inactive	Inactive	Courtship	Inactive	Inactive	Inactive	Active	Inactive	Inactive	Inactive	NA	NA	2	6	10	30
288	4	Male	Opposite sex	3	Mating	Mating	Inactive	Active	Inactive	Inactive	Inactive	Active	Inactive	Active	Inactive	Inactive	Inactive	Inactive	Inactive	Inactive	Inactive	Inactive	Active	Inactive	Inactive	Inactive	Inactive	NA	NA	0	4	0	20
275	4	Male	Alone	3	Mating	Mating	Inactive	Inactive	Inactive	Inactive	Inactive	Active	Inactive	Active	Active	Inactive	Inactive	Inactive	Active	Active	Inactive	Active	Active	Inactive	Active	Active	Active	NA	NA	0	10	0	50
276	4	Male	Same sex	3	Mating	Mating	Mating	Mating	Inactive	Inactive	Inactive	Inactive	Inactive	Inactive	Inactive	Inactive	Inactive	Inactive	Inactive	Inactive	Inactive	Inactive	Inactive	Inactive	Inactive	Inactive	Inactive	NA	NA	0	0	0	0
277	4	Female	Alone	3	Inactive	Active	Courtship	Mating	Mating	Mating	Inactive	Inactive	Active	Active	Active	Inactive	Courtship	Active	Active	Active	Active	Active	Active	Inactive	Inactive	Inactive	Inactive	Active	Active	2	12	10	60
278	4	Female	Mixed sex	3	Inactive	Active	Inactive	Active	Active	Courtship	Active	Active	Active	Active	Inactive	Courtship	Active	Active	Active	Courtship	Courtship	Active	Inactive	Active	Active	Courtship	Courtship	Courtship	Active	7	14	35	70
279	4	Female	Same sex	3	Courtship	Active	Courtship	Active	Mating	Mating	Inactive	Inactive	Inactive	Inactive	Courtship	Inactive	Inactive	Inactive	Active	Inactive	Inactive	Inactive	Inactive	Inactive	Inactive	Inactive	Inactive	Inactive	Inactive	3	3	15	15
280	4	Female	Mixed sex	3	Active	Inactive	Inactive	Active	Mating	Courtship	Courtship	Active	Inactive	Active	Inactive	Active	Active	Active	Courtship	Active	Active	Inactive	Courtship	Active	Courtship	Inactive	Courtship	Inactive	Active	6	11	30	55
289	4	Female	Same sex	3	Active	Mating	Mating	Mating	Inactive	Inactive	Inactive	Inactive	Inactive	Inactive	Active	Inactive	Active	Inactive	Inactive	Inactive	Inactive	Inactive	Inactive	Inactive	Inactive	Inactive	Courtship	Inactive	Inactive	1	3	5	15
255	4	Male	Opposite sex	3	Active	Courtship	Courtship	Mating	Mating	Mating	Mating	Inactive	Inactive	Inactive	Inactive	Inactive	Inactive	Inactive	Inactive	Inactive	Inactive	Inactive	Inactive	Inactive	Inactive	Active	Inactive	Inactive	Inactive	2	2	10	10
261	4	Female	Alone	3	Active	Active	Mating	Mating	Mating	Mating	Inactive	Inactive	Inactive	Active	Inactive	Inactive	Inactive	Active	Active	Active	Courtship	Inactive	Inactive	Inactive	Inactive	Inactive	Inactive	Inactive	Active	1	7	5	35
262	4	Male	Opposite sex	3	Active	Mating	Mating	Inactive	Inactive	Inactive	Inactive	Inactive	Inactive	Inactive	Inactive	Inactive	Inactive	Active	Inactive	Inactive	Active	Active	Inactive	Inactive	Active	Inactive	Active	Inactive	Inactive	0	6	0	30
264	4	Male	Alone	3	Active	Mating	Mating	Mating	Inactive	Active	Active	Inactive	Inactive	Active	Inactive	Inactive	Inactive	Active	Active	Active	Active	Active	Inactive	Active	Active	Inactive	Courtship	Active	Inactive	1	12	5	60
263	4	Female	Mixed sex	3	Inactive	Inactive	Inactive	Inactive	Active	Active	Inactive	Active	Courtship	Courtship	Courtship	Active	Active	Courtship	Mating	Active	Courtship	Inactive	Inactive	Courtship	Courtship	Active	Courtship	Active	NA	8	8	40	40
265	4	Female	Mixed sex	3	Courtship	Active	Courtship	Courtship	Active	Active	Courtship	Active	Active	Active	Courtship	Courtship	Courtship	Courtship	Courtship	Courtship	Mating	Courtship	Courtship	Inactive	Courtship	Mating	Courtship	Courtship	NA	15	6	75	30
266	4	Female	Alone	3	Active	Inactive	Courtship	Mating	Courtship	Courtship	Courtship	Courtship	Courtship	Inactive	Courtship	Courtship	Courtship	Courtship	Mating	Mating	Inactive	Inactive	Inactive	Inactive	Inactive	Inactive	Inactive	Inactive	NA	10	1	50	5
267	4	Male	Mixed sex	3	Courtship	Mating	Mating	Mating	Active	Inactive	Inactive	Inactive	Inactive	Active	Inactive	Inactive	Courtship	Inactive	Inactive	Active	Active	Inactive	Inactive	Inactive	Inactive	Inactive	Inactive	Active	NA	2	5	10	25
268	4	Male	Alone	3	Mating	Mating	Inactive	Active	Inactive	Active	Courtship	Inactive	Courtship	Courtship	Inactive	Active	Inactive	Inactive	Inactive	Active	Active	Inactive	Courtship	Inactive	Inactive	Active	Inactive	Active	NA	4	7	20	35
269	4	Female	Mixed sex	3	Active	Courtship	Inactive	Inactive	Inactive	Inactive	Active	Active	Active	Active	Inactive	Inactive	Inactive	Courtship	Courtship	Inactive	Inactive	Courtship	Inactive	Courtship	Inactive	Active	Courtship	Active	NA	6	7	30	35
251	4	Male	Alone	3	Courtship	Mating	Mating	Inactive	Inactive	Active	Inactive	Active	Inactive	Inactive	Inactive	Inactive	Active	Active	Inactive	Inactive	Inactive	Inactive	Inactive	Courtship	Active	Inactive	Active	Inactive	NA	2	6	10	30
252	4	Male	Opposite sex	3	Courtship	Mating	Mating	Mating	Inactive	Inactive	Inactive	Inactive	Inactive	Inactive	Inactive	Inactive	Active	Inactive	Inactive	Inactive	Inactive	Inactive	Inactive	Active	Inactive	Inactive	Active	Inactive	NA	1	3	5	15
254	4	Female	Opposite sex	3	Inactive	Inactive	Inactive	Inactive	Inactive	Inactive	Inactive	Inactive	Courtship	Courtship	Active	Inactive	Inactive	Inactive	Inactive	Inactive	Active	Inactive	Active	Inactive	Inactive	Inactive	Inactive	Mating	NA	2	3	10	15
260	4	Female	Mixed sex	3	Active	Courtship	Active	Inactive	Inactive	Inactive	Mating	Courtship	Inactive	Inactive	Inactive	Inactive	Inactive	Inactive	Courtship	Courtship	Active	Mating	Inactive	Mating	Inactive	Inactive	Inactive	Courtship	NA	5	3	25	15
256	4	Male	Mixed sex	3	Courtship	Mating	Mating	Inactive	Active	Inactive	Inactive	Courtship	Inactive	Active	Inactive	Inactive	Inactive	Active	Inactive	Inactive	Active	Inactive	Inactive	Inactive	Inactive	Courtship	Courtship	Courtship	NA	5	4	25	20
257	4	Male	Alone	3	Mating	Mating	Inactive	Courtship	Inactive	Active	Active	Active	Active	Inactive	Inactive	Active	Inactive	Active	Inactive	Inactive	Inactive	Active	Inactive	Inactive	Inactive	Inactive	Inactive	Inactive	Active	1	8	5	40
258	4	Female	Opposite sex	3	Inactive	Inactive	Inactive	Inactive	Inactive	Inactive	Active	Inactive	Courtship	Courtship	Active	Active	Courtship	Active	Active	Active	Inactive	Active	Courtship	Courtship	Courtship	Active	Courtship	Active	Active	7	10	35	50
259	4	Female	Alone	3	Inactive	Courtship	Inactive	Courtship	Inactive	Inactive	Inactive	Courtship	Courtship	Active	Active	Courtship	Active	Courtship	Courtship	Courtship	Inactive	Courtship	Active	Inactive	Courtship	Courtship	Active	Courtship	Courtship	13	5	65	25
271	4	Male	Same sex	3	Mating	Mating	Mating	Courtship	Courtship	Active	Courtship	Courtship	Courtship	Courtship	Active	Courtship	Courtship	Active	Active	Courtship	Courtship	Courtship	Courtship	Courtship	Courtship	Courtship	Courtship	Courtship	Courtship	18	4	90	20
270	4	Male	Same sex	3	Mating	Mating	Mating	Courtship	Courtship	Mating	Courtship	Courtship	Courtship	Courtship	Courtship	Courtship	Mating	Courtship	Courtship	Courtship	Courtship	Courtship	Courtship	Courtship	Courtship	Courtship	Courtship	Mating	Mating	18	0	90	0
241	4	Female	Mixed sex	3	Courtship	Active	Inactive	Active	Inactive	Active	Courtship	Active	Inactive	Inactive	Courtship	Courtship	Active	Courtship	Active	Courtship	Courtship	Inactive	Inactive	Courtship	Courtship	Courtship	Mating	Mating	Courtship	11	6	55	30
242	4	Male	Same sex	3	Mating	Mating	Mating	Mating	Courtship	Active	Inactive	Active	Inactive	Inactive	Inactive	Inactive	Inactive	Active	Inactive	Inactive	Inactive	Inactive	Inactive	Courtship	Inactive	Inactive	Inactive	Inactive	Active	2	4	10	20
243	4	Male	Opposite sex	3	Active	Active	Courtship	Mating	Mating	Mating	Inactive	Inactive	Active	Active	Inactive	Active	Active	Active	Active	Active	Active	Inactive	Inactive	Inactive	Inactive	Inactive	Inactive	Inactive	Active	1	11	5	55
244	4	Male	Alone	3	Mating	Mating	Mating	Inactive	Inactive	Courtship	Active	Inactive	Inactive	Active	Active	Active	Active	Active	Active	Active	Inactive	Inactive	Inactive	Inactive	Active	Inactive	Active	Active	Active	1	12	5	60
245	4	Female	Opposite sex	3	Inactive	Inactive	Inactive	Inactive	Active	Active	Active	Inactive	Mating	Inactive	Active	Courtship	Courtship	Courtship	Active	Active	Courtship	Courtship	Active	Courtship	Courtship	Courtship	Active	Inactive	Active	8	9	40	45
290	4	Female	Mixed sex	3	Active	Active	Inactive	Active	Active	Active	Inactive	Inactive	Inactive	Inactive	Inactive	Inactive	Inactive	Inactive	Inactive	Inactive	Inactive	Inactive	Inactive	Active	Active	Courtship	Active	Active	Courtship	2	9	10	45
249	4	Female	Same sex	3	Active	Active	Courtship	Mating	Active	Mating	Inactive	Active	Inactive	Inactive	Inactive	Inactive	Inactive	Inactive	Inactive	Inactive	Inactive	Inactive	Inactive	Active	Active	Inactive	Inactive	Inactive	Inactive	1	6	5	30
247	4	Male	Same sex	3	Active	Mating	Mating	Mating	Courtship	Courtship	Active	Courtship	Courtship	Inactive	Inactive	Active	Active	Active	Active	Inactive	Inactive	Courtship	Active	Active	Courtship	Courtship	Active	Courtship	Active	8	10	40	50
248	4	Male	Opposite sex	3	Active	Courtship	Courtship	Courtship	Courtship	Courtship	Inactive	Active	Courtship	Courtship	Courtship	Courtship	Courtship	Inactive	Inactive	Courtship	Inactive	Inactive	Courtship	Active	Courtship	Active	Inactive	Courtship	Active	14	5	70	25
250	4	Male	Alone	3	Courtship	Mating	Mating	Courtship	Inactive	Inactive	Inactive	Courtship	Inactive	Mating	Mating	Inactive	Inactive	Inactive	Inactive	Inactive	Inactive	Inactive	Active	Inactive	Courtship	Courtship	Active	Inactive	Courtship	6	2	30	10
298	4	Male	Same sex	3	Courtship	Courtship	Courtship	Courtship	Courtship	Courtship	Mating	Mating	Mating	Active	Active	Inactive	Inactive	Inactive	Active	Inactive	Inactive	Inactive	Inactive	Inactive	Inactive	Inactive	Active	Active		6	5	30	25
305	4	Female	Alone	4	Active	Active	Active	Active	Inactive	Active	Courtship	Inactive	Active	Inactive	Inactive	Active	Mating	Mating	Mating	Active	Inactive	Inactive	Inactive	Inactive	Inactive	Active	Active	Active	Inactive	1	11	5	55
315	4	Female	Alone	4	Active	Active	Active	Inactive	Inactive	Inactive	Inactive	Active	Inactive	Inactive	Inactive	Active	Inactive	Active	Inactive	Active	Active	Inactive	Inactive	Inactive	Inactive	Courtship	Inactive	Active	Inactive	1	9	5	45
304	4	Male	Mixed sex	4	Active	Active	Active	Inactive	Inactive	Courtship	Active	Courtship	Courtship	Courtship	Courtship	Active	Inactive	Courtship	Inactive	Active	Courtship	Inactive	Courtship	Inactive	Active	Mating	Active	Courtship	Active	9	9	45	45
312	4	Female	Mixed sex	4	Active	Active	Inactive	Active	Active	Inactive	Inactive	Active	Inactive	Inactive	Courtship	Active	Inactive	Active	Active	Courtship	Mating	Inactive	Inactive	Inactive	Active	Inactive	Active	Courtship	Inactive	3	10	15	50
313	4	Male	Opposite sex	4	Active	Courtship	Active	Active	Inactive	Inactive	Inactive	Inactive	Inactive	Inactive	Inactive	Inactive	Inactive	Inactive	Inactive	Inactive	Inactive	Inactive	Inactive	Inactive	Inactive	Inactive	Inactive	Inactive	Inactive	1	3	5	15
311	4	Female	Alone	4	Active	Active	Active	Inactive	Inactive	Active	Inactive	Active	Inactive	Active	Inactive	Inactive	Inactive	Inactive	Inactive	Inactive	Active	Inactive	Inactive	Active	Inactive	Inactive	Active	Active	Inactive	0	10	0	50
302	4	Female	Same sex	4	Active	Active	Active	Inactive	Active	Active	Inactive	Active	Active	Inactive	Active	Inactive	Courtship	Active	Active	Active	Inactive	Inactive	Inactive	Inactive	Inactive	Courtship	Inactive	Courtship	Inactive	3	11	15	55
303	4	Male	Mixed sex	4	Active	Active	Inactive	Inactive	Inactive	Inactive	Inactive	Inactive	Inactive	Inactive	Inactive	Active	Inactive	Active	Active	Inactive	Active	Inactive	Inactive	Active	Active	Inactive	Active	Active	Active	0	11	0	55
301	4	Male	Same sex	4	Active	Active	Courtship	Courtship	Courtship	Courtship	Inactive	Courtship	Courtship	Active	Active	Courtship	Courtship	Courtship	Courtship	Active	Active	Mating	Inactive	Active	Courtship	Courtship	Courtship	Courtship	Inactive	14	7	70	35
306	4	Female	Opposite sex	4	Courtship	Inactive	Active	Inactive	Inactive	Inactive	Inactive	Inactive	Inactive	Active	Active	Active	Active	Active	Inactive	Inactive	Inactive	Active	Inactive	Inactive	Inactive	Active	Inactive	Inactive	NA	1	8	5	40
318	4	Female	Same sex	4	Courtship	Inactive	Active	Active	Inactive	Inactive	Inactive	Inactive	Inactive	Inactive	Inactive	Inactive	Inactive	Inactive	Inactive	Inactive	Courtship	Courtship	Inactive	Inactive	Inactive	Inactive	Inactive	Inactive	NA	3	2	15	10
317	4	Female	Same sex	4	Inactive	Inactive	Inactive	Inactive	Inactive	Mating	Mating	Mating	Inactive	Courtship	Inactive	Inactive	Inactive	Inactive	Inactive	Inactive	Inactive	Inactive	Inactive	Inactive	Inactive	Courtship	Inactive	Mating	NA	2	0	10	0
319	4	Female	Opposite sex	4	Active	Inactive	Inactive	Inactive	Inactive	Inactive	Inactive	Inactive	Inactive	Inactive	Inactive	Inactive	Inactive	Inactive	Inactive	Inactive	Inactive	Inactive	Inactive	Inactive	Inactive	Inactive	Inactive	Inactive	NA	0	1	0	5
320	4	Male	Mixed sex	4	Active	Courtship	Courtship	Courtship	Inactive	Inactive	Courtship	Courtship	Active	Courtship	Courtship	Courtship	Courtship	Courtship	Courtship	Courtship	Courtship	Courtship	Courtship	Courtship	Courtship	Active	Inactive	Courtship	NA	18	3	90	15
293	4	Male	Opposite sex	4	Active	Active	Active	Inactive	Inactive	Courtship	Inactive	Inactive	Inactive	Inactive	Inactive	Inactive	Inactive	Inactive	Inactive	Inactive	Inactive	Active	Inactive	Inactive	Inactive	Inactive	Inactive	Inactive	NA	1	4	5	20
309	4	Male	Mixed sex	4	Inactive	Active	Active	Inactive	Inactive	Inactive	Inactive	Active	Active	Inactive	Active	Inactive	Active	Active	Inactive	Active	Inactive	Inactive	Active	Courtship	Active	Inactive	Active	Inactive	NA	1	11	5	55
294	4	Female	Opposite sex	4	Active	Inactive	Inactive	Inactive	Inactive	Inactive	Inactive	Inactive	Inactive	Inactive	Inactive	Inactive	Inactive	Inactive	Inactive	Inactive	Inactive	Inactive	Inactive	Inactive	Inactive	Inactive	Inactive	Inactive	NA	0	1	0	5
295	4	Male	Mixed sex	4	Active	Courtship	Courtship	Courtship	Active	Courtship	Courtship	Active	Courtship	Courtship	Courtship	Inactive	Mating	Mating	Mating	Mating	Inactive	Active	Active	Active	Inactive	Active	Active	Inactive	NA	8	8	40	40
281	4	Female	Opposite sex	4	Active	Inactive	Inactive	Active	Active	Inactive	Active	Inactive	Inactive	Inactive	Active	Inactive	Inactive	Inactive	Inactive	Inactive	Inactive	Inactive	Inactive	Active	Inactive	Active	Inactive	Active	NA	0	8	0	40
299	4	Male	Mixed sex	4	Courtship	Inactive	Active	Courtship	Courtship	Courtship	Courtship	Courtship	Courtship	Courtship	Courtship	Active	Inactive	Active	Inactive	Inactive	Inactive	Inactive	Courtship	Courtship	Active	Active	Courtship	Courtship	Active	13	6	65	30
300	4	Female	Opposite sex	4	Active	Active	Inactive	Inactive	Inactive	Active	Active	Active	Active	Active	Inactive	Active	Inactive	Inactive	Inactive	Inactive	Inactive	Inactive	Active	Inactive	Inactive	Active	Active	Active	Inactive	0	12	0	60
316	4	Male	Mixed sex	4	Courtship	Courtship	Courtship	Courtship	Courtship	Courtship	Courtship	Courtship	Active	Courtship	Courtship	Courtship	Inactive	Courtship	Courtship	Active	Courtship	Courtship	Courtship	Courtship	Active	Inactive	Courtship	Inactive	Courtship	19	3	95	15
310	4	Female	Opposite sex	4	Active	Active	Active	Inactive	Inactive	Active	Inactive	Inactive	Inactive	Inactive	Inactive	Inactive	Inactive	Inactive	Inactive	Inactive	Inactive	Inactive	Inactive	Inactive	Inactive	Inactive	Inactive	Inactive	Inactive	0	4	0	20
307	4	Male	Alone	4	Active	Active	Courtship	Courtship	Courtship	Active	Courtship	Courtship	Inactive	Inactive	Courtship	Courtship	Courtship	Courtship	Courtship	Courtship	Courtship	Inactive	Courtship	Courtship	Inactive	Inactive	Courtship	Courtship	Courtship	17	3	85	15
308	4	Female	Mixed sex	4	Active	Active	Active	Active	Inactive	Active	Active	Active	Inactive	Inactive	Active	Active	Active	Inactive	Active	Active	Active	Inactive	Active	Active	Active	Active	Active	Active	Active	0	20	0	100
291	4	Female	Alone	4	Inactive	Active	Active	Active	Inactive	Active	Courtship	Courtship	Inactive	Inactive	Inactive	Active	Inactive	Inactive	Inactive	Inactive	Inactive	Inactive	Inactive	Inactive	Inactive	Inactive	Inactive	Inactive	Inactive	2	5	10	25
292	4	Female	Opposite sex	4	Active	Active	Active	Active	Inactive	Inactive	Inactive	Inactive	Inactive	Inactive	Inactive	Inactive	Inactive	Inactive	Inactive	Inactive	Inactive	Inactive	Inactive	Inactive	Inactive	Inactive	Inactive	Active	Inactive	0	5	0	25
296	4	Female	Same sex	4	Active	Active	Active	Inactive	Inactive	Inactive	Inactive	Courtship	Inactive	Inactive	Inactive	Inactive	Inactive	Inactive	Inactive	Inactive	Inactive	Inactive	Inactive	Inactive	Inactive	Inactive	Inactive	Inactive	Inactive	1	3	5	15
276	4	Male	Same sex	4	Active	Inactive	Active	Courtship	Courtship	Courtship	Mating	Courtship	Active	Active	Courtship	Inactive	Active	Inactive	Courtship	Active	Courtship	Inactive	Courtship	Courtship	Inactive	Inactive	Mating	Mating	Mating	9	6	45	30
283	4	Male	Same sex	4	Courtship	Courtship	Active	Courtship	Courtship	Courtship	Courtship	Courtship	Courtship	Courtship	Courtship	Courtship	Courtship	Courtship	Courtship	Mating	Courtship	Inactive	Courtship	Courtship	Courtship	Courtship	Inactive	Courtship	Active	20	2	100	10
284	4	Female	Alone	4	Active	Active	Inactive	Inactive	Inactive	Active	Mating	Inactive	Inactive	Mating	Courtship	Courtship	Courtship	Inactive	Inactive	Inactive	Inactive	Inactive	Active	Inactive	Active	Inactive	Active	Inactive	Active	3	7	15	35
272	4	Female	Same sex	4	Active	Active	Active	Inactive	Inactive	Active	Inactive	Inactive	Active	Active	Active	Inactive	Active	Active	Active	Inactive	Inactive	Inactive	Inactive	Inactive	Active	Inactive	Active	Inactive	Inactive	0	12	0	60
273	4	Female	Alone	4	Active	Active	Active	Inactive	Inactive	Courtship	Active	Inactive	Active	Inactive	Active	Active	Inactive	Inactive	Courtship	Courtship	Active	Active	Active	Courtship	Active	Inactive	Courtship	Inactive	Active	5	12	25	60
286	4	Male	Same sex	4	Active	Active	Active	Courtship	Active	Courtship	Inactive	Courtship	Courtship	Courtship	Courtship	Courtship	Courtship	Courtship	Courtship	Courtship	Courtship	Courtship	Courtship	Courtship	Courtship	Courtship	Courtship	Inactive	Mating	18	4	90	20
287	4	Male	Alone	4	Active	Active	Active	Active	Courtship	Courtship	Courtship	Courtship	Courtship	Mating	Mating	Mating	Mating	Inactive	Active	Inactive	Inactive	Inactive	Active	Active	Inactive	Inactive	Inactive	Active	NA	5	8	25	40
288	4	Male	Opposite sex	4	Active	Active	Courtship	Active	Active	Courtship	Active	Inactive	Active	Inactive	Inactive	Active	Active	Inactive	Active	Inactive	Inactive	Inactive	Inactive	Active	Inactive	Inactive	Active	Active	NA	2	12	10	60
275	4	Male	Alone	4	Courtship	Courtship	Courtship	Active	Courtship	Mating	Mating	Mating	Mating	Active	Active	Active	Active	Active	Inactive	Active	Active	Active	Active	Active	Active	Active	Active	Active	NA	4	15	20	75
263	4	Female	Mixed sex	4	Inactive	Inactive	Active	Courtship	Courtship	Inactive	Inactive	Inactive	Inactive	Inactive	Inactive	Courtship	Courtship	Inactive	Inactive	Inactive	Inactive	Active	Active	Active	Active	Mating	Courtship	Inactive	NA	5	5	25	25
256	4	Male	Mixed sex	4	Courtship	Courtship	Active	Active	Courtship	Courtship	Courtship	Courtship	Courtship	Courtship	Courtship	Active	Courtship	Inactive	Active	Courtship	Active	Courtship	Courtship	Active	Inactive	Courtship	Active	Active	NA	14	8	70	40
277	4	Female	Alone	4	Active	Active	Inactive	Mating	Mating	Mating	Mating	Inactive	Inactive	Courtship	Inactive	Active	Inactive	Inactive	Inactive	Inactive	Inactive	Active	Active	Active	Active	Active	Inactive	Inactive	Inactive	1	8	5	40
278	4	Female	Mixed sex	4	Active	Active	Active	Active	Active	Active	Inactive	Inactive	Active	Inactive	Inactive	Active	Inactive	Inactive	Active	Inactive	Active	Active	Active	Active	Active	Inactive	Active	Inactive	Active	0	16	0	80
279	4	Female	Same sex	4	Active	Active	Mating	Inactive	Active	Active	Inactive	Inactive	Inactive	Active	Courtship	Inactive	Inactive	Inactive	Active	Inactive	Inactive	Inactive	Active	Inactive	Courtship	Inactive	Inactive	Inactive	Active	2	8	10	40
280	4	Female	Mixed sex	4	Active	Inactive	Inactive	Inactive	Inactive	Inactive	Inactive	Inactive	Inactive	Inactive	Inactive	Inactive	Inactive	Inactive	Courtship	Inactive	Inactive	Courtship	Inactive	Inactive	Inactive	Inactive	Inactive	Inactive	Inactive	2	1	10	5
289	4	Female	Same sex	4	Active	Active	Courtship	Mating	Mating	Mating	Inactive	Active	Inactive	Inactive	Inactive	Inactive	Inactive	Inactive	Inactive	Inactive	Inactive	Inactive	Inactive	Inactive	Inactive	Inactive	Inactive	Inactive	Inactive	1	3	5	15
255	4	Male	Opposite sex	4	Active	Inactive	Inactive	Active	Inactive	Courtship	Active	Inactive	Active	Inactive	Inactive	Active	Inactive	Inactive	Courtship	Inactive	Inactive	Courtship	Active	Courtship	Inactive	Inactive	Inactive	Active	Active	4	8	20	40
261	4	Female	Alone	4	Inactive	Active	Active	Active	Active	Active	Inactive	Inactive	Inactive	Inactive	Inactive	Inactive	Inactive	Active	Inactive	Inactive	Active	Active	Active	Inactive	Inactive	Active	Inactive	Active	Active	0	12	0	60
262	4	Male	Opposite sex	4	Inactive	Courtship	Inactive	Inactive	Inactive	Inactive	Inactive	Inactive	Inactive	Inactive	Inactive	Inactive	Inactive	Inactive	Inactive	Inactive	Inactive	Courtship	Inactive	Inactive	Active	Active	Inactive	Inactive	Active	2	3	10	15
264	4	Male	Alone	4	Active	Courtship	Active	Courtship	Active	Active	Active	Active	Active	Inactive	Courtship	Inactive	Inactive	Courtship	Courtship	Inactive	Active	Mating	Mating	Mating	Inactive	Active	Inactive	Active	Inactive	5	10	25	50
265	4	Female	Mixed sex	4	Active	Active	Active	Inactive	Active	Active	Active	Inactive	Inactive	Inactive	Inactive	Inactive	Active	Courtship	Active	Inactive	Active	Inactive	Inactive	Inactive	Inactive	Inactive	Inactive	Inactive	Active	1	10	5	50
266	4	Female	Alone	4	Active	Inactive	Active	Inactive	Inactive	Inactive	Inactive	Inactive	Inactive	Inactive	Mating	Inactive	Inactive	Inactive	Inactive	Active	Inactive	Inactive	Inactive	Inactive	Inactive	Inactive	Inactive	Inactive	Inactive	0	3	0	15
249	4	Female	Same sex	4	Active	Courtship	Inactive	Inactive	Mating	Inactive	Inactive	Inactive	Inactive	Inactive	Inactive	Inactive	Inactive	Inactive	Inactive	Inactive	Inactive	Inactive	Inactive	Inactive	Inactive	Inactive	Inactive	Inactive	Inactive	1	1	5	5
268	4	Male	Alone	4	Active	Courtship	Active	Courtship	Active	Inactive	Courtship	Inactive	Courtship	Active	Active	Active	Active	Active	Inactive	Active	Active	Inactive	Active	Courtship	Active	Active	Active	Active	NA	5	15	25	75
269	4	Female	Mixed sex	4	Active	Active	Inactive	Inactive	Inactive	Inactive	Inactive	Inactive	Inactive	Inactive	Inactive	Inactive	Inactive	Inactive	Inactive	Inactive	Inactive	Inactive	Inactive	Inactive	Inactive	Inactive	Inactive	Inactive	NA	0	2	0	10
251	4	Male	Alone	4	Active	Courtship	Courtship	Inactive	Inactive	Inactive	Courtship	Courtship	Inactive	Inactive	Mating	Mating	Inactive	Inactive	Inactive	Inactive	Active	Inactive	Inactive	Inactive	Inactive	Inactive	Courtship	Active	NA	5	3	25	15
252	4	Male	Opposite sex	4	Courtship	Courtship	Courtship	Active	Inactive	Inactive	Active	Inactive	Inactive	Inactive	Inactive	Inactive	Courtship	Inactive	Inactive	Inactive	Inactive	Inactive	Courtship	Courtship	Courtship	Inactive	Courtship	Active	NA	8	3	40	15
254	4	Female	Opposite sex	4	Active	Active	Inactive	Inactive	Inactive	Inactive	Inactive	Inactive	Inactive	Courtship	Courtship	Courtship	Inactive	Active	Inactive	Inactive	Inactive	Active	Inactive	Inactive	Inactive	Inactive	Inactive	Inactive	NA	3	4	15	20
244	4	Male	Alone	4	Active	Courtship	Courtship	Mating	Mating	Mating	Mating	Inactive	Inactive	Inactive	Inactive	Inactive	Inactive	Inactive	Active	Inactive	Active	Inactive	Inactive	Inactive	Inactive	Inactive	Active	Active	NA	2	5	10	25
260	4	Female	Mixed sex	4	Active	Active	Mating	Mating	Mating	Inactive	Inactive	Inactive	Inactive	Inactive	Inactive	Inactive	Inactive	Inactive	Inactive	Inactive	Inactive	Inactive	Inactive	Inactive	Inactive	Inactive	Inactive	Inactive	NA	0	2	0	10
245	4	Female	Opposite sex	4	Active	Active	Inactive	Active	Inactive	Inactive	Inactive	Inactive	Inactive	Inactive	Inactive	Inactive	Inactive	Inactive	Inactive	Inactive	Inactive	Inactive	Inactive	Inactive	Inactive	Inactive	Inactive	Inactive	NA	0	3	0	15
243	4	Male	Opposite sex	4	Active	Inactive	Active	Inactive	Inactive	Inactive	Inactive	Inactive	Inactive	Active	Inactive	Inactive	Inactive	Inactive	Inactive	Inactive	Inactive	Inactive	Inactive	Active	Active	Inactive	Inactive	Inactive	Inactive	0	5	0	25
257	4	Male	Alone	4	Active	Courtship	Courtship	Mating	Mating	Mating	Active	Active	Active	Active	Active	Active	Active	Inactive	Active	Active	Inactive	Active	Active	Active	Active	Active	Active	Active	Active	2	18	10	90
258	4	Female	Opposite sex	4	Inactive	Active	Inactive	Inactive	Active	Inactive	Inactive	Inactive	Inactive	Active	Inactive	Inactive	Inactive	Inactive	Inactive	Inactive	Inactive	Inactive	Inactive	Inactive	Inactive	Inactive	Inactive	Inactive	Inactive	0	3	0	15
259	4	Female	Alone	4	Active	Inactive	Inactive	Inactive	Inactive	Inactive	Inactive	Inactive	Inactive	Inactive	Inactive	Inactive	Inactive	Inactive	Inactive	Inactive	Inactive	Inactive	Inactive	Inactive	Inactive	Inactive	Inactive	Inactive	Inactive	0	1	0	5
271	4	Male	Same sex	4	Courtship	Courtship	Courtship	Courtship	Courtship	Courtship	Courtship	Mating	Active	Active	Courtship	Mating	Mating	Mating	Inactive	Inactive	Inactive	Active	Inactive	Inactive	Inactive	Inactive	Inactive	Inactive	Inactive	8	3	40	15
270	4	Male	Same sex	4	Courtship	Courtship	Inactive	Courtship	Courtship	Inactive	Courtship	Mating	Mating	Mating	Mating	Inactive	Inactive	Active	Inactive	Active	Inactive	Active	Active	Active	Inactive	Inactive	Inactive	Inactive	Inactive	5	5	25	25
241	4	Female	Mixed sex	4	Active	Inactive	Courtship	Inactive	Inactive	Inactive	Inactive	Inactive	Inactive	Inactive	Inactive	Courtship	Inactive	Inactive	Inactive	Courtship	Inactive	Inactive	Inactive	Courtship	Courtship	Inactive	Inactive	Inactive	Inactive	5	1	25	5
242	4	Male	Same sex	4	Active	Active	Courtship	Courtship	Courtship	Courtship	Courtship	Courtship	Courtship	Courtship	Courtship	Courtship	Courtship	Courtship	Mating	Mating	Mating	Mating	Active	Inactive	Active	Inactive	Active	Inactive	Courtship	13	5	65	25
250	4	Male	Alone	4	Active	Active	Courtship	Inactive	Active	Inactive	Inactive	Active	Active	Active	Inactive	Inactive	Inactive	Active	Inactive	Active	Inactive	Active	Inactive	Courtship	Courtship	Active	Active	Courtship	Active	4	12	20	60
248	4	Male	Opposite sex	4	Active	Courtship	Courtship	Courtship	Inactive	Active	Courtship	Courtship	Courtship	Active	Inactive	Inactive	Inactive	Active	Inactive	Active	Inactive	Courtship	Inactive	Courtship	Active	Courtship	Active	Courtship	Active	10	8	50	40
247	4	Male	Same sex	4	Active	Courtship	Inactive	Courtship	Courtship	Mating	Mating	Mating	Active	Active	Active	Inactive	Active	Active	Inactive	Inactive	Inactive	Active	Courtship	Active	Active	Active	Active	Active	Active	4	13	20	65
290	4	Female	Mixed sex	4	Active	Active	Inactive	Inactive	Inactive	Inactive	Inactive	Inactive	Inactive	Inactive	Inactive	Active	Inactive	Inactive	Inactive	Inactive	Inactive	Inactive	Inactive	Courtship	Inactive	Inactive	Inactive	Inactive	Inactive	1	3	5	15
288	4	Male	Opposite sex	5	Courtship	Courtship	Mating	Mating	Mating	Inactive	Inactive	Inactive	Inactive	Active	Inactive	Active	Active	Active	Mating	Mating	Mating	Active	Active	Inactive	Inactive	Inactive	Inactive	Inactive	Active	2	7	10	35
287	4	Male	Alone	5	Mating	Mating	Mating	Mating	Inactive	Inactive	Active	Inactive	Active	Inactive	Inactive	Inactive	Inactive	Active	Inactive	Inactive	Inactive	Inactive	Inactive	Inactive	Inactive	Inactive	Inactive	Inactive	Inactive	0	3	0	15
286	4	Male	Same sex	5	Courtship	Courtship	Mating	Mating	Inactive	Active	Active	Courtship	Inactive	Active	Inactive	Inactive	Inactive	Inactive	Inactive	Courtship	Active	Active	Courtship	Active	Courtship	Inactive	Inactive	Inactive	Courtship	7	6	35	30
273	4	Female	Alone	5	Active	Courtship	Active	Courtship	Inactive	Inactive	Inactive	Courtship	Courtship	Courtship	Courtship	Courtship	Courtship	Courtship	Mating	Mating	Mating	Courtship	Inactive	Inactive	Inactive	Inactive	Inactive	Inactive	Inactive	10	2	50	10
272	4	Female	Same sex	5	Active	Courtship	Active	Courtship	Courtship	Mating	Courtship	Inactive	Active	Inactive	Courtship	Courtship	Courtship	Inactive	Courtship	Inactive	Active	Courtship	Inactive	Courtship	Courtship	Courtship	Active	Courtship	Active	13	6	65	30
284	4	Female	Alone	5	Active	Inactive	Inactive	Inactive	Inactive	Active	Active	Inactive	Courtship	Courtship	Courtship	Courtship	Courtship	Inactive	Courtship	Courtship	Courtship	Courtship	Active	Courtship	Courtship	Courtship	Inactive	Inactive	Mating	12	4	60	20
283	4	Male	Same sex	5	Active	Mating	Mating	Mating	Inactive	Active	Active	Inactive	Courtship	Courtship	Active	Active	Inactive	Inactive	Courtship	Courtship	Active	Active	Inactive	Active	Courtship	Courtship	Active	Active	Mating	6	10	30	50
264	4	Male	Alone	5	Courtship	Mating	Mating	Mating	Inactive	Active	Active	Active	Inactive	Inactive	Active	Active	Inactive	Inactive	Inactive	Active	Inactive	Active	Inactive	Inactive	Inactive	Inactive	Active	Active	Active	1	10	5	50
262	4	Male	Opposite sex	5	Active	Active	Courtship	Inactive	Active	Active	Inactive	Inactive	Inactive	Inactive	Inactive	Active	Active	Inactive	Active	Active	Active	Active	Inactive	Active	Inactive	Inactive	Inactive	Inactive	Active	1	12	5	60
261	4	Female	Alone	5	Active	Courtship	Mating	Mating	Courtship	Active	Inactive	Inactive	Inactive	Inactive	Inactive	Inactive	Inactive	Inactive	Inactive	Inactive	Inactive	Inactive	Inactive	Inactive	Inactive	Inactive	Inactive	Inactive	Inactive	2	2	10	10
252	4	Male	Opposite sex	5	Courtship	Active	Inactive	Courtship	Inactive	Inactive	Inactive	Inactive	Active	Inactive	Inactive	Inactive	Inactive	Inactive	Inactive	Active	Courtship	Courtship	Inactive	Courtship	Courtship	Courtship	Courtship	Courtship	Courtship	10	3	50	15
255	4	Male	Opposite sex	5	Active	Active	Inactive	Inactive	Inactive	Inactive	Inactive	Inactive	Inactive	Inactive	Inactive	Inactive	Inactive	Inactive	Inactive	Inactive	Inactive	Inactive	Inactive	Inactive	Inactive	Inactive	Active	Inactive	Inactive	0	3	0	15
289	4	Female	Same sex	5	Active	Active	Courtship	Inactive	Active	Inactive	Courtship	Courtship	Courtship	Mating	Mating	Mating	Mating	Inactive	Inactive	Inactive	Inactive	Inactive	Inactive	Inactive	Inactive	Inactive	Inactive	Inactive	Inactive	4	3	20	15
280	4	Female	Mixed sex	5	Courtship	Courtship	Inactive	Inactive	Inactive	Inactive	Inactive	Inactive	Inactive	Inactive	Active	Courtship	Courtship	Inactive	Inactive	Active	Courtship	Courtship	Inactive	Courtship	Inactive	Courtship	Inactive	Active	Inactive	8	3	40	15
279	4	Female	Same sex	5	Active	Courtship	Courtship	Courtship	Active	Courtship	Active	Active	Courtship	Courtship	Courtship	Active	Active	Inactive	Courtship	Courtship	Active	Courtship	Courtship	Courtship	Courtship	Inactive	Courtship	Active	Inactive	14	8	70	40
278	4	Female	Mixed sex	5	Active	Courtship	Courtship	Inactive	Courtship	Active	Courtship	Active	Active	Courtship	Active	Active	Courtship	Courtship	Courtship	Courtship	Courtship	Courtship	Courtship	Inactive	Inactive	Inactive	Courtship	Inactive	Inactive	13	6	65	30
277	4	Female	Alone	5	Active	Active	Inactive	Inactive	Inactive	Inactive	Mating	Mating	Mating	Mating	Inactive	Inactive	Inactive	Inactive	Inactive	Inactive	Inactive	Inactive	Inactive	Inactive	Inactive	Inactive	Inactive	Inactive	Inactive	0	2	0	10
256	4	Male	Mixed sex	5	Active	Courtship	Courtship	Courtship	Active	Mating	Mating	Inactive	Courtship	Active	Inactive	Inactive	Inactive	Active	Inactive	Inactive	Inactive	Courtship	Courtship	Courtship	Courtship	Courtship	Inactive	Courtship	Inactive	10	4	50	20
245	4	Female	Opposite sex	5	Courtship	Courtship	Active	Inactive	Inactive	Inactive	Inactive	Inactive	Courtship	Courtship	Active	Inactive	Inactive	Courtship	Courtship	Inactive	Courtship	Courtship	Courtship	Courtship	Courtship	Courtship	Inactive	Inactive	NA	12	2	60	10
260	4	Female	Mixed sex	5	Courtship	Active	Inactive	Inactive	Inactive	Inactive	Inactive	Inactive	Inactive	Inactive	Inactive	Inactive	Inactive	Inactive	Courtship	Courtship	Inactive	Courtship	Courtship	Courtship	Inactive	Courtship	Inactive	Active	NA	7	2	35	10
271	4	Male	Same sex	5	Courtship	Courtship	Courtship	Active	Mating	Mating	Mating	Mating	Inactive	Inactive	Inactive	Inactive	Inactive	Inactive	Inactive	Inactive	Courtship	Inactive	Inactive	Inactive	Inactive	Inactive	Inactive	Inactive	Inactive	4	1	20	5
251	4	Male	Alone	5	Inactive	Courtship	Active	Mating	Mating	Inactive	Inactive	Active	Inactive	Inactive	Inactive	Inactive	Inactive	Inactive	Active	Inactive	Inactive	Inactive	Inactive	Inactive	Inactive	Inactive	Inactive	Active	Inactive	1	4	5	20
269	4	Female	Mixed sex	5	Active	Inactive	Inactive	Inactive	Inactive	Inactive	Inactive	Inactive	Inactive	Inactive	Inactive	Inactive	Inactive	Inactive	Inactive	Inactive	Inactive	Inactive	Inactive	Inactive	Inactive	Inactive	Inactive	Inactive	Inactive	0	1	0	5
268	4	Male	Alone	5	Courtship	Courtship	Courtship	Courtship	Inactive	Courtship	Courtship	Courtship	Mating	Mating	Mating	Inactive	Inactive	Inactive	Active	Active	Inactive	Inactive	Active	Inactive	Inactive	Inactive	Active	Inactive	Inactive	7	4	35	20
266	4	Female	Alone	5	Active	Active	Active	Inactive	Inactive	Inactive	Inactive	Inactive	Inactive	Courtship	Inactive	Active	Courtship	Inactive	Inactive	Inactive	Mating	Courtship	Courtship	Courtship	Courtship	Courtship	Courtship	Active	Inactive	8	5	40	25
265	4	Female	Mixed sex	5	Active	Courtship	Inactive	Courtship	Courtship	Courtship	Inactive	Inactive	Courtship	Courtship	Courtship	Inactive	Mating	Courtship	Inactive	Courtship	Courtship	Courtship	Courtship	Inactive	Inactive	Inactive	Inactive	Inactive	Inactive	12	1	60	5
242	4	Male	Same sex	5	Active	Active	Courtship	Courtship	Courtship	Courtship	Courtship	Courtship	Courtship	Courtship	Mating	Mating	Mating	Mating	Mating	Inactive	Inactive	Active	Inactive	Courtship	Inactive	Inactive	Courtship	Inactive	Inactive	10	3	50	15
250	4	Male	Alone	5	Active	Active	Courtship	Courtship	Inactive	Courtship	Inactive	Mating	Mating	Mating	Inactive	Inactive	Inactive	Inactive	Active	Inactive	Courtship	Inactive	Inactive	Inactive	Inactive	Courtship	Inactive	Inactive	Inactive	5	3	25	15
241	4	Female	Mixed sex	5	Inactive	Inactive	Inactive	Inactive	Inactive	Inactive	Mating	Courtship	Courtship	Mating	Active	Mating	Inactive	Courtship	Active	Inactive	Courtship	Courtship	Courtship	Courtship	Active	Inactive	Inactive	Inactive	Inactive	7	3	35	15
270	4	Male	Same sex	5	Courtship	Courtship	Mating	Mating	Active	Active	Active	Active	Active	Active	Courtship	Courtship	Courtship	Courtship	Inactive	Active	Courtship	Courtship	Courtship	Courtship	Active	Active	Courtship	Active	Courtship	12	10	60	50
249	4	Female	Same sex	5	Active	Inactive	Inactive	Courtship	Inactive	Courtship	Mating	Mating	Mating	Inactive	Inactive	Inactive	Inactive	Inactive	Inactive	Inactive	Inactive	Inactive	Inactive	Inactive	Inactive	Inactive	Inactive	Inactive	Inactive	2	1	10	5
290	4	Female	Mixed sex	5	Active	Courtship	Inactive	Inactive	Inactive	Inactive	Inactive	Inactive	Inactive	Inactive	Inactive	Inactive	Inactive	Inactive	Inactive	Inactive	Inactive	Inactive	Inactive	Inactive	Inactive	Inactive	Inactive	Inactive	NA	1	1	5	5
247	4	Male	Same sex	5	Courtship	Courtship	Courtship	Mating	Courtship	Courtship	Courtship	Mating	Courtship	Courtship	Active	Courtship	Courtship	Courtship	Courtship	Inactive	Courtship	Courtship	Courtship	Active	Courtship	Courtship	Courtship	Inactive	NA	18	2	90	10
248	4	Male	Opposite sex	5	Active	Active	Active	Active	Active	Courtship	Courtship	Courtship	Inactive	Inactive	Active	Courtship	Courtship	Courtship	Courtship	Inactive	Courtship	Inactive	Courtship	Active	Active	Courtship	Inactive	Active	NA	10	9	50	45
243	4	Male	Opposite sex	5	Courtship	Courtship	Courtship	Courtship	Inactive	Active	Inactive	Active	Active	Inactive	Active	Active	Courtship	Active	Active	Active	Inactive	Active	Active	Inactive	Inactive	Inactive	Inactive	Inactive	NA	5	10	25	50
244	4	Male	Alone	5	Active	Mating	Mating	Mating	Mating	Mating	Inactive	Inactive	Active	Courtship	Active	Inactive	Inactive	Inactive	Active	Inactive	Inactive	Active	Active	Courtship	Courtship	Inactive	Active	Inactive	NA	3	7	15	35
257	4	Male	Alone	5	Courtship	Mating	Mating	Mating	Mating	Inactive	Active	Courtship	Active	Active	Active	Active	Active	Active	Inactive	Inactive	Inactive	Inactive	Inactive	Courtship	Inactive	Inactive	Inactive	Inactive	NA	3	7	15	35
258	4	Female	Opposite sex	5	Inactive	Inactive	Inactive	Inactive	Courtship	Courtship	Courtship	Courtship	Inactive	Courtship	Courtship	Inactive	Courtship	Courtship	Courtship	Active	Courtship	Courtship	Courtship	Inactive	Courtship	Inactive	Courtship	Inactive	NA	14	1	70	5
259	4	Female	Alone	5	Inactive	Active	Inactive	Courtship	Active	Active	Active	Courtship	Courtship	Courtship	Courtship	Courtship	Mating	Courtship	Active	Courtship	Courtship	Courtship	Active	Active	Inactive	Courtship	Inactive	Inactive	NA	11	7	55	35
291	4	Female	Alone	5	Courtship	Active	Inactive	Inactive	Inactive	Inactive	Inactive	Inactive	Inactive	Inactive	Inactive	Inactive	Inactive	Inactive	Inactive	Inactive	Inactive	Inactive	Inactive	Inactive	Inactive	Inactive	Courtship	Courtship	NA	3	1	15	5
308	4	Female	Mixed sex	5	Active	Courtship	Courtship	Courtship	Courtship	Active	Active	Active	Courtship	Active	Inactive	Active	Courtship	Inactive	Courtship	Courtship	Courtship	Inactive	Courtship	Inactive	Inactive	Courtship	Inactive	Active	Inactive	11	7	55	35
307	4	Male	Alone	5	Active	Mating	Mating	Mating	Mating	Mating	Active	Courtship	Courtship	Courtship	Inactive	Mating	Courtship	Inactive	Courtship	Courtship	Courtship	Courtship	Courtship	Courtship	Courtship	Courtship	Courtship	Courtship	Inactive	14	2	70	10
316	4	Male	Mixed sex	5	Active	Courtship	Courtship	Courtship	Active	Courtship	Active	Inactive	Active	Active	Active	Courtship	Courtship	Inactive	Inactive	Courtship	Inactive	Courtship	Courtship	Mating	Courtship	Courtship	Courtship	Inactive	Inactive	12	6	60	30
300	4	Female	Opposite sex	5	Active	Courtship	Inactive	Inactive	Inactive	Inactive	Inactive	Inactive	Inactive	Inactive	Inactive	Inactive	Inactive	Inactive	Inactive	Active	Inactive	Inactive	Courtship	Inactive	Courtship	Courtship	Inactive	Inactive		4	2	20	10
299	4	Male	Mixed sex	5	Inactive	Courtship	Inactive	Courtship	Courtship	Inactive	Active	Courtship	Inactive	Courtship	Inactive	Inactive	Inactive	Inactive	Inactive	Inactive	Inactive	Inactive	Inactive	Inactive	Inactive	Inactive	Inactive	Active	NA	5	2	25	10
263	4	Female	Mixed sex	5	Active	Inactive	Inactive	Inactive	Inactive	Inactive	Inactive	Inactive	Inactive	Active	Inactive	Inactive	Inactive	Inactive	Inactive	Inactive	Inactive	Inactive	Inactive	Inactive	Inactive	Inactive	Inactive	Inactive	NA	0	2	0	10
275	4	Male	Alone	5	Courtship	Mating	Mating	Inactive	Active	Inactive	Active	Inactive	Active	Active	Active	Inactive	Inactive	Inactive	Active	Active	Inactive	Inactive	Inactive	Active	Inactive	Active	Active	Active	NA	1	11	5	55
315	4	Female	Alone	5	Inactive	Inactive	Inactive	Courtship	Courtship	Courtship	Mating	Mating	Mating	Inactive	Inactive	Inactive	Inactive	Inactive	Inactive	Inactive	Inactive	Inactive	Inactive	Inactive	Inactive	Inactive	Inactive	Inactive	NA	3	0	15	0
293	4	Male	Opposite sex	5	Active	Mating	Mating	Mating	Mating	Active	Inactive	Inactive	Inactive	Inactive	Inactive	Inactive	Inactive	Inactive	Active	Inactive	Inactive	Inactive	Inactive	Inactive	Inactive	Inactive	Inactive	Inactive	NA	0	3	0	15
320	4	Male	Mixed sex	5	Active	Inactive	Inactive	Inactive	Inactive	Inactive	Active	Courtship	Courtship	Courtship	Inactive	Courtship	Active	Courtship	Courtship	Active	Courtship	Courtship	Inactive	Inactive	Inactive	Inactive	Active	Active	NA	8	6	40	30
319	4	Female	Opposite sex	5	Inactive	Inactive	Inactive	Courtship	Inactive	Active	Inactive	Courtship	Inactive	Active	Inactive	Inactive	Courtship	Courtship	Courtship	Courtship	Courtship	Courtship	Courtship	Courtship	Courtship	Inactive	Inactive	Inactive	NA	11	2	55	10
318	4	Female	Same sex	5	Inactive	Inactive	Inactive	Active	Inactive	Inactive	Courtship	Courtship	Courtship	Mating	Courtship	Inactive	Courtship	Inactive	Courtship	Mating	Courtship	Courtship	Courtship	Courtship	Courtship	Courtship	Courtship	Courtship	NA	14	1	70	5
306	4	Female	Opposite sex	5	Inactive	Inactive	Inactive	Inactive	Inactive	Inactive	Inactive	Inactive	Inactive	Inactive	Inactive	Inactive	Inactive	Inactive	Inactive	Inactive	Inactive	Inactive	Active	Inactive	Courtship	Courtship	Inactive	Inactive	NA	2	1	10	5
254	4	Female	Opposite sex	5	Inactive	Inactive	Inactive	Inactive	Active	Inactive	Courtship	Inactive	Courtship	Courtship	Inactive	Inactive	Courtship	Courtship	Active	Inactive	Inactive	Inactive	Courtship	Courtship	Courtship	Courtship	Courtship	Inactive	NA	10	2	50	10
276	4	Male	Same sex	5	Active	Courtship	Mating	Mating	Mating	Mating	Active	Active	Inactive	Inactive	Inactive	Inactive	Inactive	Inactive	Inactive	Inactive	Inactive	Inactive	Inactive	Inactive	Inactive	Inactive	Inactive	Inactive	NA	1	3	5	15
296	4	Female	Same sex	5	Active	Courtship	Active	Inactive	Inactive	Courtship	Courtship	Courtship	Mating	Active	Active	Inactive	Courtship	Inactive	Inactive	Courtship	Courtship	Inactive	Inactive	Courtship	Active	Courtship	Inactive	Inactive	NA	9	5	45	25
313	4	Male	Opposite sex	5	Active	Courtship	Courtship	Courtship	Courtship	Courtship	Courtship	Courtship	Courtship	Courtship	Courtship	Inactive	Courtship	Inactive	Inactive	Inactive	Inactive	Inactive	Courtship	Mating	Mating	Mating	Inactive	Inactive	NA	12	1	60	5
295	4	Male	Mixed sex	5	Courtship	Active	Courtship	Mating	Mating	Mating	Active	Active	Inactive	Courtship	Inactive	Active	Inactive	Active	Courtship	Active	Inactive	Inactive	Inactive	Active	Inactive	Inactive	Inactive	Inactive	NA	4	7	20	35
311	4	Female	Opposite sex	5	Courtship	Active	Courtship	Active	Active	Active	Active	Courtship	Active	Active	Courtship	Active	Courtship	Courtship	Courtship	Courtship	Courtship	Courtship	Courtship	Inactive	Inactive	Inactive	Inactive	Active	NA	11	9	55	45
305	4	Female	Alone	5	Active	Courtship	Active	Courtship	Courtship	Courtship	Courtship	Courtship	Courtship	Active	Inactive	Courtship	Courtship	Courtship	Courtship	Courtship	Courtship	Courtship	Courtship	Courtship	Courtship	Courtship	Inactive	Inactive	NA	18	3	90	15
301	4	Male	Same sex	5	Courtship	Courtship	Courtship	Courtship	Courtship	Mating	Mating	Inactive	Inactive	Inactive	Inactive	Courtship	Active	Active	Courtship	Inactive	Inactive	Mating	Mating	Inactive	Inactive	Inactive	Inactive	Inactive	Courtship	8	2	40	10
303	4	Male	Mixed sex	5	Active	Courtship	Active	Active	Courtship	Inactive	Inactive	Mating	Mating	Mating	Inactive	Inactive	Inactive	Inactive	Inactive	Inactive	Inactive	Inactive	Inactive	Inactive	Inactive	Inactive	Inactive	Inactive	Inactive	2	3	10	15
302	4	Female	Same sex	5	Courtship	Courtship	Mating	Mating	Mating	Inactive	Inactive	Inactive	Inactive	Inactive	Inactive	Inactive	Inactive	Active	Inactive	Inactive	Active	Active	Inactive	Active	Inactive	Active	Active	Inactive	Active	2	7	10	35
298	4	Male	Same sex	5	Mating	Mating	Inactive	Inactive	Active	Active	Active	Inactive	Inactive	Inactive	Inactive	Inactive	Inactive	Active	Active	Courtship	Inactive	Inactive	Inactive	Inactive	Inactive	Inactive	Inactive	Inactive	Inactive	1	5	5	25
312	4	Female	Alone	5	Courtship	Inactive	Courtship	Active	Active	Active	Inactive	Courtship	Active	Inactive	Inactive	Inactive	Inactive	Inactive	Inactive	Inactive	Inactive	Inactive	Inactive	Inactive	Inactive	Inactive	Inactive	Inactive	Active	3	5	15	25
309	4	Male	Mixed sex	5	Courtship	Inactive	Courtship	Courtship	Courtship	Courtship	Mating	Active	Inactive	Inactive	Inactive	Inactive	Inactive	Inactive	Inactive	Active	Inactive	Active	Inactive	Active	Active	Inactive	Inactive	Active	Active	5	7	25	35
304	4	Male	Mixed sex	5	Active	Mating	Mating	Mating	Inactive	Inactive	Inactive	Inactive	Inactive	Inactive	Inactive	Inactive	Inactive	Courtship	Inactive	Active	Inactive	Inactive	Inactive	Inactive	Inactive	Inactive	Active	Inactive	Active	1	4	5	20
276	4	Male	Same sex	6	Mating	Mating	Mating	Mating	Mating	Mating	Active	Inactive	Active	Active	Courtship	Active	Inactive	Inactive	Inactive	Inactive	Inactive	Courtship	Inactive	Active	Inactive	Inactive	Inactive	Active	Active	2	7	10	35
298	4	Male	Same sex	6	Mating	Mating	Inactive	Courtship	Inactive	Inactive	Inactive	Inactive	Inactive	Courtship	Inactive	Inactive	Inactive	Inactive	Inactive	Inactive	Inactive	Inactive	Inactive	Active	Inactive	Inactive	Inactive	Inactive	Inactive	2	1	10	5
302	4	Female	Same sex	6	Active	Active	Active	Courtship	Inactive	Active	Courtship	Inactive	Active	Active	Active	Courtship	Active	Inactive	Courtship	Courtship	Courtship	Courtship	Courtship	Courtship	Courtship	Active	Courtship	Courtship	Inactive	12	9	60	45
296	4	Female	Same sex	6	Active	Active	Active	Active	Inactive	Courtship	Courtship	Courtship	Courtship	Inactive	Courtship	Courtship	Mating	Courtship	Courtship	Courtship	Courtship	Courtship	Courtship	Courtship	Courtship	Mating	Courtship	Courtship	Courtship	17	4	85	20
309	4	Male	Mixed sex	6	Active	Active	Mating	Mating	Mating	Mating	Inactive	Inactive	Inactive	Inactive	Active	Inactive	Inactive	Inactive	Inactive	Inactive	Inactive	Courtship	Inactive	Inactive	Inactive	Inactive	Inactive	Inactive	Inactive	1	3	5	15
313	4	Male	Opposite sex	6	Active	Active	Active	Active	Inactive	Inactive	Courtship	Courtship	Courtship	Inactive	Inactive	Courtship	Inactive	Courtship	Courtship	Inactive	Inactive	Inactive	Courtship	Active	Courtship	Inactive	Courtship	Courtship	Courtship	11	5	55	25
291	4	Female	Alone	6	Active	Active	Courtship	Courtship	Courtship	Courtship	Mating	Mating	Mating	Mating	Courtship	Courtship	Mating	Mating	Inactive	Inactive	Mating	Mating	Courtship	Courtship	Mating	Courtship	Courtship	Mating	Courtship	11	2	55	10
308	4	Female	Mixed sex	6	Active	Active	Active	Courtship	Courtship	Active	Active	Active	Courtship	Courtship	Courtship	Courtship	Active	Courtship	Active	Courtship	Courtship	Inactive	Courtship	Courtship	Courtship	Courtship	Courtship	Courtship	Courtship	16	8	80	40
306	4	Female	Opposite sex	6	Courtship	Active	Courtship	Courtship	Active	Active	Courtship	Active	Courtship	Courtship	Courtship	Active	Courtship	Active	Courtship	Courtship	Courtship	Courtship	Active	Courtship	Courtship	Courtship	Courtship	Courtship	Courtship	18	7	90	35
312	4	Female	Alone	6	Active	Courtship	Active	Courtship	Courtship	Inactive	Inactive	Courtship	Active	Active	Active	Courtship	Courtship	Courtship	Courtship	Courtship	Courtship	Courtship	Mating	Active	Courtship	Courtship	Courtship	Courtship	Active	15	7	75	35
311	4	Female	Opposite sex	6	Courtship	Active	Inactive	Courtship	Courtship	Inactive	Active	Active	Courtship	Courtship	Active	Inactive	Courtship	Courtship	Courtship	Courtship	Mating	Courtship	Courtship	Courtship	Active	Courtship	Courtship	Inactive	Courtship	15	5	75	25
295	4	Male	Mixed sex	6	Courtship	Courtship	Courtship	Mating	Mating	Mating	Mating	Mating	Active	Active	Inactive	Active	Active	Inactive	Inactive	Inactive	Inactive	Inactive	Inactive	Inactive	Inactive	Inactive	Inactive	Inactive	Inactive	3	4	15	20
315	4	Female	Alone	6	Courtship	Active	Courtship	Courtship	Active	Courtship	Mating	Mating	Mating	Inactive	Inactive	Active	Inactive	Courtship	Inactive	Active	Inactive	Inactive	Inactive	Inactive	Active	Inactive	Active	Inactive	Inactive	5	6	25	30
320	4	Male	Mixed sex	6	Active	Courtship	Active	Active	Inactive	Inactive	Inactive	Inactive	Inactive	Inactive	Inactive	Courtship	Inactive	Inactive	Inactive	Courtship	Inactive	Courtship	Courtship	Courtship	Inactive	Inactive	Courtship	Courtship	Courtship	9	3	45	15
287	4	Male	Alone	6	Courtship	Mating	Mating	Mating	Mating	Mating	Mating	Active	Active	Active	Active	Inactive	Inactive	Inactive	Inactive	Inactive	Inactive	Inactive	Inactive	Inactive	Inactive	Inactive	Inactive	Inactive	Inactive	1	4	5	20
286	4	Male	Same sex	6	Active	Courtship	Courtship	Mating	Mating	Mating	Mating	Active	Inactive	Active	Inactive	Inactive	Inactive	Active	Inactive	Inactive	Inactive	Inactive	Inactive	Inactive	Inactive	Inactive	Inactive	Inactive	Inactive	2	4	10	20
305	4	Female	Alone	6	Active	Courtship	Courtship	Courtship	Inactive	Courtship	Active	Courtship	Inactive	Courtship	Courtship	Courtship	Courtship	Active	Active	Courtship	Active	Courtship	Courtship	Active	Courtship	Active	Inactive	Courtship	Active	14	8	70	40
275	4	Male	Alone	6	Active	Mating	Mating	Mating	Mating	Mating	Mating	Inactive	Inactive	Active	Active	Active	Active	Active	Inactive	Active	Inactive	Active	Active	Active	Active	Active	Inactive	Active	Active	0	14	0	70
263	4	Female	Mixed sex	6	Active	Courtship	Courtship	Courtship	Inactive	Inactive	Inactive	Active	Inactive	Inactive	Inactive	Inactive	Courtship	Courtship	Courtship	Inactive	Inactive	Inactive	Inactive	Inactive	Inactive	Inactive	Inactive	Inactive	Inactive	6	2	30	10
299	4	Male	Mixed sex	6	Active	Active	Inactive	Inactive	Inactive	Inactive	Inactive	Inactive	Inactive	Inactive	Inactive	Inactive	Inactive	Inactive	Inactive	Inactive	Inactive	Inactive	Inactive	Inactive	Inactive	Inactive	Inactive	Inactive	Inactive	0	2	0	10
316	4	Male	Mixed sex	6	Active	Inactive	Inactive	Inactive	Inactive	Inactive	Inactive	Inactive	Inactive	Inactive	Inactive	Inactive	Inactive	Inactive	Inactive	Inactive	Inactive	Inactive	Inactive	Inactive	Inactive	Mating	Mating	Mating	Mating	0	1	0	5
307	4	Male	Alone	6	Mating	Courtship	Active	Active	Inactive	Courtship	Courtship	Mating	Active	Courtship	Inactive	Courtship	Active	Courtship	Inactive	Active	Active	Active	Courtship	Courtship	Courtship	Courtship	Courtship	Courtship	Inactive	12	7	60	35
242	4	Male	Same sex	6	Active	Active	Active	Inactive	Courtship	Courtship	Mating	Courtship	Inactive	Active	Courtship	Courtship	Courtship	Courtship	Inactive	Courtship	Courtship	Courtship	Inactive	Inactive	Inactive	Inactive	Inactive	Inactive	Inactive	10	4	50	20
261	4	Female	Alone	6	Active	Active	Courtship	Active	Inactive	Active	Inactive	Courtship	Inactive	Mating	Mating	Mating	Inactive	Active	Inactive	Inactive	Inactive	Active	Inactive	Inactive	Inactive	Inactive	Inactive	Inactive	Inactive	2	6	10	30
262	4	Male	Opposite sex	6	Courtship	Active	Inactive	Inactive	Inactive	Inactive	Active	Active	Active	Active	Active	Inactive	Mating	Mating	Active	Inactive	Mating	Courtship	Courtship	Courtship	Courtship	Courtship	Courtship	Courtship	Active	8	8	40	40
270	4	Male	Same sex	6	Courtship	Mating	Mating	Mating	Mating	Inactive	Active	Active	Active	Inactive	Inactive	Inactive	Active	Inactive	Active	Inactive	Inactive	Inactive	Inactive	Inactive	Inactive	Inactive	Inactive	Inactive	Inactive	1	5	5	25
264	4	Male	Alone	6	Courtship	Active	Mating	Mating	Mating	Mating	Mating	Active	Inactive	Courtship	Active	Active	Courtship	Inactive	Inactive	Inactive	Inactive	Inactive	Inactive	Inactive	Inactive	Inactive	Inactive	Inactive	Inactive	3	4	15	20
283	4	Male	Same sex	6	Courtship	Courtship	Mating	Mating	Mating	Mating	Inactive	Active	Active	Inactive	Inactive	Inactive	Active	Active	Active	Inactive	Inactive	Active	Inactive	Inactive	Inactive	Inactive	Inactive	Inactive	Inactive	2	6	10	30
284	4	Female	Alone	6	Active	Active	Inactive	Inactive	Courtship	Courtship	Inactive	Courtship	Mating	Courtship	Courtship	Courtship	Courtship	Mating	Active	Courtship	Courtship	Courtship	Courtship	Courtship	Courtship	Inactive	Inactive	Inactive	Courtship	14	3	70	15
272	4	Female	Same sex	6	Active	Active	Inactive	Courtship	Mating	Inactive	Active	Courtship	Courtship	Courtship	Courtship	Courtship	Courtship	Inactive	Courtship	Inactive	Courtship	Mating	Mating	Mating	Mating	Inactive	Inactive	Inactive	Inactive	9	3	45	15
273	4	Female	Alone	6	Courtship	Courtship	Active	Active	Inactive	Inactive	Inactive	Active	Active	Courtship	Courtship	Courtship	Courtship	Courtship	Courtship	Inactive	Inactive	Active	Courtship	Mating	Courtship	Active	Active	Active	Inactive	10	8	50	40
258	4	Female	Opposite sex	6	Inactive	Inactive	Courtship	Inactive	Inactive	Courtship	Courtship	Courtship	Courtship	Courtship	Courtship	Courtship	Courtship	Inactive	Active	Courtship	Courtship	Courtship	Courtship	Courtship	Courtship	Courtship	Courtship	Courtship	Inactive	18	1	90	5
249	4	Female	Same sex	6	Courtship	Active	Active	Courtship	Courtship	Courtship	Inactive	Active	Courtship	Courtship	Courtship	Courtship	Courtship	Active	Courtship	Active	Courtship	Courtship	Inactive	Courtship	Courtship	Courtship	Courtship	Active	Inactive	16	6	80	30
247	4	Male	Same sex	6	Active	Active	Inactive	Inactive	Inactive	Inactive	Inactive	Inactive	Active	Courtship	Active	Courtship	Active	Inactive	Inactive	Courtship	Inactive	Mating	Mating	Mating	Mating	Inactive	Courtship	Courtship	Courtship	6	5	30	25
248	4	Male	Opposite sex	6	Active	Courtship	Inactive	Courtship	Active	Active	Mating	Inactive	Courtship	Courtship	Active	Active	Inactive	Inactive	Active	Active	Courtship	Courtship	Inactive	Inactive	Courtship	Courtship	Courtship	Courtship	Active	10	8	50	40
265	4	Female	Mixed sex	6	Courtship	Courtship	Courtship	Courtship	Inactive	Mating	Courtship	Active	Courtship	Courtship	Courtship	Courtship	Inactive	Courtship	Courtship	Courtship	Courtship	Courtship	Courtship	Courtship	Active	Courtship	Courtship	Inactive	NA	18	2	90	10
260	4	Female	Mixed sex	6	Active	Courtship	Inactive	Active	Inactive	Inactive	Inactive	Active	Active	Courtship	Courtship	Inactive	Inactive	Active	Courtship	Courtship	Mating	Mating	Mating	Inactive	Inactive	Inactive	Inactive	Inactive	NA	5	5	25	25
277	4	Female	Alone	6	Active	Courtship	Inactive	Courtship	Inactive	Courtship	Courtship	Courtship	Courtship	Inactive	Courtship	Mating	Courtship	Mating	Mating	Mating	Mating	Inactive	Active	Courtship	Inactive	Inactive	Courtship	Inactive	NA	10	2	50	10
266	4	Female	Alone	6	Courtship	Active	Inactive	Mating	Inactive	Courtship	Active	Mating	Courtship	Courtship	Courtship	Courtship	Inactive	Courtship	Courtship	Courtship	Inactive	Active	Courtship	Courtship	Active	Courtship	Courtship	Courtship	NA	14	4	70	20
280	4	Female	Mixed sex	6	Courtship	Inactive	Courtship	Inactive	Courtship	Active	Inactive	Courtship	Inactive	Inactive	Courtship	Courtship	Inactive	Courtship	Courtship	Courtship	Courtship	Inactive	Active	Courtship	Courtship	Courtship	Courtship	Inactive	NA	14	2	70	10
289	4	Female	Same sex	6	Active	Mating	Mating	Mating	Mating	Inactive	Inactive	Active	Active	Active	Courtship	Courtship	Inactive	Inactive	Courtship	Courtship	Active	Inactive	Courtship	Inactive	Mating	Active	Inactive	Inactive	Courtship	6	6	30	30
279	4	Female	Same sex	6	Active	Courtship	Courtship	Inactive	Inactive	Inactive	Courtship	Courtship	Courtship	Courtship	Active	Courtship	Courtship	Courtship	Courtship	Courtship	Inactive	Active	Courtship	Active	Courtship	Courtship	Courtship	Inactive	Courtship	16	4	80	20
256	4	Male	Mixed sex	6	Courtship	Courtship	Courtship	Courtship	Courtship	Courtship	Courtship	Courtship	Active	Courtship	Courtship	Courtship	Courtship	Courtship	Courtship	Courtship	Courtship	Courtship	Courtship	Courtship	Courtship	Inactive	Active	Courtship	Courtship	22	2	110	10
268	4	Male	Alone	6	Inactive	Courtship	Inactive	Courtship	Courtship	Courtship	Courtship	Courtship	Courtship	Courtship	Courtship	Courtship	Mating	Courtship	Courtship	Courtship	Courtship	Courtship	Mating	Courtship	Inactive	Inactive	Active	Courtship	Courtship	18	1	90	5
271	4	Male	Same sex	6	Inactive	Inactive	Inactive	Inactive	Courtship	Mating	Courtship	Active	Inactive	Inactive	Inactive	Active	Inactive	Courtship	Courtship	Courtship	Mating	Inactive	Courtship	Inactive	Courtship	Inactive	Active	Courtship	Courtship	9	3	45	15
250	4	Male	Alone	6	Inactive	Inactive	Inactive	Inactive	Inactive	Mating	Active	Inactive	Inactive	Inactive	Courtship	Inactive	Courtship	Inactive	Inactive	Courtship	Inactive	Inactive	Courtship	Inactive	Inactive	Active	Active	Inactive	Inactive	4	3	20	15
288	4	Male	Opposite sex	6	Inactive	Inactive	Courtship	Courtship	Courtship	Inactive	Courtship	Courtship	Inactive	Inactive	Courtship	Courtship	Courtship	Courtship	Courtship	Courtship	Courtship	Inactive	Courtship	Mating	Inactive	Courtship	Courtship	Courtship	Inactive	16	0	80	0
251	4	Male	Alone	6	Active	Inactive	Courtship	Inactive	Courtship	Active	Courtship	Inactive	Inactive	Inactive	Inactive	Inactive	Inactive	Inactive	Inactive	Inactive	Courtship	Courtship	Inactive	Active	Active	Inactive	Inactive	Active	Courtship	6	5	30	25
257	4	Male	Alone	6	Active	Active	Inactive	Inactive	Active	Inactive	Active	Active	Active	Mating	Inactive	Inactive	Courtship	Active	Inactive	Courtship	Inactive	Inactive	Active	Inactive	Inactive	Inactive	Inactive	Active	Active	2	10	10	50
244	4	Male	Alone	6	Inactive	Courtship	Inactive	Inactive	Courtship	Mating	Inactive	Inactive	Inactive	Inactive	Courtship	Courtship	Courtship	Courtship	Inactive	Active	Active	Courtship	Mating	Courtship	Courtship	Courtship	Inactive	Courtship	Courtship	12	2	60	10
243	4	Male	Opposite sex	6	Inactive	Inactive	Inactive	Inactive	Inactive	Inactive	Inactive	Courtship	Courtship	Courtship	Courtship	Active	Courtship	Courtship	Inactive	Mating	Courtship	Mating	Inactive	Courtship	Mating	Courtship	Mating	Mating	Courtship	10	1	50	5
252	4	Male	Opposite sex	6	Inactive	Inactive	Inactive	Inactive	Inactive	Inactive	Inactive	Inactive	Courtship	Courtship	Active	Inactive	Active	Inactive	Inactive	Inactive	Inactive	Active	Active	Inactive	Inactive	Active	Active	Active	Inactive	2	7	10	35
255	4	Male	Opposite sex	6	Inactive	Inactive	Inactive	Active	Active	Inactive	Inactive	Inactive	Inactive	Inactive	Inactive	Inactive	Inactive	Courtship	Inactive	Active	Inactive	Inactive	Inactive	Inactive	Inactive	Inactive	Active	Active	Inactive	1	5	5	25
266	4	Female	Alone	7	Inactive	Courtship	Active	Courtship	Courtship	Courtship	Courtship	Inactive	Courtship	Courtship	Active	Courtship	Courtship	Active	Courtship	Courtship	Courtship	Courtship	Active	Active	Courtship	Active	Courtship	Courtship	NA	16	6	80	30
260	4	Female	Mixed sex	7	Inactive	Inactive	Inactive	Inactive	Courtship	Active	Courtship	Inactive	Courtship	Courtship	Courtship	Courtship	Courtship	Inactive	Courtship	Active	Courtship	Courtship	Courtship	Courtship	Courtship	Courtship	Courtship	Courtship	NA	16	2	80	10
272	4	Female	Same sex	7	Active	Active	Active	Active	Active	Inactive	Inactive	Active	Inactive	Inactive	Inactive	Inactive	Inactive	Inactive	Courtship	Courtship	Courtship	Courtship	Courtship	Courtship	Inactive	Courtship	Courtship	Active	NA	8	7	40	35
284	4	Female	Alone	7	Active	Active	Inactive	Inactive	Inactive	Inactive	Inactive	Inactive	Inactive	Courtship	Courtship	Courtship	Inactive	Courtship	Courtship	Inactive	Courtship	Courtship	Courtship	Inactive	Courtship	Courtship	Courtship	Active	NA	11	3	55	15
283	4	Male	Same sex	7	Courtship	Courtship	Mating	Mating	Mating	Mating	Inactive	Inactive	Inactive	Inactive	Active	Inactive	Courtship	Inactive	Inactive	Inactive	Active	Inactive	Inactive	Inactive	Inactive	Inactive	Active	Inactive	NA	3	3	15	15
264	4	Male	Alone	7	Active	Mating	Mating	Mating	Inactive	Active	Courtship	Courtship	Active	Courtship	Inactive	Inactive	Inactive	Mating	Courtship	Inactive	Inactive	Inactive	Inactive	Inactive	Courtship	Courtship	Courtship	Inactive	NA	7	3	35	15
270	4	Male	Same sex	7	Active	Active	Courtship	Mating	Mating	Mating	Mating	Inactive	Active	Inactive	Inactive	Inactive	Courtship	Courtship	Courtship	Courtship	Active	Courtship	Active	Inactive	Active	Active	Active	Courtship	NA	7	8	35	40
261	4	Female	Alone	7	Active	Active	Active	Mating	Mating	Mating	Courtship	Inactive	Courtship	Inactive	Active	Inactive	Courtship	Active	Inactive	Active	Inactive	Active	Inactive	Inactive	Inactive	Inactive	Inactive	Courtship	NA	4	7	20	35
242	4	Male	Same sex	7	Active	Courtship	Active	Mating	Mating	Mating	Mating	Mating	Mating	Inactive	Inactive	Inactive	Inactive	Inactive	Inactive	Inactive	Inactive	Inactive	Inactive	Active	Inactive	Active	Courtship	Inactive	NA	2	4	10	20
307	4	Male	Alone	7	Active	Courtship	Active	Mating	Mating	Mating	Mating	Mating	Mating	Inactive	Inactive	Inactive	Active	Inactive	Active	Inactive	Active	Active	Inactive	Inactive	Inactive	Active	Inactive	Inactive	NA	1	7	5	35
288	4	Male	Opposite sex	7	Active	Courtship	Active	Active	Inactive	Inactive	Inactive	Active	Inactive	Active	Inactive	Inactive	Courtship	Active	Active	Courtship	Courtship	Active	Courtship	Courtship	Inactive	Courtship	Inactive	Courtship	NA	8	8	40	40
248	4	Male	Opposite sex	7	Active	Active	Courtship	Inactive	Inactive	Inactive	Inactive	Inactive	Inactive	Inactive	Inactive	Inactive	Inactive	Inactive	Courtship	Inactive	Inactive	Inactive	Inactive	Inactive	Inactive	Inactive	Active	Inactive	NA	2	3	10	15
247	4	Male	Same sex	7	Active	Mating	Mating	Mating	Mating	Mating	Inactive	Inactive	Inactive	Active	Inactive	Inactive	Inactive	Courtship	Active	Inactive	Inactive	Active	Inactive	Inactive	Inactive	Inactive	Inactive	Inactive	NA	1	4	5	20
258	4	Female	Opposite sex	7	Active	Active	Courtship	Active	Courtship	Courtship	Inactive	Courtship	Courtship	Courtship	Inactive	Courtship	Courtship	Courtship	Inactive	Courtship	Courtship	Courtship	Courtship	Active	Inactive	Courtship	Courtship	Courtship	NA	16	4	80	20
273	4	Female	Alone	7	Active	Courtship	Courtship	Mating	Mating	Mating	Mating	Inactive	Active	Inactive	Inactive	Inactive	Inactive	Inactive	Inactive	Inactive	Inactive	Inactive	Inactive	Inactive	Inactive	Inactive	Inactive	Inactive	NA	2	2	10	10
279	4	Female	Same sex	7	Active	Active	Active	Active	Courtship	Courtship	Courtship	Mating	Active	Courtship	Courtship	Courtship	Inactive	Courtship	Inactive	Inactive	Inactive	Inactive	Courtship	Inactive	Inactive	Courtship	Inactive	Inactive	NA	9	5	45	25
289	4	Female	Same sex	7	Active	Mating	Mating	Mating	Courtship	Inactive	Inactive	Inactive	Active	Inactive	Courtship	Inactive	Inactive	Courtship	Inactive	Inactive	Inactive	Inactive	Active	Inactive	Inactive	Inactive	Inactive	Inactive	NA	3	3	15	15
271	4	Male	Same sex	7	Active	Mating	Mating	Mating	Mating	Mating	Inactive	Inactive	Inactive	Active	Inactive	Courtship	Courtship	Courtship	Courtship	Courtship	Courtship	Courtship	Inactive	Courtship	Active	Courtship	Courtship	Courtship	NA	11	3	55	15
268	4	Male	Alone	7	Active	Courtship	Mating	Mating	Mating	Mating	Mating	Inactive	Active	Inactive	Active	Active	Active	Active	Inactive	Active	Courtship	Active	Active	Active	Inactive	Active	Inactive	Courtship	NA	3	11	15	55
250	4	Male	Alone	7	Active	Active	Mating	Mating	Inactive	Inactive	Inactive	Inactive	Inactive	Inactive	Inactive	Inactive	Active	Inactive	Inactive	Active	Inactive	Inactive	Inactive	Inactive	Inactive	Inactive	Inactive	Inactive	NA	0	4	0	20
311	4	Female	Opposite sex	7	Active	Courtship	Inactive	Courtship	Courtship	Inactive	Active	Active	Courtship	Courtship	Courtship	Courtship	Courtship	Courtship	Courtship	Courtship	Courtship	Courtship	Inactive	Courtship	Courtship	Courtship	Courtship	Courtship	Inactive	18	3	90	15
295	4	Male	Mixed sex	7	Active	Courtship	Active	Mating	Mating	Mating	Mating	Courtship	Inactive	Active	Inactive	Active	Inactive	Inactive	Inactive	Inactive	Inactive	Inactive	Active	Inactive	Inactive	Inactive	Inactive	Inactive	Inactive	2	5	10	25
315	4	Female	Alone	7	Active	Active	Active	Courtship	Courtship	Mating	Mating	Mating	Active	Inactive	Inactive	Inactive	Inactive	Inactive	Inactive	Inactive	Inactive	Inactive	Inactive	Inactive	Active	Inactive	Inactive	Inactive	Inactive	2	5	10	25
286	4	Male	Same sex	7	Active	Active	Mating	Mating	Mating	Mating	Inactive	Inactive	Inactive	Active	Inactive	Inactive	Inactive	Inactive	Inactive	Inactive	Inactive	Inactive	Inactive	Inactive	Inactive	Inactive	Inactive	Inactive	Inactive	0	3	0	15
244	4	Male	Alone	7	Courtship	Courtship	Mating	Mating	Mating	Mating	Mating	Inactive	Active	Active	Active	Inactive	Inactive	Courtship	Active	Active	Active	Courtship	Active	Inactive	Active	Active	Inactive	Active	Active	4	11	20	55
287	4	Male	Alone	7	Courtship	Mating	Mating	Mating	Mating	Mating	Inactive	Inactive	Courtship	Inactive	Inactive	Inactive	Inactive	Inactive	Inactive	Inactive	Inactive	Inactive	Courtship	Courtship	Inactive	Inactive	Inactive	Courtship	Active	5	1	25	5
305	4	Female	Alone	7	Active	Active	Courtship	Courtship	Courtship	Inactive	Active	Inactive	Courtship	Courtship	Inactive	Courtship	Courtship	Courtship	Inactive	Courtship	Active	Courtship	Courtship	Courtship	Courtship	Active	Courtship	Courtship	Inactive	15	5	75	25
257	4	Male	Alone	7	Active	Mating	Mating	Mating	Mating	Mating	Mating	Inactive	Inactive	Inactive	Inactive	Inactive	Inactive	Active	Inactive	Active	Courtship	Inactive	Inactive	Active	Inactive	Inactive	Inactive	Inactive	Inactive	1	4	5	20
251	4	Male	Alone	7	Active	Mating	Mating	Mating	Mating	Mating	Inactive	Inactive	Inactive	Inactive	Inactive	Inactive	Inactive	Inactive	Inactive	Inactive	Inactive	Inactive	Courtship	Inactive	Inactive	Inactive	Inactive	Inactive	Inactive	1	1	5	5
313	4	Male	Opposite sex	7	Active	Active	Courtship	Inactive	Inactive	Courtship	Inactive	Inactive	Inactive	Inactive	Inactive	Courtship	Inactive	Inactive	Inactive	Inactive	Mating	Inactive	Inactive	Inactive	Inactive	Inactive	Inactive	Inactive	Inactive	3	2	15	10
302	4	Female	Same sex	7	Courtship	Courtship	Courtship	Courtship	Courtship	Courtship	Courtship	Active	Courtship	Active	Mating	Active	Courtship	Courtship	Courtship	Inactive	Inactive	Inactive	Inactive	Inactive	Inactive	Inactive	Inactive	Inactive	NA	11	3	55	15
276	4	Male	Same sex	7	Active	Mating	Mating	Mating	Mating	Mating	Mating	Inactive	Inactive	Active	Active	Inactive	Inactive	Inactive	Inactive	Inactive	Inactive	Inactive	Active	Inactive	Inactive	Inactive	Active	Inactive	NA	0	5	0	25
298	4	Male	Same sex	7	Active	Mating	Mating	Mating	Courtship	Mating	Mating	Mating	Inactive	Mating	Mating	Mating	Inactive	Active	Inactive	Courtship	Inactive	Courtship	Courtship	Mating	Mating	Mating	Mating	Inactive	NA	4	2	20	10
299	4	Male	Mixed sex	7	Active	Courtship	Active	Courtship	Courtship	Inactive	Inactive	Inactive	Inactive	Inactive	Active	Inactive	Inactive	Inactive	Inactive	Inactive	Inactive	Inactive	Inactive	Active	Inactive	Inactive	Inactive	Inactive	NA	3	4	15	20
275	4	Male	Alone	7	Active	Courtship	Courtship	Courtship	Courtship	Courtship	Courtship	Courtship	Courtship	Courtship	Courtship	Courtship	Courtship	Courtship	Active	Inactive	Courtship	Courtship	Courtship	Courtship	Courtship	Courtship	Courtship	Inactive	NA	20	2	100	10
252	4	Male	Opposite sex	7	Courtship	Courtship	Courtship	Courtship	Courtship	Mating	Mating	Mating	Mating	Inactive	Courtship	Courtship	Courtship	Courtship	Courtship	Courtship	Courtship	Courtship	Courtship	Courtship	Inactive	Mating	Mating	Mating	NA	15	0	75	0
255	4	Male	Opposite sex	7	Active	Active	Courtship	Inactive	Inactive	Active	Inactive	Inactive	Inactive	Inactive	Courtship	Active	Inactive	Active	Active	Inactive	Courtship	Active	Inactive	Active	Inactive	Inactive	Courtship	Inactive	NA	4	8	20	40
243	4	Male	Opposite sex	7	Active	Courtship	Mating	Mating	Mating	Active	Inactive	Inactive	Inactive	Inactive	Inactive	Inactive	Inactive	Inactive	Inactive	Inactive	Inactive	Inactive	Inactive	Inactive	Inactive	Inactive	Mating	Mating	NA	1	2	5	10
309	4	Male	Mixed sex	7	Active	Active	Mating	Mating	Inactive	Inactive	Inactive	Inactive	Inactive	Inactive	Inactive	Active	Inactive	Inactive	Inactive	Inactive	Mating	Mating	Mating	Mating	Mating	Inactive	Inactive	Inactive	NA	0	3	0	15
309	4	Male	Mixed sex	8	Inactive	Inactive	Courtship	Active	Inactive	Inactive	Inactive	Inactive	Inactive	Inactive	Inactive	Inactive	Inactive	Inactive	Courtship	Courtship	Courtship	Courtship	Inactive	Inactive	Courtship	Courtship	Courtship	Courtship	Courtship	10	1	50	5
313	4	Male	Opposite sex	8	Active	Courtship	Courtship	Mating	Mating	Mating	Inactive	Inactive	Inactive	Inactive	Inactive	Inactive	Courtship	Inactive	Inactive	Inactive	Inactive	Inactive	Inactive	Inactive	Active	Active	Inactive	Inactive	Active	3	4	15	20
302	4	Female	Same sex	8	Inactive	Inactive	Courtship	Courtship	Mating	Active	Inactive	Active	Courtship	Courtship	Mating	Active	Mating	Courtship	Active	Active	Courtship	Courtship	Courtship	Inactive	Inactive	Inactive	Courtship	Courtship	Inactive	10	5	50	25
299	4	Male	Mixed sex	8	Inactive	Active	Inactive	Active	Inactive	Inactive	Inactive	Active	Inactive	Inactive	Inactive	Inactive	Inactive	Inactive	Inactive	Inactive	Inactive	Inactive	Inactive	Inactive	Inactive	Inactive	Inactive	Inactive	Inactive	0	3	0	15
275	4	Male	Alone	8	Inactive	Mating	Mating	Mating	Mating	Mating	Inactive	Active	Active	Active	Inactive	Inactive	Active	Active	Active	Courtship	Active	Inactive	Inactive	Inactive	Inactive	Active	Active	Courtship	Inactive	2	9	10	45
264	4	Male	Alone	8	Mating	Mating	Mating	Mating	Inactive	Inactive	Inactive	Inactive	Inactive	Inactive	Inactive	Inactive	Inactive	Inactive	Inactive	Inactive	Inactive	Inactive	Inactive	Inactive	Inactive	Courtship	Inactive	Inactive	Inactive	1	0	5	0
252	4	Male	Opposite sex	8	Active	Courtship	Active	Courtship	Courtship	Courtship	Courtship	Courtship	Courtship	Courtship	Courtship	Courtship	Courtship	Courtship	Courtship	Courtship	Courtship	Courtship	Courtship	Inactive	Mating	Inactive	Courtship	Courtship	Active	19	3	95	15
243	4	Male	Opposite sex	8	Active	Active	Mating	Mating	Inactive	Inactive	Inactive	Courtship	Active	Inactive	Inactive	Inactive	Inactive	Inactive	Inactive	Inactive	Inactive	Inactive	Inactive	Inactive	Inactive	Inactive	Inactive	Inactive	Inactive	1	3	5	15
255	4	Male	Opposite sex	8	Active	Courtship	Active	Courtship	Courtship	Courtship	Courtship	Inactive	Courtship	Inactive	Inactive	Inactive	Active	Inactive	Courtship	Courtship	Courtship	Inactive	Mating	Mating	Mating	Inactive	Inactive	Inactive	Inactive	9	3	45	15
286	4	Male	Same sex	8	Active	Courtship	Mating	Mating	Mating	Mating	Inactive	Inactive	Inactive	Inactive	Inactive	Active	Inactive	Inactive	Inactive	Inactive	Inactive	Inactive	Inactive	Inactive	Inactive	Inactive	Inactive	Active	Inactive	1	3	5	15
287	4	Male	Alone	8	Active	Courtship	Courtship	Courtship	Courtship	Courtship	Courtship	Active	Mating	Mating	Mating	Mating	Inactive	Courtship	Inactive	Inactive	Courtship	Inactive	Active	Inactive	Courtship	Inactive	Courtship	Courtship	Inactive	11	3	55	15
305	4	Female	Alone	8	Active	Active	Courtship	Courtship	Courtship	Inactive	Courtship	Courtship	Inactive	Courtship	Mating	Courtship	Courtship	Courtship	Courtship	Courtship	Courtship	Inactive	Courtship	Active	Courtship	Active	Inactive	Courtship	Courtship	16	4	80	20
315	4	Female	Alone	8	Courtship	Active	Courtship	Courtship	Courtship	Inactive	Mating	Courtship	Courtship	Inactive	Courtship	Courtship	Courtship	Courtship	Courtship	Courtship	Courtship	Inactive	Courtship	Mating	Courtship	Courtship	Inactive	Courtship	Inactive	17	1	85	5
244	4	Male	Alone	8	Active	Courtship	Courtship	Inactive	Courtship	Inactive	Mating	Mating	Mating	Mating	Inactive	Active	Active	Active	Active	Inactive	Active	Active	Active	Active	Inactive	Inactive	Inactive	Inactive	Active	3	10	15	50
257	4	Male	Alone	8	Inactive	Inactive	Inactive	Courtship	Mating	Mating	Inactive	Inactive	Inactive	Inactive	Inactive	Inactive	Inactive	Inactive	Inactive	Inactive	Inactive	Inactive	Inactive	Active	Inactive	Inactive	Inactive	Inactive	Inactive	1	1	5	5
251	4	Male	Alone	8	Active	Inactive	Mating	Courtship	Mating	Inactive	Active	Inactive	Active	Active	Inactive	Inactive	Inactive	Inactive	Inactive	Inactive	Inactive	Inactive	Inactive	Inactive	Inactive	Active	Inactive	Inactive	Inactive	1	5	5	25
288	4	Male	Opposite sex	8	Inactive	Inactive	Inactive	Inactive	Courtship	Inactive	Inactive	Inactive	Courtship	Courtship	Inactive	Inactive	Inactive	Inactive	Inactive	Inactive	Inactive	Inactive	Inactive	Inactive	Courtship	Inactive	Inactive	Inactive	Inactive	4	0	20	0
295	4	Male	Mixed sex	8	Active	Active	Inactive	Inactive	Inactive	Inactive	Courtship	Inactive	Inactive	Courtship	Inactive	Inactive	Inactive	Inactive	Courtship	Inactive	Courtship	Inactive	Inactive	Courtship	Courtship	Courtship	Courtship	Courtship	Inactive	9	2	45	10
248	4	Male	Opposite sex	8	Active	Mating	Mating	Mating	Mating	Inactive	Active	Active	Inactive	Active	Active	Inactive	Inactive	Inactive	Inactive	Inactive	Active	Inactive	Inactive	Inactive	Inactive	Inactive	Inactive	Inactive	Inactive	0	6	0	30
311	4	Female	Opposite sex	8	Active	Courtship	Courtship	Inactive	Courtship	Courtship	Courtship	Active	Inactive	Courtship	Courtship	Courtship	Courtship	Courtship	Courtship	Courtship	Courtship	Inactive	Inactive	Courtship	Active	Inactive	Courtship	Courtship	Inactive	16	3	80	15
258	4	Female	Opposite sex	8	Courtship	Courtship	Courtship	Courtship	Inactive	Courtship	Inactive	Mating	Mating	Mating	Inactive	Courtship	Mating	Mating	Inactive	Mating	Courtship	Courtship	Mating	Courtship	Mating	Mating	Mating	Inactive	Courtship	10	0	50	0
247	4	Male	Same sex	8	Active	Active	Active	Inactive	Inactive	Inactive	Inactive	Inactive	Inactive	Courtship	Inactive	Inactive	Inactive	Inactive	Inactive	Inactive	Inactive	Courtship	Inactive	Inactive	Inactive	Inactive	Inactive	Inactive	Inactive	2	3	10	15
279	4	Female	Same sex	8	Inactive	Inactive	Active	Courtship	Active	Inactive	Inactive	Courtship	Inactive	Courtship	Courtship	Courtship	Inactive	Courtship	Courtship	Courtship	Courtship	Courtship	Courtship	Inactive	Mating	Inactive	Courtship	Courtship	Active	13	3	65	15
273	4	Female	Alone	8	Courtship	Courtship	Inactive	Inactive	Inactive	Courtship	Inactive	Courtship	Courtship	Courtship	Courtship	Inactive	Inactive	Courtship	Courtship	Courtship	Courtship	Courtship	Mating	Courtship	Mating	Courtship	Courtship	Inactive	Inactive	15	0	75	0
289	4	Female	Same sex	8	Courtship	Mating	Mating	Mating	Inactive	Inactive	Inactive	Inactive	Inactive	Active	Courtship	Active	Inactive	Active	Inactive	Inactive	Inactive	Courtship	Mating	Inactive	Active	Courtship	Inactive	Courtship	Inactive	5	4	25	20
271	4	Male	Same sex	8	Inactive	Mating	Mating	Mating	Mating	Inactive	Inactive	Active	Inactive	Inactive	Inactive	Inactive	Inactive	Inactive	Courtship	Courtship	Courtship	Inactive	Inactive	Inactive	Inactive	Inactive	Inactive	Inactive	Inactive	3	1	15	5
268	4	Male	Alone	8	Mating	Mating	Mating	Mating	Mating	Inactive	Active	Inactive	Active	Active	Inactive	Active	Inactive	Active	Inactive	Inactive	Inactive	Active	Inactive	Inactive	Inactive	Inactive	Inactive	Inactive	Inactive	0	6	0	30
250	4	Male	Alone	8	Active	Mating	Inactive	Mating	Active	Courtship	Inactive	Active	Inactive	Active	Mating	Mating	Inactive	Inactive	Inactive	Inactive	Inactive	Inactive	Inactive	Inactive	Inactive	Inactive	Inactive	Inactive	Inactive	1	4	5	20
283	4	Male	Same sex	8	Courtship	Mating	Mating	Mating	Mating	Active	Inactive	Inactive	Inactive	Inactive	Active	Inactive	Inactive	Inactive	Inactive	Inactive	Inactive	Inactive	Inactive	Inactive	Inactive	Inactive	Inactive	Inactive	Inactive	1	2	5	10
266	4	Female	Alone	8	Active	Active	Courtship	Courtship	Inactive	Courtship	Inactive	Active	Courtship	Active	Active	Inactive	Courtship	Courtship	Courtship	Inactive	Courtship	Courtship	Inactive	Active	Courtship	Inactive	Courtship	Inactive	Courtship	12	6	60	30
260	4	Female	Mixed sex	8	Active	Active	Courtship	Inactive	Active	Active	Courtship	Active	Inactive	Courtship	Courtship	Courtship	Courtship	Mating	Courtship	Courtship	Mating	Courtship	Courtship	Inactive	Courtship	Courtship	Courtship	Courtship	Inactive	14	5	70	25
272	4	Female	Same sex	8	Active	Inactive	Inactive	Inactive	Inactive	Inactive	Active	Inactive	Inactive	Inactive	Inactive	Inactive	Inactive	Inactive	Courtship	Courtship	Courtship	Courtship	Courtship	Inactive	Courtship	Courtship	Inactive	Active	Inactive	7	3	35	15
284	4	Female	Alone	8	Active	Courtship	Active	Inactive	Courtship	Active	Active	Courtship	Courtship	Active	Courtship	Inactive	Inactive	Mating	Inactive	Courtship	Active	Inactive	Inactive	Inactive	Inactive	Mating	Courtship	Inactive	Inactive	7	6	35	30
261	4	Female	Alone	8	Inactive	Active	Inactive	Courtship	Courtship	Courtship	Active	Courtship	Inactive	Courtship	Courtship	Courtship	Courtship	Active	Courtship	Courtship	Courtship	Courtship	Inactive	Courtship	Active	Courtship	Courtship	Active	Courtship	16	5	80	25
270	4	Male	Same sex	8	Active	Active	Inactive	Mating	Mating	Mating	Mating	Mating	Active	Inactive	Inactive	Inactive	Inactive	Inactive	Inactive	Inactive	Active	Inactive	Inactive	Inactive	Inactive	Inactive	Inactive	Inactive	Inactive	0	4	0	20
242	4	Male	Same sex	8	Active	Courtship	Mating	Mating	Mating	Mating	Mating	Mating	Inactive	Inactive	Inactive	Inactive	Inactive	Inactive	Inactive	Inactive	Inactive	Inactive	Inactive	Courtship	Inactive	Inactive	Inactive	Inactive	Inactive	2	1	10	5
307	4	Male	Alone	8	Active	Courtship	Mating	Mating	Mating	Mating	Mating	Active	Active	Courtship	Inactive	Inactive	Inactive	Inactive	Inactive	Inactive	Inactive	Inactive	Inactive	Active	Inactive	Inactive	Inactive	Active	Inactive	2	5	10	25
242	4	Male	Same sex	9	Active	Inactive	Inactive	Inactive	Active	Mating	Mating	Mating	Mating	Mating	Inactive	Inactive	Inactive	Inactive	Inactive	Inactive	Inactive	Active	Active	Courtship	Inactive	Inactive	Active	Inactive	Inactive	1	5	5	25
309	4	Male	Mixed sex	9	Active	Active	Inactive	Inactive	Inactive	Inactive	Inactive	Active	Inactive	Inactive	Active	Inactive	Inactive	Inactive	Inactive	Inactive	Inactive	Inactive	Inactive	Inactive	Inactive	Inactive	Mating	Mating	Mating	0	4	0	20
275	4	Male	Alone	9	Inactive	Active	Inactive	Active	Active	Inactive	Inactive	Active	Active	Inactive	Active	Inactive	Active	Inactive	Inactive	Inactive	Active	Inactive	Active	Active	Courtship	Courtship	Inactive	Inactive	Mating	2	10	10	50
266	4	Female	Alone	9	Active	Courtship	Courtship	Courtship	Courtship	Courtship	Courtship	Courtship	Inactive	Courtship	Active	Courtship	Courtship	Courtship	Courtship	Mating	Courtship	Courtship	Courtship	Courtship	Courtship	Courtship	Courtship	Courtship	Courtship	21	2	105	10
279	4	Female	Same sex	9	Active	Active	Courtship	Inactive	Inactive	Courtship	Courtship	Courtship	Courtship	Courtship	Inactive	Courtship	Courtship	Active	Courtship	Courtship	Mating	Courtship	Courtship	Courtship	Courtship	Courtship	Active	Courtship	Inactive	16	4	80	20
260	4	Female	Mixed sex	9	Active	Courtship	Active	Courtship	Courtship	Courtship	Courtship	Courtship	Courtship	Mating	Mating	Inactive	Active	Inactive	Inactive	Inactive	Inactive	Active	Active	Inactive	Active	Active	Inactive	Inactive	Inactive	7	7	35	35
268	4	Male	Alone	9	Active	Inactive	Active	Inactive	Inactive	Inactive	Inactive	Courtship	Inactive	Inactive	Courtship	Courtship	Mating	Mating	Mating	Mating	Mating	Inactive	Inactive	Inactive	Inactive	Inactive	Inactive	Inactive	Inactive	3	2	15	10
250	4	Male	Alone	9	Active	Inactive	Courtship	Active	Inactive	Active	Inactive	Inactive	Active	Active	Active	Active	Active	Active	Courtship	Active	Inactive	Active	Inactive	Inactive	Inactive	Inactive	Inactive	Inactive	Inactive	2	11	10	55
271	4	Male	Same sex	9	Active	Courtship	Courtship	Mating	Mating	Mating	Mating	Active	Active	Courtship	Active	Courtship	Active	Courtship	Inactive	Courtship	Courtship	Active	Mating	Mating	Mating	Mating	Mating	Inactive	Inactive	7	6	35	30
289	4	Female	Same sex	9	Courtship	Mating	Mating	Mating	Inactive	Active	Inactive	Active	Active	Inactive	Inactive	Courtship	Courtship	Active	Inactive	Active	Inactive	Courtship	Inactive	Active	Courtship	Courtship	Inactive	Inactive	Active	6	7	30	35
273	4	Female	Alone	9	Inactive	Inactive	Active	Courtship	Courtship	Inactive	Courtship	Courtship	Courtship	Mating	Courtship	Courtship	Inactive	Courtship	Inactive	Courtship	Courtship	Mating	Courtship	Inactive	Mating	Courtship	Mating	Courtship	Courtship	14	1	70	5
251	4	Male	Alone	9	Inactive	Active	Inactive	Mating	Mating	Mating	Inactive	Active	Inactive	Inactive	Inactive	Inactive	Inactive	Inactive	Inactive	Inactive	Inactive	Active	Inactive	Inactive	Inactive	Inactive	Active	Courtship	Inactive	1	4	5	20
295	4	Male	Mixed sex	9	Active	Inactive	Inactive	Courtship	Inactive	Courtship	Inactive	Inactive	Inactive	Inactive	Inactive	Inactive	Active	Inactive	Inactive	Inactive	Inactive	Inactive	Inactive	Active	Courtship	Inactive	Active	Inactive	Active	3	5	15	25
248	4	Male	Opposite sex	9	Active	Courtship	Mating	Mating	Inactive	Active	Active	Active	Active	Active	Inactive	Active	Active	Active	Active	Inactive	Inactive	Inactive	Inactive	Inactive	Inactive	Inactive	Inactive	Inactive	Inactive	1	10	5	50
270	4	Male	Same sex	9	Active	Active	Active	Inactive	Inactive	Active	Active	Active	Inactive	Active	Active	Active	Inactive	Inactive	Inactive	Inactive	Inactive	Inactive	Inactive	Inactive	Active	Inactive	Inactive	Inactive	Inactive	0	10	0	50
244	4	Male	Alone	9	Active	Inactive	Inactive	Active	Inactive	Active	Active	Inactive	Inactive	Active	Inactive	Inactive	Active	Inactive	Active	Inactive	Inactive	Inactive	Active	Inactive	Inactive	Inactive	Inactive	Inactive	Active	0	9	0	45
313	4	Male	Opposite sex	9	Active	Active	Inactive	Active	Inactive	Inactive	Active	Active	Inactive	Inactive	Inactive	Inactive	Inactive	Inactive	Inactive	Inactive	Inactive	Inactive	Inactive	Inactive	Inactive	Inactive	Inactive	Inactive	Inactive	0	5	0	25
307	4	Male	Alone	9	Active	Courtship	Mating	Mating	Mating	Mating	Inactive	Courtship	Inactive	Active	Active	Active	Inactive	Inactive	Active	Courtship	Courtship	Courtship	Courtship	Courtship	Courtship	Courtship	Courtship	Courtship	Inactive	11	5	55	25
264	4	Male	Alone	9	Courtship	Mating	Mating	Mating	Mating	Inactive	Inactive	Active	Active	Inactive	Active	Active	Inactive	Active	Active	Active	Inactive	Inactive	Active	Active	Active	Active	Active	Active	Active	1	14	5	70
287	4	Male	Alone	9	Courtship	Mating	Mating	Mating	Mating	Active	Active	Active	Inactive	Active	Active	Active	Inactive	Active	Active	Active	Active	Active	Active	Inactive	Active	Active	Active	Active	Active	1	17	5	85
257	4	Male	Alone	9	Active	Active	Courtship	Active	Courtship	Mating	Mating	Mating	Mating	Active	Active	Active	Inactive	Active	Active	Active	Active	Active	Active	Active	Active	Active	Active	Active	Active	2	18	10	90
255	4	Male	Opposite sex	9	Courtship	Courtship	Courtship	Active	Active	Active	Inactive	Active	Courtship	Inactive	Inactive	Inactive	Inactive	Inactive	Inactive	Inactive	Inactive	Courtship	Courtship	Courtship	Inactive	Courtship	Inactive	Courtship	Active	9	5	45	25
243	4	Male	Opposite sex	9	Active	Courtship	Inactive	Active	Inactive	Inactive	Active	Active	Inactive	Inactive	Active	Inactive	Inactive	Inactive	Inactive	Inactive	Inactive	Inactive	Inactive	Inactive	Inactive	Courtship	Courtship	Courtship	Courtship	5	5	25	25
286	4	Male	Same sex	9	Active	Inactive	Inactive	Active	Active	Inactive	Active	Mating	Mating	Mating	Mating	Inactive	Active	Inactive	Inactive	Inactive	Inactive	Inactive	Inactive	Inactive	Inactive	Inactive	Active	Inactive	Inactive	0	6	0	30
315	4	Female	Alone	9	Active	Courtship	Courtship	Courtship	Courtship	Active	Courtship	Courtship	Active	Courtship	Courtship	Courtship	Courtship	Courtship	Active	Courtship	Courtship	Courtship	Active	Courtship	Inactive	Inactive	Courtship	Courtship	Courtship	18	5	90	25
268	4	Male	Alone	10	Active	Active	Inactive	Inactive	Inactive	Inactive	Inactive	Inactive	Inactive	Inactive	Mating	Mating	Mating	Mating	Mating	Mating	Inactive	Active	Inactive	Inactive	Inactive	Mating	Inactive	Courtship	Inactive	1	3	5	15
242	4	Male	Same sex	10	Active	Inactive	Inactive	Inactive	Courtship	Courtship	Courtship	Courtship	Active	Inactive	Inactive	Inactive	Inactive	Courtship	Courtship	Courtship	Courtship	Courtship	Courtship	Courtship	Courtship	Courtship	Courtship	Courtship	Courtship	16	2	80	10
244	4	Male	Alone	10	Active	Inactive	Inactive	Inactive	Inactive	Inactive	Inactive	Inactive	Inactive	Inactive	Inactive	Inactive	Inactive	Inactive	Inactive	Inactive	Inactive	Inactive	Inactive	Inactive	Inactive	Inactive	Inactive	Inactive	Inactive	0	1	0	5
264	4	Male	Alone	10	Active	Inactive	Inactive	Active	Inactive	Active	Inactive	Inactive	Inactive	Courtship	Active	Active	Inactive	Courtship	Courtship	Inactive	Inactive	Active	Active	Courtship	Inactive	Inactive	Courtship	Active	Inactive	5	8	25	40
287	4	Male	Alone	10	Active	Courtship	Mating	Mating	Mating	Mating	Courtship	Inactive	Inactive	Courtship	Active	Inactive	Inactive	Inactive	Inactive	Active	Active	Active	Inactive	Active	Inactive	Inactive	Inactive	Inactive	Inactive	3	6	15	30
271	4	Male	Same sex	10	Active	Inactive	Inactive	Inactive	Inactive	Inactive	Inactive	Inactive	Inactive	Inactive	Inactive	Inactive	Inactive	Inactive	Inactive	Inactive	Inactive	Inactive	Inactive	Inactive	Inactive	Inactive	Inactive	Inactive	Inactive	0	1	0	5
275	4	Male	Alone	10	Active	Active	Active	Inactive	Courtship	Inactive	Courtship	Inactive	Inactive	Courtship	Inactive	Active	Inactive	Inactive	Inactive	Active	Active	Inactive	Active	Inactive	Inactive	Courtship	Courtship	Inactive	Courtship	6	7	30	35
255	4	Male	Opposite sex	10	Inactive	Inactive	Inactive	Inactive	Inactive	Inactive	Inactive	Inactive	Courtship	Inactive	Inactive	Inactive	Inactive	Inactive	Inactive	Inactive	Courtship	Active	Inactive	Inactive	Inactive	Inactive	Inactive	Inactive	Inactive	2	1	10	5
251	4	Male	Alone	10	Active	Inactive	Active	Inactive	Active	Inactive	Inactive	Inactive	Inactive	Inactive	Inactive	Active	Inactive	Inactive	Inactive	Inactive	Inactive	Inactive	Active	Inactive	Inactive	Inactive	Inactive	Inactive	Inactive	0	5	0	25
257	4	Male	Alone	10	Active	Inactive	Inactive	Inactive	Inactive	Inactive	Inactive	Inactive	Inactive	Inactive	Inactive	Inactive	Inactive	Inactive	Inactive	Active	Inactive	Inactive	Inactive	Inactive	Inactive	Courtship	Inactive	Inactive	Inactive	1	2	5	10
248	4	Male	Opposite sex	10	Courtship	Inactive	Courtship	Mating	Mating	Mating	Mating	Mating	Mating	Mating	Mating	Inactive	Inactive	Inactive	Inactive	Active	Inactive	Inactive	Inactive	Inactive	Inactive	Inactive	Inactive	Inactive	Inactive	2	1	10	5
307	4	Male	Alone	10	Active	Active	Active	Courtship	Mating	Mating	Mating	Mating	Mating	Mating	Mating	Inactive	Courtship	Courtship	Courtship	Mating	Mating	Mating	Mating	Mating	Mating	Mating	Inactive	Inactive	Inactive	4	3	20	15
266	4	Female	Alone	10	Active	Courtship	Courtship	Courtship	Mating	Inactive	Courtship	Active	Courtship	Active	Inactive	Inactive	Mating	Inactive	Inactive	Inactive	Inactive	Mating	Inactive	Inactive	Courtship	Inactive	Courtship	Inactive	Inactive	7	3	35	15
275	4	Male	Alone	11	Active	Active	Active	Active	Inactive	Inactive	Active	Inactive	Inactive	Inactive	Inactive	Courtship	Inactive	Active	Inactive	Inactive	Inactive	Inactive	Inactive	Inactive	Inactive	Inactive	Inactive	Inactive	Inactive	1	6	5	30
287	4	Male	Alone	11	Active	Active	Active	Inactive	Inactive	Inactive	Inactive	Active	Inactive	Inactive	Inactive	Inactive	Inactive	Inactive	Inactive	Inactive	Active	Active	Inactive	Active	Active	Inactive	Active	Inactive	Active	0	10	0	50
264	4	Male	Alone	11	Active	Active	Active	Inactive	Inactive	Inactive	Inactive	Inactive	Inactive	Inactive	Inactive	Inactive	Inactive	Inactive	Inactive	Inactive	Courtship	Inactive	Inactive	Inactive	Courtship	Active	Inactive	Inactive	Inactive	2	4	10	20
242	4	Male	Same sex	11	Inactive	Inactive	Inactive	Inactive	Inactive	Active	Active	Courtship	Active	Active	Inactive	Inactive	Inactive	Inactive	Inactive	Inactive	Active	Inactive	Inactive	Active	Inactive	Active	Inactive	Inactive	Inactive	1	7	5	35
266	4	Female	Alone	11	Active	Courtship	Mating	Courtship	Courtship	Courtship	Courtship	Mating	Mating	Courtship	Courtship	Mating	Mating	Courtship	Courtship	Mating	Mating	Courtship	Mating	Mating	Courtship	Mating	Courtship	Mating	Courtship	13	1	65	5
307	4	Male	Alone	11	Inactive	Inactive	Inactive	Inactive	Active	Active	Active	Active	Active	Inactive	Inactive	Active	Inactive	Active	Active	Active	Inactive	Inactive	Inactive	Active	Inactive	Active	Courtship	Mating	Mating	1	11	5	55
264	4	Male	Alone	12	Active	Active	Active	Active	Active	Inactive	Inactive	Inactive	Inactive	Active	Inactive	Inactive	Inactive	Inactive	Inactive	Inactive	Inactive	Inactive	Inactive	Inactive	Inactive	Inactive	Inactive	Inactive	Inactive	0	6	0	30
307	4	Male	Alone	12	Active	Active	Active	Inactive	Inactive	Inactive	Active	Active	Inactive	Active	Inactive	Active	Inactive	Inactive	Inactive	Active	Inactive	Inactive	Inactive	Inactive	Inactive	Inactive	Inactive	Courtship	Courtship	2	8	10	40
287	4	Male	Alone	12	Active	Active	Active	Inactive	Active	Active	Inactive	Active	Inactive	Active	Courtship	Active	Active	Active	Inactive	Inactive	Inactive	Active	Inactive	Inactive	Inactive	Active	Inactive	Active	Inactive	1	13	5	65
275	4	Male	Alone	12	Active	Active	Inactive	Active	Active	Inactive	Active	Active	Inactive	Active	Active	Inactive	Inactive	Inactive	Inactive	Inactive	Inactive	Inactive	Active	Inactive	Inactive	Active	Inactive	Active	Inactive	0	11	0	55
335	5	Male	Alone	7	Courtship	Courtship	Courtship	Active	Courtship	Courtship	Courtship	Mating	Mating	Mating	Mating	Inactive	Inactive	Active	Courtship	Active	Active	Active	Active	Active	Inactive	Active	Active	Active	Active	7	11	35	55
325	5	Female	Same sex	7	Courtship	Courtship	Active	Inactive	Courtship	Active	Courtship	Active	Active	Active	Active	Courtship	Courtship	Courtship	Inactive	Courtship	Active	Active	Courtship	Courtship	Inactive	Courtship	Courtship	Courtship	Courtship	14	8	70	40
339	5	Male	Mixed sex	7	Active	Inactive	Inactive	Inactive	Inactive	Inactive	Inactive	Inactive	Inactive	Inactive	Inactive	Inactive	Inactive	Inactive	Inactive	Inactive	Inactive	Inactive	Courtship	Courtship	Mating	Mating	Mating	Mating	Inactive	2	1	10	5
330	5	Male	Alone	7	Active	Active	Active	Inactive	Courtship	Inactive	Inactive	Inactive	Inactive	Inactive	Inactive	Mating	Mating	Mating	Inactive	Inactive	Inactive	Inactive	Inactive	Inactive	Inactive	Inactive	Inactive	Inactive	Inactive	1	3	5	15
340	5	Male	Same sex	7	Courtship	Mating	Mating	Mating	Mating	Active	Active	Active	Inactive	Active	Inactive	Inactive	Inactive	Inactive	Active	Active	Inactive	Inactive	Inactive	Inactive	Inactive	Inactive	Inactive	Inactive	Inactive	1	6	5	30
323	5	Male	Mixed sex	7	Active	Active	Active	Inactive	Inactive	Courtship	Active	Inactive	Mating	Mating	Mating	Mating	Inactive	Active	Active	Inactive	Inactive	Inactive	Inactive	Inactive	Inactive	Inactive	Inactive	Inactive	Inactive	1	6	5	30
324	5	Male	Alone	7	Courtship	Courtship	Courtship	Mating	Active	Courtship	Courtship	Mating	Inactive	Mating	Mating	Inactive	Active	Inactive	Active	Active	Inactive	Courtship	Courtship	Courtship	Active	Mating	Inactive	Courtship	Active	9	6	45	30
326	5	Female	Alone	7	Inactive	Inactive	Active	Active	Inactive	Inactive	Inactive	Inactive	Active	Active	Active	Courtship	Inactive	Active	Courtship	Courtship	Courtship	Courtship	Courtship	Courtship	Active	Courtship	Courtship	Courtship	Courtship	11	7	55	35
344	5	Female	Alone	7	Courtship	Active	Courtship	Courtship	Active	Active	Courtship	Active	Courtship	Active	Active	Active	Active	Active	Active	Active	Courtship	Courtship	Active	Courtship	Active	Courtship	Active	Courtship	Courtship	11	14	55	70
329	5	Female	Alone	7	Active	Active	Active	Courtship	Active	Courtship	Courtship	Courtship	Courtship	Courtship	Active	Courtship	Courtship	Courtship	Courtship	Inactive	Mating	Mating	Mating	Mating	Inactive	Inactive	Inactive	Inactive	Active	10	6	50	30
353	5	Male	Same sex	7	Active	Courtship	Mating	Mating	Mating	Mating	Inactive	Inactive	Courtship	Inactive	Inactive	Active	Inactive	Active	Inactive	Active	Active	Inactive	Active	Inactive	Active	Inactive	Active	Courtship	Inactive	3	8	15	40
341	5	Male	Same sex	7	Active	Courtship	Mating	Courtship	Courtship	Active	Active	Courtship	Courtship	Courtship	Courtship	Active	Inactive	Active	Inactive	Inactive	Inactive	Active	Inactive	Courtship	Courtship	Courtship	Courtship	Courtship	Mating	12	6	60	30
332	5	Female	Alone	7	Courtship	Active	Courtship	Courtship	Active	Active	Inactive	Courtship	Courtship	Courtship	Courtship	Courtship	Courtship	Courtship	Courtship	Courtship	Courtship	Courtship	Courtship	Courtship	Courtship	Mating	Courtship	Courtship	Courtship	20	3	100	15
349	5	Female	Alone	7	Active	Courtship	Courtship	Active	Courtship	Courtship	Inactive	Inactive	Active	Courtship	Courtship	Active	Courtship	Inactive	Courtship	Courtship	Courtship	Courtship	Courtship	Inactive	Courtship	Courtship	Mating	Mating	Mating	14	4	70	20
355	5	Female	Same sex	7	Courtship	Inactive	Inactive	Inactive	Active	Courtship	Inactive	Active	Inactive	Inactive	Inactive	Inactive	Inactive	Inactive	Active	Inactive	Inactive	Inactive	Inactive	Inactive	Active	Inactive	Inactive	Inactive	Inactive	2	4	10	20
379	5	Female	Alone	7	Courtship	Courtship	Inactive	Courtship	Courtship	Courtship	Courtship	Active	Courtship	Inactive	Mating	Courtship	Courtship	Inactive	Inactive	Courtship	Courtship	Courtship	Courtship	Inactive	Active	Courtship	Courtship	Courtship	Courtship	17	2	85	10
352	5	Male	Same sex	7	Active	Courtship	Courtship	Mating	Mating	Mating	Mating	Active	Active	Active	Active	Inactive	Inactive	Active	Inactive	Inactive	Active	Active	Inactive	Inactive	Active	Active	Active	Active	Active	2	13	10	65
370	5	Male	Opposite sex	7	Inactive	Inactive	Inactive	Active	Active	Active	Inactive	Active	Inactive	Inactive	Inactive	Inactive	Inactive	Inactive	Inactive	Inactive	Inactive	Inactive	Inactive	Inactive	Inactive	Inactive	Inactive	Inactive	Inactive	0	4	0	20
362	5	Male	Mixed sex	7	Inactive	Active	Courtship	Courtship	Courtship	Mating	Mating	Active	Active	Courtship	Inactive	Inactive	Inactive	Inactive	Inactive	Inactive	Inactive	Inactive	Inactive	Inactive	Inactive	Inactive	Inactive	Inactive	Inactive	4	3	20	15
368	5	Male	Alone	7	Courtship	Courtship	Mating	Mating	Mating	Active	Active	Active	Active	Active	Active	Active	Active	Inactive	Active	Active	Active	Active	Active	Active	Inactive	Inactive	Active	Inactive	Active	2	16	10	80
361	5	Male	Alone	7	Active	Active	Active	Inactive	Inactive	Inactive	Active	Inactive	Inactive	Inactive	Courtship	Courtship	Courtship	Inactive	Courtship	Courtship	Courtship	Inactive	Courtship	Inactive	Courtship	Courtship	Courtship	Inactive	Inactive	10	4	50	20
369	5	Male	Opposite sex	7	Active	Inactive	Inactive	Courtship	Inactive	Active	Courtship	Active	Inactive	Courtship	Courtship	Courtship	Inactive	Active	Courtship	Courtship	Inactive	Courtship	Inactive	Inactive	Courtship	Inactive	Inactive	Active	Courtship	10	5	50	25
364	5	Female	Mixed sex	7	Active	Inactive	Inactive	Inactive	Active	Inactive	Active	Active	Courtship	Courtship	Mating	Mating	Courtship	Courtship	Courtship	Mating	Courtship	Active	Active	Active	Inactive	Inactive	Inactive	Inactive	Active	6	8	30	40
360	5	Male	Opposite sex	7	Active	Inactive	Inactive	Inactive	Inactive	Inactive	Inactive	Inactive	Inactive	Inactive	Inactive	Inactive	Inactive	Inactive	Inactive	Inactive	Inactive	Inactive	Inactive	Inactive	Inactive	Inactive	Inactive	Inactive	Inactive	0	1	0	5
385	5	Female	Alone	7	Active	Courtship	Active	Courtship	Courtship	Active	Active	Active	Inactive	Active	Inactive	Active	Active	Courtship	Inactive	Active	Inactive	Courtship	Courtship	Active	Courtship	Inactive	Active	Courtship	Active	8	12	40	60
388	5	Male	Mixed sex	7	Active	Active	Inactive	Mating	Inactive	Inactive	Courtship	Inactive	Mating	Mating	Mating	Mating	Inactive	Inactive	Inactive	Inactive	Inactive	Inactive	Active	Inactive	Inactive	Inactive	Inactive	Inactive	Inactive	1	3	5	15
389	5	Female	Same sex	7	Active	Active	Courtship	Courtship	Courtship	Courtship	Courtship	Inactive	Courtship	Courtship	Mating	Courtship	Courtship	Courtship	Courtship	Courtship	Mating	Mating	Inactive	Courtship	Courtship	Courtship	Mating	Mating	Mating	15	2	75	10
390	5	Female	Alone	7	Active	Courtship	Inactive	Mating	Inactive	Active	Mating	Active	Inactive	Active	Courtship	Active	Active	Courtship	Courtship	Active	Courtship	Courtship	Courtship	Mating	Mating	Active	Active	Active	Inactive	7	10	35	50
371	5	Male	Same sex	7	Active	Active	Inactive	Inactive	Inactive	Inactive	Inactive	Inactive	Inactive	Inactive	Inactive	Inactive	Inactive	Inactive	Inactive	Inactive	Inactive	Inactive	Courtship	Mating	Mating	Mating	Mating	Mating	Mating	1	2	5	10
373	5	Male	Same sex	7	Active	Courtship	Inactive	Mating	Mating	Mating	Mating	Mating	Inactive	Inactive	Active	Inactive	Inactive	Inactive	Inactive	Inactive	Inactive	Inactive	Inactive	Inactive	Inactive	Inactive	Inactive	Inactive	Inactive	1	2	5	10
376	5	Male	Alone	7	Courtship	Active	Mating	Mating	Mating	Mating	Mating	Inactive	Courtship	Inactive	Active	Inactive	Active	Courtship	Inactive	Active	Inactive	Inactive	Inactive	Inactive	Inactive	Inactive	Inactive	Courtship	Inactive	4	4	20	20
395	5	Female	Mixed sex	7	Active	Active	Courtship	Courtship	Mating	Courtship	Courtship	Courtship	Courtship	Courtship	Courtship	Mating	Mating	Courtship	Courtship	Mating	Courtship	Courtship	Courtship	Courtship	Mating	Courtship	Courtship	Courtship	Courtship	18	2	90	10
392	5	Female	Same sex	7	Active	Inactive	Inactive	Inactive	Inactive	Inactive	Inactive	Inactive	Active	Inactive	Inactive	Inactive	Inactive	Active	Inactive	Inactive	Inactive	Inactive	Inactive	Inactive	Inactive	Inactive	Inactive	Inactive	Inactive	0	3	0	15
400	5	Female	Same sex	7	Active	Courtship	Courtship	Active	Courtship	Courtship	Inactive	Inactive	Courtship	Courtship	Courtship	Courtship	Courtship	Courtship	Courtship	Courtship	Courtship	Courtship	Courtship	Courtship	Courtship	Courtship	Courtship	Courtship	Mating	20	2	100	10
394	5	Female	Alone	7	Active	Active	Courtship	Active	Active	Courtship	Courtship	Courtship	Courtship	Courtship	Courtship	Courtship	Courtship	Courtship	Courtship	Courtship	Courtship	Courtship	Courtship	Courtship	Courtship	Active	Inactive	Mating	Courtship	18	5	90	25
378	5	Male	Mixed sex	7	Courtship	Mating	Mating	Mating	Inactive	Active	Active	Active	Inactive	Inactive	Inactive	Inactive	Inactive	Inactive	Inactive	Inactive	Inactive	Inactive	Inactive	Inactive	Inactive	Inactive	Active	Inactive	Inactive	1	4	5	20
384	5	Male	Alone	7	Courtship	Courtship	Courtship	Courtship	Courtship	Mating	Courtship	Mating	Courtship	Courtship	Courtship	Mating	Mating	Courtship	Mating	Courtship	Courtship	Courtship	Mating	Courtship	Courtship	Courtship	Courtship	Courtship	Courtship	19	0	95	0
386	5	Male	Mixed sex	7	Active	Active	Mating	Mating	Mating	Mating	Mating	Active	Active	Active	Inactive	Inactive	Inactive	Inactive	Inactive	Inactive	Inactive	Inactive	Inactive	Inactive	Inactive	Inactive	Inactive	Inactive	Inactive	0	5	0	25
382	5	Female	Same sex	7	Active	Inactive	Courtship	Active	Active	Courtship	Active	Active	Courtship	Active	Inactive	Inactive	Courtship	Courtship	Active	Courtship	Courtship	Courtship	Courtship	Active	Courtship	Active	Active	Active	Inactive	10	11	50	55
397	5	Male	Alone	7	Courtship	Mating	Mating	Inactive	Inactive	Inactive	Active	Active	Active	Inactive	Inactive	Inactive	Active	Inactive	Active	Inactive	Active	Active	Active	Active	Inactive	Active	Inactive	Inactive	Active	1	11	5	55
369	5	Male	Opposite sex	8	Inactive	Inactive	Inactive	Inactive	Inactive	Inactive	Inactive	Inactive	Inactive	Inactive	Inactive	Inactive	Inactive	Inactive	Inactive	Inactive	Inactive	Inactive	Inactive	Inactive	Inactive	Inactive	Inactive	Inactive	Inactive	0	0	0	0
389	5	Female	Same sex	8	Courtship	Active	Courtship	Courtship	Courtship	Active	Inactive	Courtship	Courtship	Courtship	Active	Courtship	Courtship	Courtship	Courtship	Courtship	Courtship	Courtship	Inactive	Courtship	Courtship	Courtship	Courtship	Courtship	Courtship	20	3	100	15
376	5	Male	Alone	8	Active	Inactive	Active	Active	Courtship	Mating	Mating	Mating	Mating	Mating	Inactive	Active	Inactive	Inactive	Inactive	Inactive	Inactive	Inactive	Inactive	Inactive	Inactive	Inactive	Inactive	Inactive	Inactive	1	4	5	20
400	5	Female	Same sex	8	Active	Active	Courtship	Active	Courtship	Courtship	Courtship	Courtship	Courtship	Active	Courtship	Courtship	Mating	Inactive	Mating	Courtship	Courtship	Courtship	Courtship	Courtship	Mating	Mating	Courtship	Courtship	Inactive	15	4	75	20
392	5	Female	Same sex	8	Inactive	Inactive	Courtship	Courtship	Courtship	Courtship	Courtship	Courtship	Courtship	Courtship	Courtship	Courtship	Active	Active	Courtship	Courtship	Courtship	Courtship	Courtship	Courtship	Courtship	Courtship	Courtship	Active	Courtship	20	3	100	15
378	5	Male	Mixed sex	8	Active	Active	Inactive	Active	Active	Courtship	Courtship	Active	Mating	Mating	Mating	Mating	Mating	Inactive	Inactive	Inactive	Inactive	Inactive	Inactive	Active	Inactive	Active	Active	Active	Inactive	2	9	10	45
382	5	Female	Same sex	8	Inactive	Courtship	Inactive	Courtship	Courtship	Courtship	Courtship	Courtship	Courtship	Courtship	Courtship	Courtship	Courtship	Courtship	Courtship	Active	Active	Courtship	Inactive	Courtship	Courtship	Courtship	Courtship	Courtship	Inactive	19	2	95	10
384	5	Male	Alone	8	Active	Active	Courtship	Active	Courtship	Courtship	Courtship	Courtship	Courtship	Courtship	Courtship	Courtship	Courtship	Courtship	Courtship	Courtship	Courtship	Courtship	Courtship	Courtship	Courtship	Courtship	Inactive	Courtship	Active	20	4	100	20
371	5	Male	Same sex	8	Active	Mating	Mating	Mating	Mating	Mating	Inactive	Inactive	Inactive	Inactive	Inactive	Inactive	Inactive	Inactive	Inactive	Inactive	Inactive	Inactive	Inactive	Inactive	Inactive	Inactive	Inactive	Inactive	Inactive	0	1	0	5
390	5	Female	Alone	8	Active	Active	Active	Inactive	Courtship	Courtship	Mating	Courtship	Mating	Courtship	Courtship	Courtship	Active	Courtship	Courtship	Mating	Mating	Mating	Inactive	Inactive	Inactive	Active	Inactive	Inactive	Inactive	8	5	40	25
332	5	Female	Alone	8	Active	Active	Courtship	Courtship	Inactive	Courtship	Courtship	Courtship	Courtship	Courtship	Courtship	Courtship	Courtship	Courtship	Courtship	Courtship	Courtship	Courtship	Courtship	Courtship	Inactive	Courtship	Active	Courtship	Inactive	19	3	95	15
341	5	Male	Same sex	8	Courtship	Mating	Mating	Mating	Courtship	Courtship	Courtship	Courtship	Courtship	Inactive	Courtship	Courtship	Inactive	Active	Inactive	Active	Mating	Inactive	Active	Courtship	Inactive	Inactive	Inactive	Inactive	Inactive	9	3	45	15
352	5	Male	Same sex	8	Active	Mating	Mating	Mating	Mating	Mating	Inactive	Inactive	Active	Inactive	Inactive	Inactive	Inactive	Inactive	Inactive	Inactive	Active	Inactive	Courtship	Active	Inactive	Courtship	Inactive	Inactive	Courtship	3	4	15	20
355	5	Female	Same sex	8	Active	Active	Active	Courtship	Courtship	Courtship	Courtship	Courtship	Courtship	Inactive	Active	Inactive	Active	Inactive	Courtship	Courtship	Courtship	Courtship	Courtship	Active	Courtship	Courtship	Inactive	Courtship	Courtship	15	6	75	30
349	5	Female	Alone	8	Inactive	Inactive	Inactive	Courtship	Courtship	Inactive	Inactive	Courtship	Courtship	Mating	Courtship	Courtship	Courtship	Courtship	Courtship	Courtship	Courtship	Courtship	Courtship	Inactive	Courtship	Inactive	Courtship	Courtship	Courtship	17	0	85	0
379	5	Female	Alone	8	Inactive	Courtship	Inactive	Courtship	Courtship	Courtship	Inactive	Courtship	Courtship	Courtship	Courtship	Courtship	Courtship	Courtship	Courtship	Courtship	Inactive	Courtship	Courtship	Courtship	Courtship	Inactive	Courtship	Inactive	Courtship	19	0	95	0
368	5	Male	Alone	8	Active	Mating	Mating	Mating	Mating	Courtship	Active	Active	Active	Inactive	Active	Active	Inactive	Inactive	Active	Inactive	Active	Inactive	Active	Active	Active	Active	Active	Inactive	Active	1	14	5	70
370	5	Male	Opposite sex	8	Active	Active	Inactive	Courtship	Inactive	Courtship	Courtship	Inactive	Courtship	Courtship	Courtship	Inactive	Inactive	Inactive	Courtship	Inactive	Inactive	Inactive	Inactive	Inactive	Courtship	Inactive	Inactive	Courtship	Inactive	9	2	45	10
397	5	Male	Alone	8	Active	Mating	Mating	Mating	Inactive	Inactive	Active	Inactive	Inactive	Inactive	Inactive	Inactive	Inactive	Inactive	Active	Inactive	Inactive	Inactive	Active	Active	Inactive	Inactive	Inactive	Inactive	Inactive	0	5	0	25
373	5	Male	Same sex	8	Active	Inactive	Inactive	Inactive	Inactive	Inactive	Mating	Mating	Mating	Mating	Mating	Mating	Courtship	Courtship	Active	Courtship	Courtship	Courtship	Courtship	Courtship	Courtship	Courtship	Inactive	Inactive	Inactive	9	2	45	10
339	5	Male	Mixed sex	8	Inactive	Inactive	Inactive	Courtship	Inactive	Inactive	Inactive	Inactive	Inactive	Inactive	Inactive	Inactive	Inactive	Inactive	Inactive	Inactive	Inactive	Inactive	Inactive	Inactive	Inactive	Inactive	Inactive	Inactive	Inactive	1	0	5	0
330	5	Male	Alone	8	Inactive	Active	Mating	Mating	Mating	Mating	Inactive	Inactive	Inactive	Inactive	Inactive	Inactive	Inactive	Inactive	Inactive	Inactive	Inactive	Inactive	Inactive	Inactive	Inactive	Inactive	Inactive	Inactive	Inactive	0	1	0	5
335	5	Male	Alone	8	Active	Active	Courtship	Inactive	Inactive	Courtship	Inactive	Inactive	Inactive	Inactive	Inactive	Inactive	Inactive	Inactive	Inactive	Inactive	Inactive	Inactive	Inactive	Inactive	Inactive	Inactive	Inactive	Inactive	Inactive	2	2	10	10
324	5	Male	Alone	8	Active	Courtship	Courtship	Mating	Mating	Mating	Mating	Inactive	Inactive	Inactive	Active	Inactive	Inactive	Inactive	Inactive	Inactive	Active	Active	Inactive	Inactive	Courtship	Active	Inactive	Inactive	Active	3	6	15	30
326	5	Female	Alone	8	Inactive	Courtship	Courtship	Courtship	Courtship	Courtship	Mating	Mating	Courtship	Mating	Courtship	Courtship	Courtship	Courtship	Courtship	Mating	Courtship	Courtship	Courtship	Courtship	Courtship	Inactive	Mating	Courtship	Courtship	18	0	90	0
344	5	Female	Alone	8	Courtship	Active	Active	Courtship	Courtship	Courtship	Courtship	Courtship	Active	Courtship	Courtship	Active	Inactive	Active	Courtship	Courtship	Courtship	Active	Courtship	Inactive	Courtship	Inactive	Inactive	Active	Inactive	13	7	65	35
353	5	Male	Same sex	8	Courtship	Courtship	Mating	Mating	Mating	Mating	Inactive	Courtship	Active	Inactive	Active	Active	Active	Inactive	Inactive	Inactive	Inactive	Inactive	Inactive	Courtship	Inactive	Active	Active	Active	Courtship	5	7	25	35
329	5	Female	Alone	8	Active	Courtship	Courtship	Courtship	Courtship	Courtship	Active	Courtship	Courtship	Inactive	Courtship	Mating	Courtship	Courtship	Courtship	Courtship	Courtship	Courtship	Courtship	Courtship	Courtship	Courtship	Courtship	Courtship	Inactive	20	2	100	10
330	5	Male	Alone	9	Active	Active	Active	Active	Inactive	Inactive	Inactive	Active	Inactive	Inactive	Active	Active	Active	Active	Inactive	Active	Inactive	Inactive	Active	Inactive	Inactive	Active	Inactive	Inactive	Inactive	0	12	0	60
373	5	Male	Same sex	9	Active	Active	Inactive	Courtship	Active	Inactive	Courtship	Inactive	Active	Active	Active	Active	Active	Active	Active	Active	Active	Active	Mating	Mating	Mating	Mating	Mating	Mating	Mating	2	13	10	65
368	5	Male	Alone	9	Active	Courtship	Mating	Mating	Mating	Mating	Inactive	Active	Courtship	Active	Active	Active	Active	Active	Active	Active	Active	Active	Active	Active	Active	Active	Active	Active	Active	2	18	10	90
352	5	Male	Same sex	9	Active	Active	Inactive	Active	Active	Inactive	Inactive	Inactive	Inactive	Inactive	Inactive	Inactive	Inactive	Inactive	Inactive	Inactive	Inactive	Inactive	Inactive	Inactive	Active	Inactive	Active	Inactive	Active	0	7	0	35
379	5	Female	Alone	9	Active	Courtship	Inactive	Mating	Courtship	Mating	Courtship	Courtship	Mating	Mating	Mating	Mating	Courtship	Mating	Mating	Courtship	Courtship	Mating	Courtship	Mating	Mating	Mating	Courtship	Inactive	Courtship	10	1	50	5
341	5	Male	Same sex	9	Active	Courtship	Courtship	Mating	Mating	Mating	Mating	Mating	Mating	Mating	Inactive	Active	Courtship	Active	Courtship	Courtship	Mating	Mating	Mating	Mating	Courtship	Inactive	Inactive	Inactive	Inactive	6	3	30	15
353	5	Male	Same sex	9	Active	Active	Courtship	Mating	Mating	Mating	Inactive	Active	Courtship	Active	Active	Active	Active	Courtship	Courtship	Active	Courtship	Active	Inactive	Inactive	Active	Active	Inactive	Active	Inactive	5	12	25	60
376	5	Male	Alone	9	Active	Active	Active	Active	Mating	Mating	Mating	Mating	Mating	Mating	Active	Active	Active	Inactive	Inactive	Inactive	Inactive	Inactive	Active	Inactive	Active	Inactive	Inactive	Inactive	Active	0	10	0	50
335	5	Male	Alone	9	Active	Active	Active	Active	Inactive	Active	Active	Inactive	Inactive	Active	Inactive	Inactive	Inactive	Inactive	Inactive	Inactive	Inactive	Inactive	Active	Active	Inactive	Active	Inactive	Inactive	Inactive	0	10	0	50
390	5	Female	Alone	9	Active	Active	Courtship	Inactive	Courtship	Courtship	Courtship	Courtship	Courtship	Courtship	Mating	Courtship	Inactive	Mating	Courtship	Mating	Courtship	Active	Inactive	Active	Courtship	Active	Courtship	Courtship	Inactive	13	5	65	25
344	5	Female	Alone	9	Active	Active	Active	Active	Active	Active	Courtship	Inactive	Courtship	Active	Courtship	Courtship	Courtship	Courtship	Courtship	Inactive	Courtship	Courtship	Active	Courtship	Courtship	Courtship	Courtship	Courtship	Courtship	15	8	75	40
373	5	Male	Same sex	10	Active	Active	Active	Active	Inactive	Active	Active	Inactive	Active	Inactive	Active	Inactive	Active	Active	Active	Active	Active	Active	Inactive	Active	Active	Inactive	Active	Inactive	Active	0	18	0	90
368	5	Male	Alone	10	Active	Active	Active	Active	Active	Active	Mating	Mating	Mating	Inactive	Active	Active	Active	Active	Active	Active	Active	Active	Inactive	Inactive	Inactive	Active	Inactive	Active	Active	0	17	0	85
341	5	Male	Same sex	10	Active	Active	Inactive	Active	Active	Inactive	Active	Active	Inactive	Inactive	Active	Active	Inactive	Inactive	Inactive	Inactive	Inactive	Active	Active	Active	Inactive	Active	Inactive	Active	Inactive	0	13	0	65
379	5	Female	Alone	10	Active	Courtship	Inactive	Courtship	Mating	Courtship	Mating	Courtship	Mating	Inactive	Courtship	Courtship	Mating	Courtship	Mating	Courtship	Mating	Courtship	Courtship	Mating	Mating	Courtship	Courtship	Courtship	Courtship	14	1	70	5
376	5	Male	Alone	10	Active	Active	Active	Active	Active	Active	Active	Active	Courtship	Courtship	Inactive	Active	Active	Active	Active	Active	Active	Active	Active	Inactive	Active	Active	Active	Inactive	Active	2	20	10	100
353	5	Male	Same sex	10	Active	Courtship	Courtship	Courtship	Courtship	Courtship	Courtship	Courtship	Courtship	Courtship	Courtship	Mating	Mating	Mating	Mating	Mating	Active	Active	Courtship	Active	Active	Active	Active	Courtship	Courtship	13	7	65	35
373	5	Male	Same sex	11	Active	Active	Inactive	Active	Active	Inactive	Inactive	Active	Active	Active	Inactive	Active	Inactive	Inactive	Inactive	Inactive	Inactive	Inactive	Inactive	Active	Inactive	Inactive	Inactive	Inactive	Inactive	0	9	0	45
353	5	Male	Same sex	11	Active	Active	Active	Courtship	Courtship	Courtship	Courtship	Courtship	Active	Courtship	Courtship	Courtship	Courtship	Mating	Mating	Mating	Inactive	Active	Active	Active	Active	Courtship	Inactive	Courtship	Active	11	9	55	45

## Sheet: successful_mating
Fly_ID	Block	Sex	Treatment	Week1	Week2	Week3	Week4	Week5	Week6	Week7	Week8	Week9	Week10	Week11	Week12
1	B1	Male	Same sex	1	1	1	1	NA	1	1	NA	0	0	NA	NA
2	B1	Female	Same sex	0	0	0	1	NA	NA	NA	NA	NA	NA	NA	NA
3	B1	Male	Mixed sex	0	1	1	2	NA	NA	NA	NA	NA	NA	NA	NA
4	B1	Male	Same sex	1	1	4	2	NA	NA	NA	NA	NA	NA	NA	NA
5	B1	Male	Alone	0	1	NA	NA	NA	NA	NA	NA	NA	NA	NA	NA
6	B1	Male	Opposite sex	NA	NA	NA	NA	NA	NA	NA	NA	NA	NA	NA	NA
7	B1	Female	Mixed sex	0	0	0	0	NA	NA	NA	NA	NA	NA	NA	NA
8	B1	Female	Alone	0	0	0	1	NA	1	0	NA	NA	NA	NA	NA
9	B1	Male	Mixed sex	1	1	1	0	NA	4	NA	NA	NA	NA	NA	NA
10	B1	Female	Opposite sex	0	0	0	0	NA	NA	NA	NA	NA	NA	NA	NA
11	B1	Male	Alone	2	1	1	2	NA	1	1	NA	1	0	0	NA
12	B1	Female	Alone	0	0	NA	NA	NA	NA	NA	NA	NA	NA	NA	NA
13	B1	Female	Mixed sex	1	0	0	0	NA	NA	NA	NA	NA	NA	NA	NA
14	B1	Female	Mixed sex	0	0	0	0	NA	NA	NA	NA	NA	NA	NA	NA
15	B1	Female	Opposite sex	0	0	NA	NA	NA	NA	NA	NA	NA	NA	NA	NA
16	B1	Male	Mixed sex	1	1	1	1	NA	1	NA	NA	NA	NA	NA	NA
17	B1	Male	Opposite sex	1	0	1	5	NA	0	NA	NA	NA	NA	NA	NA
18	B1	Female	Alone	2	0	0	0	NA	0	0	NA	NA	NA	NA	NA
19	B1	Female	Mixed sex	0	0	0	0	NA	0	NA	NA	NA	NA	NA	NA
20	B1	Male	Same sex	1	1	1	1	NA	1	1	NA	0	0	0	NA
21	B1	Female	Mixed sex	3	0	0	0	NA	NA	NA	NA	NA	NA	NA	NA
22	B1	Male	Alone	1	1	1	1	NA	1	0	NA	0	NA	NA	NA
23	B1	Female	Same sex	0	0	1	1	NA	1	0	NA	NA	NA	NA	NA
24	B1	Female	Opposite sex	0	0	0	0	NA	0	0	NA	NA	NA	NA	NA
25	B1	Male	Alone	1	1	5	2	NA	0	NA	NA	NA	NA	NA	NA
26	B1	Male	Same sex	1	1	1	1	NA	NA	NA	NA	NA	NA	NA	NA
27	B1	Female	Mixed sex	0	0	0	0	NA	NA	NA	NA	NA	NA	NA	NA
28	B1	Female	Mixed sex	3	0	0	0	NA	0	0	NA	NA	NA	NA	NA
29	B1	Female	Alone	0	NA	NA	NA	NA	NA	NA	NA	NA	NA	NA	NA
30	B1	Female	Same sex	0	0	0	0	NA	1	0	NA	NA	NA	NA	NA
31	B1	Female	Alone	1	0	0	0	NA	1	0	NA	NA	NA	NA	NA
32	B1	Male	Same sex	1	0	1	1	NA	1	1	NA	NA	NA	NA	NA
33	B1	Male	Alone	0	1	1	1	NA	1	1	NA	1	0	0	0
34	B1	Female	Opposite sex	0	0	0	0	NA	NA	NA	NA	NA	NA	NA	NA
35	B1	Female	Opposite sex	0	0	0	NA	NA	NA	NA	NA	NA	NA	NA	NA
36	B1	Female	Mixed sex	0	0	0	0	NA	NA	NA	NA	NA	NA	NA	NA
37	B1	Male	Same sex	1	0	1	1	NA	1	1	NA	NA	NA	NA	NA
38	B1	Male	Alone	1	0	4	2	NA	0	0	NA	NA	NA	NA	NA
39	B1	Male	Opposite sex	0	0	3	0	NA	0	NA	NA	NA	NA	NA	NA
40	B1	Female	Same sex	1	0	0	0	NA	0	0	NA	NA	NA	NA	NA
41	B1	Female	Mixed sex	0	0	1	NA	NA	NA	NA	NA	NA	NA	NA	NA
42	B1	Female	Alone	NA	NA	NA	NA	NA	NA	NA	NA	NA	NA	NA	NA
43	B1	Male	Mixed sex	2	1	2	1	NA	0	NA	NA	NA	NA	NA	NA
44	B1	Male	Mixed sex	2	2	NA	NA	NA	NA	NA	NA	NA	NA	NA	NA
45	B1	Male	Opposite sex	1	0	1	1	NA	0	NA	NA	NA	NA	NA	NA
46	B1	Female	Mixed sex	0	0	0	0	NA	0	NA	NA	NA	NA	NA	NA
47	B1	Female	Alone	0	0	0	1	NA	1	0	NA	0	NA	NA	NA
48	B1	Male	Mixed sex	1	1	0	1	NA	1	NA	NA	NA	NA	NA	NA
49	B1	Male	Mixed sex	0	0	2	0	NA	NA	NA	NA	NA	NA	NA	NA
50	B1	Male	Alone	0	1	1	1	NA	3	0	NA	0	0	0	NA
51	B1	Male	Mixed sex	NA	NA	NA	NA	NA	NA	NA	NA	NA	NA	NA	NA
52	B1	Female	Same sex	0	0	1	0	NA	0	0	NA	NA	NA	NA	NA
53	B1	Male	Same sex	1	0	0	0	NA	0	0	NA	NA	NA	NA	NA
54	B1	Male	Opposite sex	0	0	1	0	NA	0	0	NA	0	NA	NA	NA
55	B1	Male	Alone	1	1	1	1	NA	1	NA	NA	NA	NA	NA	NA
56	B1	Female	Opposite sex	0	0	0	0	NA	NA	NA	NA	NA	NA	NA	NA
57	B1	Male	Alone	2	1	1	0	NA	1	0	NA	0	NA	NA	NA
58	B1	Male	Mixed sex	1	1	1	1	NA	1	1	NA	NA	NA	NA	NA
59	B1	Female	Same sex	0	0	0	0	NA	1	0	NA	NA	NA	NA	NA
60	B1	Female	Alone	0	1	0	0	NA	NA	NA	NA	NA	NA	NA	NA
61	B1	Male	Mixed sex	1	2	3	0	NA	NA	NA	NA	NA	NA	NA	NA
[truncated: 259 more rows]

## Sheet: mean_offspring-all
Sex	Treatment	Time	Week	Mean Offspring	SD	N
[truncated: 116 more rows]

[truncated: 1 more sheets: progeny]
